# Supplementary material for: Two Functional Axes of Feedback-Enforced PRC2 Recruitment in Mouse Embryonic Stem Cells
Source: Stem Cell Reports. 2020 Aug 6;15(6):1287–300. doi: 10.1016/j.stemcr.2020.07.007 (PMC7724473; doi:10.1016/j.stemcr.2020.07.007)
Supplement: Table S1. Total Proteome Quantification [file mmc2.xlsx]

## Sheet: Total proteome quantification
Protein names	Gene names	Fasta headers	iBAQ MTF2KO_FCS_1	iBAQ MTF2KO_FCS_2	iBAQ Jarid2_KO1	iBAQ Jarid2_KO2	iBAQ WT_FCS_1	iBAQ WT_FCS_2	LFQ intensity MTF2KO_FCS_1	LFQ intensity MTF2KO_FCS_2	LFQ intensity Jarid2_KO1	LFQ intensity Jarid2_KO2	LFQ intensity WT_FCS_1	LFQ intensity WT_FCS_2
Enhancer of mRNA-decapping protein 3	Edc3	>sp|Q8K2D3|EDC3_MOUSE Enhancer of mRNA-decapping protein 3 OS=Mus musculus GN=Edc3 PE=2 SV=1;>tr|A0ELI5|A0ELI5_MOUSE Putative uncharacterized protein OS=Mus musculus GN=Edc3 PE=4 SV=1	10190000	8467200	7359200	1731500	12357000	4454700	115830000	113360000	106600000	62518000	70661000	133780000
Gephyrin;Molybdopterin adenylyltransferase;Molybdopterin molybdenumtransferase	Gphn	>sp|Q8BUV3|GEPH_MOUSE Gephyrin OS=Mus musculus GN=Gphn PE=1 SV=2;>tr|A0JNY3|A0JNY3_MOUSE Gephyrin OS=Mus musculus GN=Gphn PE=2 SV=1	342900	342480	128650	86988	504460	0	0	7700700	0	0	0	0
	Dgkh	>tr|A0JP53|A0JP53_MOUSE Dgkh protein OS=Mus musculus GN=Dgkh PE=2 SV=1;>tr|D3YXJ0|D3YXJ0_MOUSE Protein Dgkh OS=Mus musculus GN=Dgkh PE=4 SV=1	0	71449	0	16240	547650	60192	0	0	0	0	9024200	0
WD repeat-containing protein 61	Wdr61	>sp|Q9ERF3|WDR61_MOUSE WD repeat-containing protein 61 OS=Mus musculus GN=Wdr61 PE=2 SV=1;>tr|A0MNP4|A0MNP4_MOUSE CDW13/WDR61 OS=Mus musculus GN=Wdr61 PE=2 SV=1;>tr|Q8BVQ0|Q8BVQ0_MOUSE WD repeat-containing protein 61 OS=Mus musculus GN=Wdr61 PE=2 SV=1;>tr|	34613000	15143000	25933000	30001000	41187000	6816800	371390000	297230000	493550000	325950000	289630000	204240000
Coiled-coil domain-containing protein 25	Ccdc25	>sp|Q78PG9|CCD25_MOUSE Coiled-coil domain-containing protein 25 OS=Mus musculus GN=Ccdc25 PE=1 SV=1;>tr|A0PK78|A0PK78_MOUSE Coiled-coil domain containing 25 OS=Mus musculus GN=Ccdc25 PE=2 SV=1	14954000	19029000	21468000	11559000	48954000	20257000	126410000	158650000	241620000	146390000	166340000	189480000
Neutral alpha-glucosidase AB	Ganab	>sp|Q8BHN3-2|GANAB_MOUSE Isoform 2 of Neutral alpha-glucosidase AB OS=Mus musculus GN=Ganab;>tr|A1A4T2|A1A4T2_MOUSE Alpha glucosidase 2 alpha neutral subunit OS=Mus musculus GN=Ganab PE=2 SV=1;>sp|Q8BHN3|GANAB_MOUSE Neutral alpha-glucosidase AB OS=Mus musc	40112000	34005000	32009000	17503000	77400000	28151000	965000000	947770000	1026900000	1138000000	860200000	961070000
Transcription factor 7-like 1	Tcf7l1	>sp|Q9Z1J1|TF7L1_MOUSE Transcription factor 7-like 1 OS=Mus musculus GN=Tcf7l1 PE=1 SV=2;>tr|A1A550|A1A550_MOUSE Transcription factor 3 OS=Mus musculus GN=Tcf7l1 PE=2 SV=1;>tr|A1A549|A1A549_MOUSE Transcription factor 3 OS=Mus musculus GN=Tcf7l1 PE=2 SV=1	1292700	455630	1008600	631350	1377600	562760	7820000	0	16118000	0	0	0
	Actn1	>tr|A1BN54|A1BN54_MOUSE Alpha actinin 1a OS=Mus musculus GN=Actn1 PE=2 SV=1	2549400	679270	1415900	2939000	3875800	2088700	65777000	0	49062000	0	75537000	0
Vacuolar protein sorting-associated protein 13C	Vps13c	>sp|Q8BX70-2|VP13C_MOUSE Isoform 2 of Vacuolar protein sorting-associated protein 13C OS=Mus musculus GN=Vps13c;>sp|Q8BX70-3|VP13C_MOUSE Isoform 3 of Vacuolar protein sorting-associated protein 13C OS=Mus musculus GN=Vps13c;>tr|E9QLN1|E9QLN1_MOUSE Vacuolar	39576	293220	0	0	803290	223200	0	0	0	0	36610000	44193000
Cactin	Cactin	>sp|Q9CS00|CS029_MOUSE Uncharacterized protein C19orf29 homolog OS=Mus musculus PE=1 SV=2;>tr|A1L013|A1L013_MOUSE Cactin OS=Mus musculus GN=2510012J08Rik PE=2 SV=1	318750	3496500	199270	0	1039600	208110	0	0	0	0	9553500	0
Dual specificity tyrosine-phosphorylation-regulated kinase 1A	Dyrk1a	>tr|A1L341|A1L341_MOUSE Dual-specificity tyrosine-(Y)-phosphorylation regulated kinase 1a OS=Mus musculus GN=Dyrk1a PE=2 SV=1;>sp|Q61214|DYR1A_MOUSE Dual specificity tyrosine-phosphorylation-regulated kinase 1A OS=Mus musculus GN=Dyrk1a PE=1 SV=1;>tr|A9C47	251660	0	407370	284380	1950100	218950	0	0	0	0	0	0
Serine/threonine-protein kinase TBK1	Tbk1	>sp|Q9WUN2|TBK1_MOUSE Serine/threonine-protein kinase TBK1 OS=Mus musculus GN=Tbk1 PE=1 SV=1;>tr|A1L361|A1L361_MOUSE TANK-binding kinase 1 OS=Mus musculus GN=Tbk1 PE=2 SV=1	0	0	451470	254480	337310	458410	0	0	13586000	9593500	0	0
Nucleolar protein 7	Nol7	>sp|Q9D7Z3|NOL7_MOUSE Nucleolar protein 7 OS=Mus musculus GN=Nol7 PE=1 SV=1;>tr|A1L3B6|A1L3B6_MOUSE Nol7 protein OS=Mus musculus GN=Nol7 PE=2 SV=1;>sp|Q9D7Z3-2|NOL7_MOUSE Isoform 2 of Nucleolar protein 7 OS=Mus musculus GN=Nol7	21563000	121330000	22605000	9002000	49327000	10245000	149410000	295430000	72424000	0	174360000	60041000
26S proteasome non-ATPase regulatory subunit 7	Psmd7	>sp|P26516|PSD7_MOUSE 26S proteasome non-ATPase regulatory subunit 7 OS=Mus musculus GN=Psmd7 PE=1 SV=2;>tr|A1L3B8|A1L3B8_MOUSE Proteasome (Prosome, macropain) 26S subunit, non-ATPase, 7 OS=Mus musculus GN=Psmd7 PE=2 SV=1	81963000	46199000	48001000	29570000	138090000	13171000	772510000	431230000	476070000	395640000	662500000	151320000
A-kinase anchor protein 4	Akap4	>sp|Q60662-2|AKAP4_MOUSE Isoform 2 of A-kinase anchor protein 4 OS=Mus musculus GN=Akap4;>sp|Q60662|AKAP4_MOUSE A-kinase anchor protein 4 OS=Mus musculus GN=Akap4 PE=1 SV=1;>tr|A1L3T6|A1L3T6_MOUSE A kinase (PRKA) anchor protein 4 OS=Mus musculus GN=Akap4 P	0	0	0	0	203440	0	0	0	0	0	3159000	0
Reticulocalbin-1	Rcn1	>sp|Q05186|RCN1_MOUSE Reticulocalbin-1 OS=Mus musculus GN=Rcn1 PE=1 SV=1;>tr|A2A3Z8|A2A3Z8_MOUSE Reticulocalbin 1 OS=Mus musculus GN=Rcn1 PE=4 SV=1	4001700	7131700	8037500	1152800	19324000	3875000	46840000	89473000	80070000	0	71580000	54600000
Cullin-4B	Cul4b	>sp|A2A432|CUL4B_MOUSE Cullin-4B OS=Mus musculus GN=Cul4b PE=1 SV=1;>sp|A2A432-2|CUL4B_MOUSE Isoform 2 of Cullin-4B OS=Mus musculus GN=Cul4b;>tr|E9PXY1|E9PXY1_MOUSE Cullin-4B OS=Mus musculus GN=Cul4b PE=3 SV=1	51374000	51402000	35121000	24194000	71675000	47980000	1483400000	1459000000	1186600000	1188800000	1141000000	1742200000
Choline-phosphate cytidylyltransferase B	Pcyt1b	>sp|Q811Q9|PCY1B_MOUSE Choline-phosphate cytidylyltransferase B OS=Mus musculus GN=Pcyt1b PE=1 SV=2;>tr|A2A450|A2A450_MOUSE Phosphate cytidylyltransferase 1, choline, beta isoform OS=Mus musculus GN=Pcyt1b PE=4 SV=1;>sp|Q811Q9-2|PCY1B_MOUSE Isoform 2 of Ch	3603400	4582200	6173500	744610	8998500	1941600	47806000	47906000	84768000	30746000	58558000	41992000
RING finger protein 114	Rnf114	>sp|Q9ET26|RN114_MOUSE RING finger protein 114 OS=Mus musculus GN=Rnf114 PE=2 SV=2;>tr|A2A462|A2A462_MOUSE Ring finger protein 114 OS=Mus musculus GN=Rnf114 PE=4 SV=1;>tr|E9Q233|E9Q233_MOUSE RING finger protein 114 OS=Mus musculus GN=Rnf114 PE=4 SV=1	16721000	22504000	15154000	3225900	29750000	11090000	117050000	172600000	165000000	95430000	103910000	120360000
Nuclear receptor coactivator 3	Ncoa3	>tr|E9QPU8|E9QPU8_MOUSE Nuclear receptor coactivator 3 OS=Mus musculus GN=Ncoa3 PE=4 SV=1;>tr|A2A468|A2A468_MOUSE Nuclear receptor coactivator 3 OS=Mus musculus GN=Ncoa3 PE=4 SV=1;>tr|Q05BA5|Q05BA5_MOUSE Nuclear receptor coactivator 3 OS=Mus musculus GN=Nc	2812900	2280600	2218900	1469400	3618800	2754400	74640000	100980000	80408000	90957000	78010000	83422000
	Zmynd8	>tr|E9Q8D1|E9Q8D1_MOUSE Protein Zmynd8 OS=Mus musculus GN=Zmynd8 PE=4 SV=1;>tr|A2A483|A2A483_MOUSE Protein Zmynd8 OS=Mus musculus GN=Zmynd8 PE=4 SV=1;>tr|Q3UH28|Q3UH28_MOUSE Protein Zmynd8 OS=Mus musculus GN=Zmynd8 PE=2 SV=1;>tr|E9Q8D3|E9Q8D3_MOUSE Protein	1463400	2056000	234080	73696	1872600	1365000	41730000	46501000	25123000	0	45898000	37501000
DnaJ homolog subfamily C member 24	Dnajc24	>tr|A2A4A1|A2A4A1_MOUSE DnaJ (Hsp40) homolog, subfamily C, member 24 OS=Mus musculus GN=Dnajc24 PE=4 SV=1;>tr|F7CGC9|F7CGC9_MOUSE DnaJ homolog subfamily C member 24 (Fragment) OS=Mus musculus GN=Dnajc24 PE=4 SV=1;>sp|Q91ZF0|DJC24_MOUSE DnaJ homolog subfami	755100	1147600	840890	0	6625500	957320	0	0	0	0	18896000	0
1-phosphatidylinositol 4,5-bisphosphate phosphodiesterase gamma-1	Plcg1	>tr|A2A4A6|A2A4A6_MOUSE 1-phosphatidylinositol 4,5-bisphosphate phosphodiesterase gamma-1 OS=Mus musculus GN=Plcg1 PE=4 SV=1;>sp|Q62077|PLCG1_MOUSE 1-phosphatidylinositol 4,5-bisphosphate phosphodiesterase gamma-1 OS=Mus musculus GN=Plcg1 PE=1 SV=2;>tr|A2A	1307900	1596600	451270	377610	2455800	781230	41587000	37070000	27127000	0	60934000	43377000
DNA polymerase alpha catalytic subunit	Pola1	>sp|P33609|DPOLA_MOUSE DNA polymerase alpha catalytic subunit OS=Mus musculus GN=Pola1 PE=1 SV=2;>tr|A2A4H0|A2A4H0_MOUSE DNA polymerase OS=Mus musculus GN=Pola1 PE=3 SV=1;>tr|B9EHJ9|B9EHJ9_MOUSE DNA polymerase alpha catalytic subunit OS=Mus musculus GN=Pol	5023500	3695100	4925300	2756100	9204200	3852300	151630000	158610000	171220000	190590000	204520000	221030000
Junction plakoglobin	Jup	>sp|Q02257|PLAK_MOUSE Junction plakoglobin OS=Mus musculus GN=Jup PE=1 SV=3;>tr|A2A4H7|A2A4H7_MOUSE Junction plakoglobin OS=Mus musculus GN=Jup PE=4 SV=1	4940500	8828800	2143000	2415400	11710000	9769200	168810000	186370000	105170000	181020000	143560000	212560000
Vacuolar protein-sorting-associated protein 25	Vps25	>sp|Q9CQ80|VPS25_MOUSE Vacuolar protein-sorting-associated protein 25 OS=Mus musculus GN=Vps25 PE=2 SV=1;>tr|A2A4J8|A2A4J8_MOUSE Vacuolar protein sorting 25 (Yeast) OS=Mus musculus GN=Vps25 PE=4 SV=1;>tr|E9PXS9|E9PXS9_MOUSE Vacuolar protein-sorting-associa	11574000	7574500	9612400	8630600	9743100	6555300	67686000	38476000	86755000	71669000	64145000	61746000
SWI/SNF-related matrix-associated actin-dependent regulator of chromatin subfamily E member 1	Smarce1	>sp|O54941|SMCE1_MOUSE SWI/SNF-related matrix-associated actin-dependent regulator of chromatin subfamily E member 1 OS=Mus musculus GN=Smarce1 PE=1 SV=1;>tr|A2A4L8|A2A4L8_MOUSE MCG15366, isoform CRA_c OS=Mus musculus GN=Smarce1 PE=4 SV=1	20496000	33635000	26975000	16868000	27209000	25045000	277490000	354540000	262180000	291980000	230130000	273110000
ATP-dependent RNA helicase DHX8	Dhx8	>sp|A2A4P0|DHX8_MOUSE ATP-dependent RNA helicase DHX8 OS=Mus musculus GN=Dhx8 PE=2 SV=1;>tr|A2A4N9|A2A4N9_MOUSE ATP-dependent RNA helicase DHX8 (Fragment) OS=Mus musculus GN=Dhx8 PE=4 SV=1;>tr|F6ZF21|F6ZF21_MOUSE Uncharacterized protein (Fragment) OS=Mus m	3140400	3419800	1951600	917820	10468000	3840600	95807000	117590000	113380000	52682000	173190000	133170000
Breast cancer type 1 susceptibility protein homolog	Brca1	>tr|A2A4Q4|A2A4Q4_MOUSE Breast cancer 1 OS=Mus musculus GN=Brca1 PE=4 SV=1;>sp|P48754|BRCA1_MOUSE Breast cancer type 1 susceptibility protein homolog OS=Mus musculus GN=Brca1 PE=1 SV=2	1275400	1192100	703460	558630	2192200	442790	43251000	46614000	48177000	63605000	46034000	36635000
Ubiquitin-conjugating enzyme E2 C	Ube2c	>sp|Q9D1C1|UBE2C_MOUSE Ubiquitin-conjugating enzyme E2 C OS=Mus musculus GN=Ube2c PE=2 SV=1;>tr|A2A4Z0|A2A4Z0_MOUSE Ubiquitin-conjugating enzyme E2C OS=Mus musculus GN=Ube2c PE=2 SV=1;>tr|A2A4Z1|A2A4Z1_MOUSE Ubiquitin-conjugating enzyme E2 C OS=Mus musculu	45415000	47292000	50411000	29752000	78230000	49141000	232830000	267820000	275730000	351030000	322930000	340760000
Ribosomal protein L19;60S ribosomal protein L19	Rpl19	>tr|A2A547|A2A547_MOUSE Ribosomal protein L19 OS=Mus musculus GN=Rpl19 PE=3 SV=1;>tr|Q5I0T8|Q5I0T8_MOUSE Ribosomal protein L19 OS=Mus musculus GN=Rpl19 PE=2 SV=1;>sp|P84099|RL19_MOUSE 60S ribosomal protein L19 OS=Mus musculus GN=Rpl19 PE=1 SV=1	863310000	655550000	331120000	591060000	1529400000	998860000	1549500000	4002200000	1613600000	2490700000	5400200000	1305400000
V-type proton ATPase 116 kDa subunit a isoform 1	Atp6v0a1	>sp|Q9Z1G4-3|VPP1_MOUSE Isoform A1-III of V-type proton ATPase 116 kDa subunit a isoform 1 OS=Mus musculus GN=Atp6v0a1;>tr|A2A5A2|A2A5A2_MOUSE ATPase, H+ transporting, lysosomal V0 subunit A1, isoform CRA_a OS=Mus musculus GN=Atp6v0a1 PE=4 SV=1;>sp|Q9Z1G4-	1168100	1423200	931060	241540	3921300	1309700	22180000	24832000	22379000	9850400	25799000	29665000
Engulfment and cell motility protein 2	Elmo2	>sp|Q8BHL5-2|ELMO2_MOUSE Isoform 2 of Engulfment and cell motility protein 2 OS=Mus musculus GN=Elmo2;>sp|Q8BHL5|ELMO2_MOUSE Engulfment and cell motility protein 2 OS=Mus musculus GN=Elmo2 PE=1 SV=1;>tr|A2A5A5|A2A5A5_MOUSE Engulfment and cell motility 2, c	580050	941040	824550	142600	1945200	437230	0	14650000	0	8373400	23298000	12855000
DnaJ homolog subfamily C member 7	Dnajc7	>sp|Q9QYI3|DNJC7_MOUSE DnaJ homolog subfamily C member 7 OS=Mus musculus GN=Dnajc7 PE=1 SV=2;>tr|A2A5E2|A2A5E2_MOUSE DnaJ (Hsp40) homolog, subfamily C, member 7 OS=Mus musculus GN=Dnajc7 PE=4 SV=1	48820000	35839000	31440000	17911000	121250000	63461000	670780000	766690000	813130000	624400000	1132100000	1223600000
WAP four-disulfide core domain protein 2	Wfdc2	>tr|A2A5G4|A2A5G4_MOUSE WAP four-disulfide core domain 2 OS=Mus musculus GN=Wfdc2 PE=4 SV=1;>tr|A2A5G5|A2A5G5_MOUSE WAP four-disulfide core domain 2 OS=Mus musculus GN=Wfdc2 PE=4 SV=1;>sp|Q9DAU7|WFDC2_MOUSE WAP four-disulfide core domain protein 2 OS=Mus m	2991200	0	3063800	0	0	0	0	0	0	0	0	0
Serine/threonine-protein kinase 4;Serine/threonine-protein kinase 4 37kDa subunit;Serine/threonine-protein kinase 4 18kDa subunit	Stk4	>sp|Q9JI11|STK4_MOUSE Serine/threonine-protein kinase 4 OS=Mus musculus GN=Stk4 PE=1 SV=1;>tr|A2A5L8|A2A5L8_MOUSE Serine/threonine kinase 4 OS=Mus musculus GN=Stk4 PE=4 SV=1	2105900	2045100	2692700	1429500	6968900	1737700	31469000	32911000	46943000	39619000	38491000	46000000
14-3-3 protein beta/alpha;14-3-3 protein beta/alpha, N-terminally processed	Ywhab	>sp|Q9CQV8-2|1433B_MOUSE Isoform Short of 14-3-3 protein beta/alpha OS=Mus musculus GN=Ywhab;>sp|Q9CQV8|1433B_MOUSE 14-3-3 protein beta/alpha OS=Mus musculus GN=Ywhab PE=1 SV=3;>tr|A2A5N2|A2A5N2_MOUSE Tyrosine 3-monooxygenase/tryptophan 5-monooxygenase act	135460000	214210000	138240000	86527000	242670000	192370000	1167200000	1466200000	1244800000	1316600000	998160000	1629900000
Myb-related protein B	Mybl2	>sp|P48972|MYBB_MOUSE Myb-related protein B OS=Mus musculus GN=Mybl2 PE=1 SV=1;>tr|A2A5P2|A2A5P2_MOUSE Myeloblastosis oncogene-like 2 OS=Mus musculus GN=Mybl2 PE=4 SV=1	3250100	6346300	648830	0	3506700	2814700	62063000	136540000	49660000	0	42729000	84447000
Gametocyte-specific factor 1-like	Gtsf1l	>sp|Q9CWD0|GTSFL_MOUSE Gametocyte-specific factor 1-like OS=Mus musculus GN=Gtsf1l PE=2 SV=1;>tr|A2A5P4|A2A5P4_MOUSE Gametocyte specific factor 1-like OS=Mus musculus GN=Gtsf1l PE=4 SV=1	7760400	4563700	5263500	1033200	6021900	2202400	27884000	0	0	0	20843000	0
Brefeldin A-inhibited guanine nucleotide-exchange protein 2	Arfgef2	>tr|A2A5R2|A2A5R2_MOUSE ADP-ribosylation factor guanine nucleotide-exchange factor 2 (Brefeldin A-inhibited) OS=Mus musculus GN=Arfgef2 PE=2 SV=1	1537700	44068	108110	145730	1433600	704700	57602000	0	19599000	0	65651000	37492000
NFX1-type zinc finger-containing protein 1	Znfx1	>tr|A2A5R6|A2A5R6_MOUSE NFX1-type zinc finger-containing protein 1 OS=Mus musculus GN=Znfx1 PE=4 SV=1;>sp|Q8R151|ZNFX1_MOUSE NFX1-type zinc finger-containing protein 1 OS=Mus musculus GN=Znfx1 PE=2 SV=3	0	0	0	0	0	0	0	0	0	0	0	0
Double-stranded RNA-binding protein Staufen homolog 1	Stau1	>tr|A2A5R8|A2A5R8_MOUSE Double-stranded RNA-binding protein Staufen homolog 1 OS=Mus musculus GN=Stau1 PE=4 SV=1;>tr|Q9DBE7|Q9DBE7_MOUSE Double-stranded RNA-binding protein Staufen homolog 1 OS=Mus musculus GN=Stau1 PE=2 SV=1;>tr|A2A5S3|A2A5S3_MOUSE Double	4617500	5624000	2803800	4104100	17436000	6339300	80992000	120750000	71536000	125900000	134180000	115760000
Exportin-2	Cse1l	>sp|Q9ERK4|XPO2_MOUSE Exportin-2 OS=Mus musculus GN=Cse1l PE=2 SV=1;>tr|A2A5S1|A2A5S1_MOUSE Chromosome segregation 1-like (S. cerevisiae) OS=Mus musculus GN=Cse1l PE=4 SV=1;>tr|E9Q1T9|E9Q1T9_MOUSE Exportin-2 OS=Mus musculus GN=Cse1l PE=4 SV=1;>tr|F6ZEW4|F6	74532000	69311000	60841000	37314000	153950000	70420000	2138300000	2064400000	2086800000	1849600000	2350200000	2657900000
SH3 domain-binding protein 1	Sh3bp1	>tr|A2A5V4|A2A5V4_MOUSE SH3 domain-binding protein 1 OS=Mus musculus GN=Sh3bp1 PE=4 SV=1;>sp|P55194|3BP1_MOUSE SH3 domain-binding protein 1 OS=Mus musculus GN=Sh3bp1 PE=1 SV=2;>tr|A2A5V3|A2A5V3_MOUSE SH3 domain-binding protein 1 OS=Mus musculus GN=Sh3bp1 P	576880	1612900	853270	593080	2678800	763700	30029000	21172000	38028000	10749000	22962000	25778000
Glutaredoxin-2, mitochondrial	Glrx2	>sp|Q923X4-2|GLRX2_MOUSE Isoform 2 of Glutaredoxin-2, mitochondrial OS=Mus musculus GN=Glrx2;>tr|Q3UQ95|Q3UQ95_MOUSE Glutaredoxin 2 (Thioltransferase) OS=Mus musculus GN=Glrx2 PE=2 SV=1;>sp|Q923X4|GLRX2_MOUSE Glutaredoxin-2, mitochondrial OS=Mus musculus G	6571800	0	144520	0	5256600	0	0	0	0	0	11660000	0
KAT8 regulatory NSL complex subunit 1	Kansl1	>sp|Q80TG1|KANL1_MOUSE KAT8 regulatory NSL complex subunit 1 OS=Mus musculus GN=Kansl1 PE=1 SV=1;>tr|B1AQW0|B1AQW0_MOUSE MCG141096, isoform CRA_c OS=Mus musculus GN=Kansl1 PE=4 SV=1;>tr|A2A5Y4|A2A5Y4_MOUSE MCG141096, isoform CRA_a OS=Mus musculus GN=Kansl1	903240	789090	516730	37727	1269400	270040	21726000	0	19102000	0	0	10804000
E3 ubiquitin-protein ligase SMURF2	Smurf2	>sp|A2A5Z6-2|SMUF2_MOUSE Isoform 2 of E3 ubiquitin-protein ligase SMURF2 OS=Mus musculus GN=Smurf2;>sp|A2A5Z6|SMUF2_MOUSE E3 ubiquitin-protein ligase SMURF2 OS=Mus musculus GN=Smurf2 PE=1 SV=1	0	0	0	0	0	0	0	0	0	0	0	0
	Bptf	>tr|E9Q6A7|E9Q6A7_MOUSE Protein Bptf OS=Mus musculus GN=Bptf PE=4 SV=1;>tr|A2A655|A2A655_MOUSE Bromodomain PHD finger transcription factor OS=Mus musculus GN=Bptf PE=4 SV=1;>tr|A2A654|A2A654_MOUSE Bromodomain PHD finger transcription factor OS=Mus musculus	1591700	2606100	1061800	832430	2420500	1767700	129820000	279970000	119990000	70329000	97826000	190130000
Protein TANC2	Tanc2	>sp|A2A690|TANC2_MOUSE Protein TANC2 OS=Mus musculus GN=Tanc2 PE=1 SV=1;>sp|A2A690-2|TANC2_MOUSE Isoform 2 of Protein TANC2 OS=Mus musculus GN=Tanc2;>tr|F6VCI2|F6VCI2_MOUSE Protein TANC2 (Fragment) OS=Mus musculus GN=Tanc2 PE=4 SV=1;>tr|F6VP19|F6VP19_MOUSE	0	0	0	3722600	309770	68798	0	0	0	339260000	0	0
G patch domain-containing protein 8	Gpatch8	>sp|A2A6A1|GPTC8_MOUSE G patch domain-containing protein 8 OS=Mus musculus GN=Gpatch8 PE=2 SV=1	1517200	2235900	1284600	1063800	2996400	2187700	58612000	65062000	42854000	61280000	49514000	89327000
	Hsp90aa1	>tr|A2A6A2|A2A6A2_MOUSE Heat shock protein 90kDa alpha (Cytosolic), class A member 1 (Fragment) OS=Mus musculus GN=Hsp90aa1 PE=4 SV=2	3144600	0	0	0	0	2782500	0	0	0	0	0	3773400
Chromobox protein homolog 1	Cbx1	>sp|P83917|CBX1_MOUSE Chromobox protein homolog 1 OS=Mus musculus GN=Cbx1 PE=1 SV=1;>tr|A2A6C8|A2A6C8_MOUSE Chromobox homolog 1 (Drosophila HP1 beta) OS=Mus musculus GN=Cbx1 PE=4 SV=1;>tr|Q7TPM0|Q7TPM0_MOUSE Cbx1 protein OS=Mus musculus GN=Cbx1 PE=2 SV=1;>	53701000	88163000	47185000	62634000	9594700	28825000	239720000	437460000	335870000	349010000	65906000	60914000
CDK5 regulatory subunit-associated protein 3	Cdk5rap3	>sp|Q99LM2|CK5P3_MOUSE CDK5 regulatory subunit-associated protein 3 OS=Mus musculus GN=Cdk5rap3 PE=2 SV=1;>tr|A2A6E3|A2A6E3_MOUSE CDK5 regulatory subunit associated protein 3 OS=Mus musculus GN=Cdk5rap3 PE=4 SV=1	2243300	6628700	3237800	1482800	9709400	7992400	55699000	82309000	38801000	35120000	69598000	124130000
60S ribosomal protein L23	Rpl23	>sp|P62830|RL23_MOUSE 60S ribosomal protein L23 OS=Mus musculus GN=Rpl23 PE=1 SV=1;>tr|A2A6F9|A2A6F9_MOUSE Ribosomal protein L23 OS=Mus musculus GN=Rpl23 PE=3 SV=1	587030000	706600000	451240000	272990000	1439600000	529520000	2422700000	3209700000	2390300000	1997400000	5089100000	2638400000
	Lasp1	>tr|A2A6H1|A2A6H1_MOUSE LIM and SH3 domain protein 1 (Fragment) OS=Mus musculus GN=Lasp1 PE=4 SV=1	0	0	0	34530000	0	0	0	0	0	0	0	0
Calcium-binding and coiled-coil domain-containing protein 2	Calcoco2	>sp|A2A6M5-5|CACO2_MOUSE Isoform 5 of Calcium-binding and coiled-coil domain-containing protein 2 OS=Mus musculus GN=Calcoco2;>sp|A2A6M5-3|CACO2_MOUSE Isoform 3 of Calcium-binding and coiled-coil domain-containing protein 2 OS=Mus musculus GN=Calcoco2;>sp|	0	0	0	0	254000	0	0	0	0	0	1046400	0
Conserved oligomeric Golgi complex subunit 1	Cog1	>sp|Q9Z160|COG1_MOUSE Conserved oligomeric Golgi complex subunit 1 OS=Mus musculus GN=Cog1 PE=2 SV=3;>tr|A2A6N7|A2A6N7_MOUSE Component of oligomeric golgi complex 1 OS=Mus musculus GN=Cog1 PE=4 SV=1;>tr|F6ZJ01|F6ZJ01_MOUSE Conserved oligomeric Golgi comple	448030	556630	176240	43349	4121300	963950	22251000	18735000	0	0	68996000	27932000
	Fam104a	>tr|A2A6P4|A2A6P4_MOUSE Likely orthologue of family with sequence similarity 104, member A (FAM104A) OS=Mus musculus GN=D11Wsu99e PE=4 SV=1;>tr|Q3TYF6|Q3TYF6_MOUSE DNA segment, Chr 11, Wayne State University 99, expressed, isoform CRA_c OS=Mus musculus GN=	1885200	0	599570	0	2563800	2425900	0	0	0	0	0	9630200
Cdc42 effector protein 4	Cdc42ep4	>sp|Q9JM96|BORG4_MOUSE Cdc42 effector protein 4 OS=Mus musculus GN=Cdc42ep4 PE=1 SV=1;>tr|A2A6Q1|A2A6Q1_MOUSE CDC42 effector protein (Rho GTPase binding) 4 OS=Mus musculus GN=Cdc42ep4 PE=4 SV=1;>tr|A2A6Q3|A2A6Q3_MOUSE CDC42 effector protein (Rho GTPase bin	2867800	584560	581600	0	2066300	60960	27822000	0	0	0	0	0
Cell division cycle protein 27 homolog	Cdc27	>sp|A2A6Q5|CDC27_MOUSE Cell division cycle protein 27 homolog OS=Mus musculus GN=Cdc27 PE=1 SV=1;>sp|A2A6Q5-3|CDC27_MOUSE Isoform 3 of Cell division cycle protein 27 homolog OS=Mus musculus GN=Cdc27;>sp|A2A6Q5-2|CDC27_MOUSE Isoform 2 of Cell division cycle	1377400	1032700	1916500	1392900	4386100	1312700	27398000	15858000	49231000	47927000	47892000	48535000
NADPH:adrenodoxin oxidoreductase, mitochondrial	Fdxr	>sp|Q61578|ADRO_MOUSE NADPH:adrenodoxin oxidoreductase, mitochondrial OS=Mus musculus GN=Fdxr PE=2 SV=1;>tr|A2A6S3|A2A6S3_MOUSE NADPH:adrenodoxin oxidoreductase, mitochondrial OS=Mus musculus GN=Fdxr PE=3 SV=1	4317700	3257800	3048600	1148400	10887000	2919400	53148000	43666000	37214000	36924000	52833000	62179000
Septin-9	2009-09-01	>tr|A2A6U3|A2A6U3_MOUSE Septin 9 OS=Mus musculus GN=Sept9 PE=3 SV=1;>sp|Q80UG5-3|SEPT9_MOUSE Isoform 3 of Septin-9 OS=Mus musculus GN=Sept9;>sp|Q80UG5|SEPT9_MOUSE Septin-9 OS=Mus musculus GN=Sept9 PE=1 SV=1;>sp|Q80UG5-2|SEPT9_MOUSE Isoform 2 of Septin-9 OS	16580000	12692000	18781000	18173000	22915000	9836600	328830000	306730000	477340000	473050000	316500000	343280000
Secernin-2	Scrn2	>sp|Q8VCA8|SCRN2_MOUSE Secernin-2 OS=Mus musculus GN=Scrn2 PE=2 SV=1;>tr|A2A712|A2A712_MOUSE Secernin 2 OS=Mus musculus GN=Scrn2 PE=4 SV=1	2186200	2635300	1496300	0	8481200	2322800	13195000	40854000	29560000	0	35551000	32023000
39S ribosomal protein L10, mitochondrial	Mrpl10	>sp|Q3TBW2|RM10_MOUSE 39S ribosomal protein L10, mitochondrial OS=Mus musculus GN=Mrpl10 PE=2 SV=2;>tr|A2A714|A2A714_MOUSE Mitochondrial ribosomal protein L10 OS=Mus musculus GN=Mrpl10 PE=4 SV=1;>tr|A2A715|A2A715_MOUSE 39S ribosomal protein L10, mitochondr	5791400	22267	3406800	307460	5597000	35950	52648000	0	27654000	0	31263000	0
Oxysterol-binding protein	Osbpl7	>tr|F8VQM4|F8VQM4_MOUSE Oxysterol-binding protein OS=Mus musculus GN=Osbpl7 PE=3 SV=1;>tr|A2A716|A2A716_MOUSE Oxysterol-binding protein OS=Mus musculus GN=Osbpl7 PE=3 SV=1	0	79603	0	0	0	0	0	0	0	0	0	0
Mannosyl-oligosaccharide 1,2-alpha-mannosidase IB	Man1a2	>sp|P39098-2|MA1A2_MOUSE Isoform 2 of Mannosyl-oligosaccharide 1,2-alpha-mannosidase IB OS=Mus musculus GN=Man1a2;>sp|P39098|MA1A2_MOUSE Mannosyl-oligosaccharide 1,2-alpha-mannosidase IB OS=Mus musculus GN=Man1a2 PE=2 SV=1;>tr|A2A724|A2A724_MOUSE Mannosida	0	0	178420	0	0	180940	0	0	3649500	0	0	0
Nuclear transcription factor Y subunit gamma	Nfyc	>sp|P70353|NFYC_MOUSE Nuclear transcription factor Y subunit gamma OS=Mus musculus GN=Nfyc PE=2 SV=2;>tr|A2A765|A2A765_MOUSE MCG13519 OS=Mus musculus GN=Nfyc PE=4 SV=1;>tr|A2A763|A2A763_MOUSE Nuclear transcription factor Y subunit gamma (Fragment) OS=Mus m	2209200	25106000	12177000	12359000	20694000	10017000	0	100540000	44734000	104630000	38432000	40552000
Zinc finger MYM-type protein 4	Zmym4	>sp|A2A791|ZMYM4_MOUSE Zinc finger MYM-type protein 4 OS=Mus musculus GN=Zmym4 PE=1 SV=1;>sp|A2A791-2|ZMYM4_MOUSE Isoform 2 of Zinc finger MYM-type protein 4 OS=Mus musculus GN=Zmym4;>tr|F6VYE2|F6VYE2_MOUSE Zinc finger MYM-type protein 4 (Fragment) OS=Mus	1370800	3547000	1195100	975810	4705400	2898100	43379000	91976000	74547000	90190000	85133000	90874000
	Zfp534	>tr|E9Q9R0|E9Q9R0_MOUSE Protein Zfp534 OS=Mus musculus GN=Zfp534 PE=4 SV=1;>tr|A2A7A1|A2A7A1_MOUSE Novel KRAB box domain containing protein OS=Mus musculus GN=Zfp534 PE=4 SV=2	621960	351690	294790	0	0	0	0	0	3534600	0	0	0
GDH/6PGL endoplasmic bifunctional protein;Glucose 1-dehydrogenase;6-phosphogluconolactonase	H6pd	>sp|Q8CFX1|G6PE_MOUSE GDH/6PGL endoplasmic bifunctional protein OS=Mus musculus GN=H6pd PE=2 SV=2;>tr|A2A7A7|A2A7A7_MOUSE 6-phosphogluconolactonase OS=Mus musculus GN=H6pd PE=4 SV=1	0	343470	0	0	134860	79545	0	10013000	0	0	0	0
	Prdm2	>tr|F8VQB7|F8VQB7_MOUSE Protein Prdm2 OS=Mus musculus GN=Prdm2 PE=4 SV=1;>tr|A2A7B5|A2A7B5_MOUSE PR domain containing 2, with ZNF domain OS=Mus musculus GN=Prdm2 PE=4 SV=1	578130	1713400	225890	32590	311260	342630	0	62907000	17911000	0	0	0
	Rlf	>tr|E9Q532|E9Q532_MOUSE Protein Rlf OS=Mus musculus GN=Rlf PE=4 SV=1;>tr|A2A7F4|A2A7F4_MOUSE MCG122876 OS=Mus musculus GN=Rlf PE=4 SV=1	219700	567300	87287	65827	546260	194280	0	22076000	0	0	0	12425000
Chloride transport protein 6	Clcn6	>tr|F8WHE3|F8WHE3_MOUSE Chloride transport protein 6 OS=Mus musculus GN=Clcn6 PE=4 SV=1;>tr|Q3UM91|Q3UM91_MOUSE Chloride channel 6 OS=Mus musculus GN=Clcn6 PE=2 SV=1;>sp|O35454|CLCN6_MOUSE Chloride transport protein 6 OS=Mus musculus GN=Clcn6 PE=1 SV=1;>tr	0	0	0	0	0	0	0	0	0	0	0	0
	Gm13145	>tr|A2A7I1|A2A7I1_MOUSE Novel KRAB box domain containing protein (Fragment) OS=Mus musculus GN=Gm13145 PE=4 SV=1	660550	955830	0	0	327290	544870	0	0	0	0	0	5044700
Coiled-coil domain-containing protein 23	Ccdc23	>sp|Q99LQ4|CCD23_MOUSE Coiled-coil domain-containing protein 23 OS=Mus musculus GN=Ccdc23 PE=2 SV=1;>tr|A2A7Q1|A2A7Q1_MOUSE Coiled-coil domain containing 23 OS=Mus musculus GN=Ccdc23 PE=4 SV=1;>tr|A2A7P9|A2A7P9_MOUSE Coiled-coil domain containing 23 OS=Mus	1540700	1794600	0	0	3955900	3120500	0	0	0	0	0	6506200
Uncharacterized protein C1orf50 homolog		>sp|Q5EBG8|CA050_MOUSE Uncharacterized protein C1orf50 homolog OS=Mus musculus PE=2 SV=1;>tr|A2A7Q3|A2A7Q3_MOUSE Expressed sequence AU022252, isoform CRA_c OS=Mus musculus GN=AU022252 PE=4 SV=1	1374700	2192900	2188200	0	5250900	4083600	0	0	0	0	16640000	0
	Yars	>tr|A2A7S7|A2A7S7_MOUSE Tyrosine--tRNA ligase, cytoplasmic OS=Mus musculus GN=Yars PE=4 SV=1	47517000	39170000	34849000	30511000	133460000	51046000	928480000	662450000	1049400000	1023400000	1495400000	1352900000
Uncharacterized protein KIAA1522	Kiaa1522	>sp|A2A7S8-3|K1522_MOUSE Isoform 3 of Uncharacterized protein KIAA1522 OS=Mus musculus GN=Kiaa1522;>sp|A2A7S8|K1522_MOUSE Uncharacterized protein KIAA1522 OS=Mus musculus GN=Kiaa1522 PE=1 SV=1;>sp|A2A7S8-4|K1522_MOUSE Isoform 4 of Uncharacterized protein K	698200	1137600	496450	0	1600000	693630	13787000	13544000	17154000	0	17587000	31573000
	Zmym1	>tr|A2A7T8|A2A7T8_MOUSE Protein Zmym1 OS=Mus musculus GN=Zmym1 PE=4 SV=1;>tr|Q3TJB1|Q3TJB1_MOUSE Protein Zmym1 OS=Mus musculus GN=Zmym1 PE=2 SV=1	1410200	3078400	1554200	664970	3151500	2590600	39266000	58137000	49136000	42745000	37241000	64825000
Procollagen-lysine,2-oxoglutarate 5-dioxygenase 1	Plod1	>sp|Q9R0E2|PLOD1_MOUSE Procollagen-lysine,2-oxoglutarate 5-dioxygenase 1 OS=Mus musculus GN=Plod1 PE=1 SV=1;>tr|A2A7Z0|A2A7Z0_MOUSE Procollagen-lysine, 2-oxoglutarate 5-dioxygenase 1 OS=Mus musculus GN=Plod1 PE=4 SV=1	2460900	1644400	2095300	293030	2698700	617450	38296000	38618000	39556000	0	0	12886000
Thioredoxin domain-containing protein 12	Txndc12	>sp|Q9CQU0|TXD12_MOUSE Thioredoxin domain-containing protein 12 OS=Mus musculus GN=Txndc12 PE=2 SV=1;>tr|A2A7Z2|A2A7Z2_MOUSE Thioredoxin domain containing 12 (Endoplasmic reticulum) OS=Mus musculus GN=Txndc12 PE=4 SV=1	20767000	4991400	11535000	20659000	30807000	6708000	103850000	37605000	69723000	284190000	95725000	84955000
Transcription factor BTF3 homolog 4	Btf3l4	>sp|Q9CQH7|BT3L4_MOUSE Transcription factor BTF3 homolog 4 OS=Mus musculus GN=Btf3l4 PE=2 SV=1;>tr|A2A7Z4|A2A7Z4_MOUSE Basic transcription factor 3-like 4 OS=Mus musculus GN=Btf3l4 PE=2 SV=1	70170000	16605000	50429000	30467000	104900000	51777000	236040000	84695000	238720000	179500000	223780000	171850000
Protein DJ-1	Park7	>tr|A2A813|A2A813_MOUSE Parkinson disease (Autosomal recessive, early onset) 7 OS=Mus musculus GN=Park7 PE=4 SV=1;>sp|Q99LX0|PARK7_MOUSE Protein DJ-1 OS=Mus musculus GN=Park7 PE=1 SV=1;>tr|A2A815|A2A815_MOUSE Parkinson disease (Autosomal recessive, early o	263510000	347540000	169440000	133540000	328650000	208240000	1618200000	1522500000	1339200000	1388800000	1424800000	1630000000
Antizyme inhibitor 2	Adc	>tr|A2A821|A2A821_MOUSE Antizyme inhibitor 2 (Fragment) OS=Mus musculus GN=Adc PE=3 SV=1;>tr|A8Y5E7|A8Y5E7_MOUSE Antizyme inhibitor 2 OS=Mus musculus GN=Adc PE=3 SV=1;>sp|Q8BVM4|ADC_MOUSE Antizyme inhibitor 2 OS=Mus musculus GN=Adc PE=2 SV=1;>tr|B2RSR5|B2R	6298700	956700	588710	370620	2241300	680990	37343000	0	0	0	0	0
Protein 4.1	Epb41;Epb4.1	>sp|P48193|41_MOUSE Protein 4.1 OS=Mus musculus GN=Epb41 PE=1 SV=2;>tr|A2A841|A2A841_MOUSE Erythrocyte protein band 4.1 OS=Mus musculus GN=Epb4.1 PE=4 SV=1;>sp|P48193-2|41_MOUSE Isoform 2 of Protein 4.1 OS=Mus musculus GN=Epb41;>tr|A2A840|A2A840_MOUSE Eryt	170230	276400	327610	248600	1563000	985170	0	0	13702000	0	27052000	24157000
Trans-2-enoyl-CoA reductase, mitochondrial	Mecr	>sp|Q9DCS3|MECR_MOUSE Trans-2-enoyl-CoA reductase, mitochondrial OS=Mus musculus GN=Mecr PE=2 SV=2;>tr|A2A846|A2A846_MOUSE Mitochondrial trans-2-enoyl-CoA reductase OS=Mus musculus GN=Mecr PE=4 SV=1	6711200	5530100	5603400	2111900	14295000	4924800	64511000	48374000	50148000	26728000	64311000	49141000
Proteasome subunit beta type-2	Psmb2	>sp|Q9R1P3|PSB2_MOUSE Proteasome subunit beta type-2 OS=Mus musculus GN=Psmb2 PE=1 SV=1;>tr|A2A882|A2A882_MOUSE Proteasome subunit beta type OS=Mus musculus GN=Psmb2 PE=3 SV=1	73016000	92890000	90506000	59977000	201900000	131870000	526500000	369680000	515670000	580260000	765110000	950910000
Vesicle-associated membrane protein 3;Vesicle-associated membrane protein 2	Vamp3;Vamp2	>sp|P63024|VAMP3_MOUSE Vesicle-associated membrane protein 3 OS=Mus musculus GN=Vamp3 PE=1 SV=1;>tr|A2A895|A2A895_MOUSE Vesicle-associated membrane protein 3 OS=Mus musculus GN=Vamp3 PE=4 SV=1;>tr|F6Q6A5|F6Q6A5_MOUSE Uncharacterized protein (Fragment) OS=M	23778000	31577000	15961000	4199800	55608000	45639000	56667000	81674000	53727000	66192000	64831000	92913000
DNA repair and recombination protein RAD54-like	Rad54l	>sp|P70270|RAD54_MOUSE DNA repair and recombination protein RAD54-like OS=Mus musculus GN=Rad54l PE=1 SV=2;>tr|A2A8F5|A2A8F5_MOUSE RAD54 like (S. cerevisiae) OS=Mus musculus GN=Rad54l PE=4 SV=1	376520	236540	482480	56453	392760	0	0	0	13952000	0	0	0
Protein O-linked-mannose beta-1,2-N-acetylglucosaminyltransferase 1	Pomgnt1	>sp|Q91X88-2|PMGT1_MOUSE Isoform 2 of Protein O-linked-mannose beta-1,2-N-acetylglucosaminyltransferase 1 OS=Mus musculus GN=Pomgnt1;>tr|A2A8F9|A2A8F9_MOUSE Protein O-linked mannose beta1,2-N-acetylglucosaminyltransferase OS=Mus musculus GN=Pomgnt1 PE=4 SV	0	60725	0	0	0	0	0	0	0	0	0	0
Receptor-type tyrosine-protein phosphatase F	Ptprf	>sp|A2A8L5|PTPRF_MOUSE Receptor-type tyrosine-protein phosphatase F OS=Mus musculus GN=Ptprf PE=1 SV=1;>tr|F6Y3V0|F6Y3V0_MOUSE Receptor-type tyrosine-protein phosphatase F (Fragment) OS=Mus musculus GN=Ptprf PE=4 SV=1;>tr|F6S1X8|F6S1X8_MOUSE Receptor-type	417990	311120	159480	170380	180790	235270	18794000	20228000	13805000	12998000	8269200	15309000
Gap junction beta-3 protein	Gjb3	>sp|P28231|CXB3_MOUSE Gap junction beta-3 protein OS=Mus musculus GN=Gjb3 PE=1 SV=1;>tr|A2A8M5|A2A8M5_MOUSE Gap junction protein OS=Mus musculus GN=Gjb3 PE=3 SV=1	1216500	1140500	1085900	708480	1730600	750250	0	0	10395000	0	8909900	0
Terminal uridylyltransferase 4	Zcchc11	>sp|B2RX14|TUT4_MOUSE Terminal uridylyltransferase 4 OS=Mus musculus GN=Zcchc11 PE=1 SV=2;>tr|A2A8R7|A2A8R7_MOUSE Terminal uridylyltransferase 4 OS=Mus musculus GN=Zcchc11 PE=4 SV=1	661650	125190	346140	162260	1273900	193570	20750000	0	37759000	25719000	30011000	15414000
Nucleoporin NDC1	Ndc1	>sp|Q8VCB1|NDC1_MOUSE Nucleoporin NDC1 OS=Mus musculus GN=Tmem48 PE=2 SV=1;>tr|A2A8R9|A2A8R9_MOUSE Transmembrane protein 48 OS=Mus musculus GN=Tmem48 PE=4 SV=1	5659600	9052500	4145600	1513800	9938700	4289300	83287000	104140000	69109000	56082000	74665000	120110000
Transmembrane protein 201	Tmem201	>sp|A2A8U2-3|TM201_MOUSE Isoform 3 of Transmembrane protein 201 OS=Mus musculus GN=Tmem201;>sp|A2A8U2|TM201_MOUSE Transmembrane protein 201 OS=Mus musculus GN=Tmem201 PE=2 SV=1;>tr|E9Q2H6|E9Q2H6_MOUSE Transmembrane protein 201 OS=Mus musculus GN=Tmem201 PE	530610	928920	0	0	988760	475470	0	9921100	0	0	0	0
	Gm13247	>tr|A2A8V7|A2A8V7_MOUSE Novel KRAB box containing protein OS=Mus musculus GN=Gm13247 PE=4 SV=1	0	367690	0	0	0	0	0	0	0	0	0	0
Serine/arginine repetitive matrix protein 1	Srrm1	>tr|A2A8V8|A2A8V8_MOUSE Serine/arginine repetitive matrix 1 OS=Mus musculus GN=Srrm1 PE=4 SV=1;>tr|A2A8V9|A2A8V9_MOUSE Serine/arginine repetitive matrix 1 OS=Mus musculus GN=Srrm1 PE=4 SV=1;>tr|E9PUK6|E9PUK6_MOUSE Serine/arginine repetitive matrix protein	12079000	20394000	10375000	16565000	26217000	11742000	318230000	306460000	268690000	517990000	419980000	299820000
MAP kinase-interacting serine/threonine-protein kinase 1	Mknk1	>tr|A2A8W8|A2A8W8_MOUSE MAP kinase-interacting serine/threonine kinase 1 OS=Mus musculus GN=Mknk1 PE=4 SV=1;>tr|Q3U1I8|Q3U1I8_MOUSE MAP kinase-interacting serine/threonine-protein kinase 1 OS=Mus musculus GN=Mknk1 PE=2 SV=1;>sp|O08605|MKNK1_MOUSE MAP kinas	0	0	0	0	176200	0	0	0	0	0	0	0
28S ribosomal protein S15, mitochondrial	Mrps15	>sp|Q9DC71|RT15_MOUSE 28S ribosomal protein S15, mitochondrial OS=Mus musculus GN=Mrps15 PE=2 SV=2;>tr|A2A8Y4|A2A8Y4_MOUSE Mitochondrial ribosomal protein S15 OS=Mus musculus GN=Mrps15 PE=3 SV=1	10293000	5426900	6325800	850350	9398500	4899200	65143000	48912000	72936000	55217000	73693000	42900000
Oxysterol-binding protein;Oxysterol-binding protein-related protein 9	Osbpl9	>tr|F6UHR6|F6UHR6_MOUSE Oxysterol-binding protein OS=Mus musculus GN=Osbpl9 PE=3 SV=2;>tr|E9PXZ2|E9PXZ2_MOUSE Oxysterol-binding protein OS=Mus musculus GN=Osbpl9 PE=3 SV=2;>sp|A2A8Z1|OSBL9_MOUSE Oxysterol-binding protein-related protein 9 OS=Mus musculus G	2347500	3067000	2075800	547690	5171100	2002200	40015000	38079000	20794000	21853000	44798000	31704000
	Sec14l1	>tr|A8Y5H7|A8Y5H7_MOUSE Protein Sec14l1 OS=Mus musculus GN=Sec14l1 PE=4 SV=1;>tr|Q99J07|Q99J07_MOUSE Protein Sec14l1 OS=Mus musculus GN=Sec14l1 PE=2 SV=1;>tr|A2A9B9|A2A9B9_MOUSE Protein Sec14l1 OS=Mus musculus GN=Sec14l1 PE=4 SV=1	3560400	1768300	2239600	1668200	5388300	1496800	38191000	43377000	59301000	56155000	63752000	26364000
Mediator of RNA polymerase II transcription subunit 8	Med8	>tr|Q9DAY7|Q9DAY7_MOUSE Mediator of RNA polymerase II transcription subunit 8 OS=Mus musculus GN=Med8 PE=2 SV=1;>sp|Q9D7W5|MED8_MOUSE Mediator of RNA polymerase II transcription subunit 8 OS=Mus musculus GN=Med8 PE=2 SV=1;>tr|A2A9C4|A2A9C4_MOUSE Mediator o	664960	2528700	1509100	3945200	8281800	1817300	0	19729000	0	30094000	23530000	25357000
Cell division cycle protein 20 homolog	Cdc20	>sp|Q9JJ66|CDC20_MOUSE Cell division cycle protein 20 homolog OS=Mus musculus GN=Cdc20 PE=1 SV=2;>tr|A2A9D2|A2A9D2_MOUSE Cell division cycle 20 homolog (S. cerevisiae) OS=Mus musculus GN=Cdc20 PE=4 SV=1	4933400	5958100	3565200	336240	7780300	7552500	56548000	64672000	52183000	33242000	55036000	72026000
Nuclear migration protein nudC	Nudc	>sp|O35685|NUDC_MOUSE Nuclear migration protein nudC OS=Mus musculus GN=Nudc PE=1 SV=1;>tr|A2A9F5|A2A9F5_MOUSE MCG20813 OS=Mus musculus GN=Nudc PE=4 SV=1	349190000	184430000	261200000	196350000	485400000	247580000	4128700000	1907200000	3882000000	4129200000	2630400000	3422500000
GPN-loop GTPase 2	Gpn2	>tr|A2A9F7|A2A9F7_MOUSE GPN-loop GTPase 2 OS=Mus musculus GN=Gpn2 PE=4 SV=1;>sp|Q8VEJ1|GPN2_MOUSE GPN-loop GTPase 2 OS=Mus musculus GN=Gpn2 PE=2 SV=2	0	1131000	0	445740	0	0	0	0	0	5186000	0	0
Golgi SNAP receptor complex member 2	Gosr2	>tr|A2A9I0|A2A9I0_MOUSE Golgi SNAP receptor complex member 2 OS=Mus musculus GN=Gosr2 PE=4 SV=1;>sp|O35166|GOSR2_MOUSE Golgi SNAP receptor complex member 2 OS=Mus musculus GN=Gosr2 PE=2 SV=2;>tr|A2A9H9|A2A9H9_MOUSE Golgi SNAP receptor complex member 2 OS=M	10783000	3771000	6416200	457590	3191000	5302200	34597000	20664000	30485000	0	0	36325000
Centrosomal protein of 85 kDa	Cep85	>tr|A2A9K3|A2A9K3_MOUSE Coiled-coil domain containing 21 OS=Mus musculus GN=Ccdc21 PE=4 SV=1;>sp|Q8BMK0|CEP85_MOUSE Centrosomal protein of 85 kDa OS=Mus musculus GN=Cep85 PE=2 SV=2;>tr|A2A9K2|A2A9K2_MOUSE Coiled-coil domain containing 21 OS=Mus musculus GN	1519700	1006300	961350	527770	1465800	919180	19984000	21244000	22253000	20755000	17209000	21158000
Dedicator of cytokinesis protein 7	Dock7	>tr|E9PX48|E9PX48_MOUSE Dedicator of cytokinesis protein 7 OS=Mus musculus GN=Dock7 PE=4 SV=1;>sp|Q8R1A4-2|DOCK7_MOUSE Isoform 2 of Dedicator of cytokinesis protein 7 OS=Mus musculus GN=Dock7;>tr|A2A9M5|A2A9M5_MOUSE Dedicator of cytokinesis 7 OS=Mus muscul	260730	812860	300850	128280	509110	425890	29306000	25052000	0	0	22013000	15954000
Cyclin-dependent kinase 11B	Cdk11b	>sp|P24788-2|CD11B_MOUSE Isoform 2 of Cyclin-dependent kinase 11B OS=Mus musculus GN=Cdk11b;>tr|A2A9P6|A2A9P6_MOUSE Cell division cycle 2-like 1 OS=Mus musculus GN=Cdk11b PE=4 SV=1;>sp|P24788|CD11B_MOUSE Cyclin-dependent kinase 11B OS=Mus musculus GN=Cdk11	11574000	21241000	10164000	7127200	36435000	13475000	215710000	275320000	266770000	267960000	259820000	279420000
Nardilysin	Nrd1	>sp|Q8BHG1|NRDC_MOUSE Nardilysin OS=Mus musculus GN=Nrd1 PE=1 SV=1;>tr|A2A9Q1|A2A9Q1_MOUSE Nardilysin, N-arginine dibasic convertase, NRD convertase 1 OS=Mus musculus GN=Nrd1 PE=3 SV=1;>tr|A2A9Q2|A2A9Q2_MOUSE Nardilysin OS=Mus musculus GN=Nrd1 PE=3 SV=1;>t	9182200	6791600	8053000	4637600	19016000	7191100	308430000	244170000	274620000	294530000	363310000	358210000
39S ribosomal protein L45, mitochondrial	Mrpl45	>sp|Q9D0Q7|RM45_MOUSE 39S ribosomal protein L45, mitochondrial OS=Mus musculus GN=Mrpl45 PE=2 SV=1;>tr|A2A9T8|A2A9T8_MOUSE Mitochondrial ribosomal protein L45 OS=Mus musculus GN=Mrpl45 PE=4 SV=1;>tr|F6TMQ3|F6TMQ3_MOUSE 39S ribosomal protein L45, mitochondr	1543300	0	3197500	953800	12811000	2692800	0	0	0	0	0	46789000
MIF4G domain-containing protein	Mif4gd	>sp|Q3UBZ5-2|MI4GD_MOUSE Isoform 2 of MIF4G domain-containing protein OS=Mus musculus GN=Mif4gd;>tr|A2A9W1|A2A9W1_MOUSE Likely ortholog of H. sapiens AD023 protein (Fragment) OS=Mus musculus GN=Mif4gd PE=4 SV=1;>tr|A2A9W3|A2A9W3_MOUSE Likely ortholog of H.	1755600	3867900	1848600	1594700	7801200	1129500	0	9212800	0	0	13135000	0
28S ribosomal protein S7, mitochondrial	Mrps7	>sp|Q80X85|RT07_MOUSE 28S ribosomal protein S7, mitochondrial OS=Mus musculus GN=Mrps7 PE=2 SV=1;>tr|A2A9W4|A2A9W4_MOUSE Mitchondrial ribosomal protein S7 OS=Mus musculus GN=Mrps7 PE=4 SV=1	11340000	17670000	11501000	10752000	21357000	12755000	82920000	96226000	160490000	89731000	56530000	113870000
ADP-ribosylation factor-binding protein GGA3	Gga3	>tr|A2A9W7|A2A9W7_MOUSE ADP-ribosylation factor-binding protein GGA3 OS=Mus musculus GN=Gga3 PE=4 SV=1;>sp|Q8BMI3|GGA3_MOUSE ADP-ribosylation factor-binding protein GGA3 OS=Mus musculus GN=Gga3 PE=2 SV=2	2171200	1948900	1000200	818510	4648800	3196200	30680000	25415000	38671000	26848000	29464000	52356000
Hematological and neurological expressed 1 protein	Hn1	>sp|P97825|HN1_MOUSE Hematological and neurological expressed 1 protein OS=Mus musculus GN=Hn1 PE=1 SV=3;>tr|A2A9X3|A2A9X3_MOUSE Hematological and neurological expressed sequence 1 OS=Mus musculus GN=Hn1 PE=4 SV=1	19653000	2836200	21271000	9644200	56388000	6841500	73302000	55666000	87343000	84785000	80698000	60239000
5(3)-deoxyribonucleotidase, cytosolic type	Nt5c	>sp|Q9JM14|NT5C_MOUSE 5(3)-deoxyribonucleotidase, cytosolic type OS=Mus musculus GN=Nt5c PE=1 SV=1;>tr|A2A9X6|A2A9X6_MOUSE 5,3-nucleotidase, cytosolic OS=Mus musculus GN=Nt5c PE=4 SV=1;>tr|A2A9X5|A2A9X5_MOUSE 5(3)-deoxyribonucleotidase, cytosolic typ	4840500	818830	244990	1632900	10104000	0	0	0	0	0	28817000	0
Dystrophin	Dmd	>tr|A2A9Z1|A2A9Z1_MOUSE Dystrophin OS=Mus musculus GN=Dmd PE=4 SV=1;>tr|A2A9Z2|A2A9Z2_MOUSE Dystrophin OS=Mus musculus GN=Dmd PE=2 SV=1;>tr|E9PZX6|E9PZX6_MOUSE Dystrophin OS=Mus musculus GN=Dmd PE=4 SV=1;>sp|P11531|DMD_MOUSE Dystrophin OS=Mus musculus GN=D	1929000	1064600	715370	1085800	7472400	987960	32411000	0	19702000	31887000	40194000	27081000
Serine/arginine-rich splicing factor 2	Srsf2	>sp|Q62093|SRSF2_MOUSE Serine/arginine-rich splicing factor 2 OS=Mus musculus GN=Srsf2 PE=1 SV=4;>tr|A2AA29|A2AA29_MOUSE Splicing factor, arginine/serine-rich 2 (SC-35) OS=Mus musculus GN=Srsf2 PE=4 SV=1;>tr|E9Q975|E9Q975_MOUSE Serine/arginine-rich-splicin	374630000	421690000	317000000	275440000	296490000	310010000	1708200000	2206900000	2077400000	1765900000	1333600000	2185400000
Guanine nucleotide-binding protein subunit alpha-13	Gna13	>sp|P27601|GNA13_MOUSE Guanine nucleotide-binding protein subunit alpha-13 OS=Mus musculus GN=Gna13 PE=1 SV=1;>tr|A2AA49|A2AA49_MOUSE Guanine nucleotide binding protein, alpha 13 OS=Mus musculus GN=Gna13 PE=4 SV=1	7264500	5496900	4546600	2618300	9328100	3106300	55118000	75661000	64953000	85095000	73061000	79275000
H/ACA ribonucleoprotein complex subunit 2	Nhp2	>sp|Q9CRB2|NHP2_MOUSE H/ACA ribonucleoprotein complex subunit 2 OS=Mus musculus GN=Nhp2 PE=2 SV=1;>tr|A2AA61|A2AA61_MOUSE Nucleolar protein family A, member 2 OS=Mus musculus GN=Nhp2 PE=4 SV=1	103510000	122820000	64939000	64979000	153960000	97895000	289860000	309500000	305860000	394370000	247450000	474090000
Succinate dehydrogenase [ubiquinone] iron-sulfur subunit, mitochondrial	Sdhb	>sp|Q9CQA3|DHSB_MOUSE Succinate dehydrogenase [ubiquinone] iron-sulfur subunit, mitochondrial OS=Mus musculus GN=Sdhb PE=1 SV=1;>tr|A2AA77|A2AA77_MOUSE Succinate dehydrogenase complex, subunit B, iron sulfur (Ip) OS=Mus musculus GN=Sdhb PE=4 SV=1	29574000	53501000	26311000	17404000	50778000	36954000	401260000	493270000	310940000	333380000	390760000	442510000
Rootletin	Crocc	>sp|Q8CJ40-2|CROCC_MOUSE Isoform 2 of Rootletin OS=Mus musculus GN=Crocc;>tr|A2AA80|A2AA80_MOUSE Ciliary rootlet coiled-coil, rootletin OS=Mus musculus GN=Crocc PE=4 SV=1;>sp|Q8CJ40-3|CROCC_MOUSE Isoform 3 of Rootletin OS=Mus musculus GN=Crocc;>sp|Q8CJ40|C	2628400	3288800	2400900	1086400	111590	3628700	164690000	112820000	234200000	160790000	0	144690000
Adaptin ear-binding coat-associated protein 2	Necap2	>sp|Q9D1J1|NECP2_MOUSE Adaptin ear-binding coat-associated protein 2 OS=Mus musculus GN=Necap2 PE=1 SV=1;>tr|A2AA82|A2AA82_MOUSE NECAP endocytosis associated 2 OS=Mus musculus GN=Necap2 PE=4 SV=1;>tr|D6RFU1|D6RFU1_MOUSE Adaptin ear-binding coat-associated	4415600	2928500	1482300	1942800	8997000	2733100	34155000	24895000	15789000	31128000	21386000	28782000
SUZ domain-containing protein 1	Szrd1	>tr|A2AA86|A2AA86_MOUSE Novel protein (D4Ertd22e) OS=Mus musculus GN=D4Ertd22e PE=4 SV=1;>sp|Q6NXN1-2|CA144_MOUSE Isoform 2 of UPF0485 protein C1orf144 homolog OS=Mus musculus GN=D4Ertd22e;>tr|A2AA85|A2AA85_MOUSE Novel protein (D4Ertd22e) (Fragment) OS=Mus	0	0	0	4075300	4143400	0	0	0	0	0	9190900	0
Uncharacterized protein KIAA1109	4932438A13Rik;Kiaa1109	>tr|F6YAT5|F6YAT5_MOUSE Uncharacterized protein (Fragment) OS=Mus musculus GN=4932438A13Rik PE=4 SV=1;>sp|A2AAE1-2|K1109_MOUSE Isoform 2 of Uncharacterized protein KIAA1109 OS=Mus musculus GN=Kiaa1109;>tr|A2AB97|A2AB97_MOUSE Novel protein (Fragment) OS=Mus	1557300	163320	0	150310	0	566040	33669000	0	0	0	0	0
Exocyst complex component 7	Exoc7	>tr|Q542L0|Q542L0_MOUSE Exocyst complex component 7 OS=Mus musculus GN=Exoc7 PE=2 SV=1;>sp|O35250-2|EXOC7_MOUSE Isoform 2 of Exocyst complex component 7 OS=Mus musculus GN=Exoc7;>tr|A2AAN0|A2AAN0_MOUSE Exocyst complex component 7 OS=Mus musculus GN=Exoc7 P	321430	647940	137980	91555	1485700	1477900	0	18186000	0	0	26945000	19352000
Tubulin-specific chaperone D	Tbcd	>sp|Q8BYA0|TBCD_MOUSE Tubulin-specific chaperone D OS=Mus musculus GN=Tbcd PE=2 SV=1;>tr|A2AAV4|A2AAV4_MOUSE Tubulin-specific chaperone d OS=Mus musculus GN=Tbcd PE=4 SV=1	3989600	5175400	2961900	2583600	8088100	3772900	113310000	130110000	111340000	132080000	122580000	105470000
Protein HEXIM2	Hexim2	>tr|A2AB66|A2AB66_MOUSE Hexamthylene bis-acetamide inducible 2 (Fragment) OS=Mus musculus GN=Hexim2 PE=4 SV=1;>tr|A2AB67|A2AB67_MOUSE Hexamthylene bis-acetamide inducible 2 (Fragment) OS=Mus musculus GN=Hexim2 PE=4 SV=1;>sp|Q3TVI4|HEXI2_MOUSE Protein HEXIM	0	0	0	0	4827300	4693400	0	0	0	0	0	9315800
Histone H2B type 3-A;Histone H2B type 3-B;Histone H2B type 2-E	Hist3h2ba;Hist3h2bb;Hist2h2be	>sp|Q9D2U9|H2B3A_MOUSE Histone H2B type 3-A OS=Mus musculus GN=Hist3h2ba PE=1 SV=3;>sp|Q8CGP0|H2B3B_MOUSE Histone H2B type 3-B OS=Mus musculus GN=Hist3h2bb PE=1 SV=3;>tr|A2AB77|A2AB77_MOUSE Histone H2B OS=Mus musculus GN=Hist3h2ba PE=3 SV=1;>sp|Q64524|H2B2	3869400	30818000	2245600	0	0	3000500	15717000	120150000	0	0	0	0
Histone H2A type 1-H;Histone H2A;Histone H2A.J;Histone H2A type 1-K;Histone H2A type 1-F;Histone H2A type 3;Histone H2A type 1	Hist1h2ah;H2afj;Hist1h2ak;Hist1h2af;Hist3h2a;Hist1h2ab;Hist1h2ad;Hist1h2aa	>sp|Q8CGP6|H2A1H_MOUSE Histone H2A type 1-H OS=Mus musculus GN=Hist1h2ah PE=1 SV=3;>tr|A3KPD0|A3KPD0_MOUSE Histone H2A OS=Mus musculus GN=Hist1h2ah PE=2 SV=1;>sp|Q8R1M2|H2AJ_MOUSE Histone H2A.J OS=Mus musculus GN=H2afj PE=2 SV=1;>sp|Q8CGP7|H2A1K_MOUSE Hist	1742600	20588000	122410	23817000	6594900	741880	18238000	32752000	0	57445000	0	0
E3 ubiquitin-protein ligase TRIM11	Trim11	>tr|A2AB83|A2AB83_MOUSE E3 ubiquitin-protein ligase TRIM11 OS=Mus musculus GN=Trim11 PE=4 SV=1;>sp|Q99PQ2|TRI11_MOUSE E3 ubiquitin-protein ligase TRIM11 OS=Mus musculus GN=Trim11 PE=1 SV=1;>sp|Q99PQ2-2|TRI11_MOUSE Isoform 2 of E3 ubiquitin-protein ligase T	0	0	0	192300	0	0	0	0	0	0	0	0
Casein kinase I isoform delta	Csnk1d	>sp|Q9DC28|KC1D_MOUSE Casein kinase I isoform delta OS=Mus musculus GN=Csnk1d PE=1 SV=2;>tr|A2ABP1|A2ABP1_MOUSE Casein kinase 1, delta OS=Mus musculus GN=Csnk1d PE=3 SV=1;>sp|Q9DC28-2|KC1D_MOUSE Isoform 2 of Casein kinase I isoform delta OS=Mus musculus GN	4292900	2444700	3017300	451870	3231100	3077700	42915000	46231000	44912000	0	41675000	44198000
Mediator of RNA polymerase II transcription subunit 14	Med14	>sp|A2ABV5|MED14_MOUSE Mediator of RNA polymerase II transcription subunit 14 OS=Mus musculus GN=Med14 PE=1 SV=1;>tr|A2BDP0|A2BDP0_MOUSE Mediator complex subunit 14 OS=Mus musculus GN=Med14 PE=4 SV=1	154890	144610	136610	63197	494510	44370	0	0	0	0	0	0
40S ribosomal protein S21	Rps21	>sp|Q9CQR2|RS21_MOUSE 40S ribosomal protein S21 OS=Mus musculus GN=Rps21 PE=2 SV=1;>tr|A2ABW8|A2ABW8_MOUSE 40S ribosomal protein S21 OS=Mus musculus GN=Rps21 PE=3 SV=1	204580000	403950000	289280000	76934000	468910000	69355000	472930000	1101900000	734990000	792040000	580090000	304880000
Ethanolamine-phosphate cytidylyltransferase	Pcyt2	>tr|A2ABY3|A2ABY3_MOUSE Ethanolamine-phosphate cytidylyltransferase OS=Mus musculus GN=Pcyt2 PE=4 SV=1;>sp|Q922E4|PCY2_MOUSE Ethanolamine-phosphate cytidylyltransferase OS=Mus musculus GN=Pcyt2 PE=1 SV=1;>tr|Q3USD5|Q3USD5_MOUSE Phosphate cytidylyltransfera	3294400	1860900	2175100	76752	2662600	1151100	43113000	20757000	40663000	0	26932000	23040000
Transcription factor MafG	Mafg	>sp|O54790|MAFG_MOUSE Transcription factor MafG OS=Mus musculus GN=Mafg PE=1 SV=1;>tr|A2ABY9|A2ABY9_MOUSE V-maf musculoaponeurotic fibrosarcoma oncogene family, protein G (Avian) OS=Mus musculus GN=Mafg PE=4 SV=1	2168600	4012200	2263200	0	1300700	1170300	19175000	22665000	17834000	0	0	0
L-xylulose reductase	Dcxr	>sp|Q91X52|DCXR_MOUSE L-xylulose reductase OS=Mus musculus GN=Dcxr PE=2 SV=2;>tr|A2AC15|A2AC15_MOUSE Dicarbonyl L-xylulose reductase OS=Mus musculus GN=Dcxr PE=4 SV=1;>tr|A2AC16|A2AC16_MOUSE Dicarbonyl L-xylulose reductase OS=Mus musculus GN=Dcxr PE=4 SV=1	4166500	2057200	290060	0	1597200	3436400	13051000	22075000	0	0	18490000	25003000
3-beta-hydroxysteroid-Delta(8),Delta(7)-isomerase	Ebp	>sp|P70245|EBP_MOUSE 3-beta-hydroxysteroid-Delta(8),Delta(7)-isomerase OS=Mus musculus GN=Ebp PE=1 SV=3;>tr|A2AC28|A2AC28_MOUSE Phenylalkylamine Ca2+ antagonist (Emopamil) binding protein OS=Mus musculus GN=Ebp PE=4 SV=1;>tr|A2AC29|A2AC29_MOUSE 3-beta-hydr	12633000	8035500	3557200	4062300	42338000	0	34577000	0	0	0	58903000	0
Transmembrane protein 51	Tmem51	>sp|Q99LG1|TMM51_MOUSE Transmembrane protein 51 OS=Mus musculus GN=Tmem51 PE=1 SV=1;>tr|A2AC36|A2AC36_MOUSE Transmembrane protein 51 OS=Mus musculus GN=Tmem51 PE=4 SV=1	0	110910	0	109060	674950	189690	0	0	0	0	0	1255100
Ral GTPase-activating protein subunit beta	Ralgapb	>sp|Q8BQZ4|RLGPB_MOUSE Ral GTPase-activating protein subunit beta OS=Mus musculus GN=Ralgapb PE=1 SV=2;>tr|F8WHN4|F8WHN4_MOUSE Ral GTPase-activating protein subunit beta OS=Mus musculus GN=Ralgapb PE=4 SV=1;>tr|A2ACC6|A2ACC6_MOUSE Novel protein OS=Mus musc	2975.5	2388.5	0	0	0	1727.7	0	0	0	0	0	84589
Actin-related protein 5	Actr5	>sp|Q80US4|ARP5_MOUSE Actin-related protein 5 OS=Mus musculus GN=Actr5 PE=2 SV=2;>tr|A2ACC9|A2ACC9_MOUSE ARP5 actin-related protein 5 homolog (Yeast) OS=Mus musculus GN=Actr5 PE=3 SV=1;>sp|Q80US4-3|ARP5_MOUSE Isoform 3 of Actin-related protein 5 OS=Mus mus	1332700	2142400	251510	0	1975000	2193000	22627000	26028000	0	0	0	29054000
Beta-catenin-like protein 1	Ctnnbl1	>sp|Q9CWL8|CTBL1_MOUSE Beta-catenin-like protein 1 OS=Mus musculus GN=Ctnnbl1 PE=1 SV=1;>tr|A2ACD3|A2ACD3_MOUSE Catenin, beta like 1 OS=Mus musculus GN=Ctnnbl1 PE=4 SV=1	20952000	19120000	12593000	3848100	43372000	27184000	265790000	250710000	272120000	187460000	266930000	389090000
Dolichyl-diphosphooligosaccharide--protein glycosyltransferase subunit 2	Rpn2	>tr|A2ACG7|A2ACG7_MOUSE Dolichyl-diphosphooligosaccharide--protein glycosyltransferase subunit 2 OS=Mus musculus GN=Rpn2 PE=4 SV=1;>sp|Q9DBG6|RPN2_MOUSE Dolichyl-diphosphooligosaccharide--protein glycosyltransferase subunit 2 OS=Mus musculus GN=Rpn2 PE=2 S	40411000	53807000	25736000	8614100	78715000	26549000	420030000	573100000	357550000	249180000	669130000	493070000
Protein tyrosine phosphatase type IVA 2;Protein tyrosine phosphatase type IVA 1	Ptp4a2;Ptp4a1	>sp|O70274|TP4A2_MOUSE Protein tyrosine phosphatase type IVA 2 OS=Mus musculus GN=Ptp4a2 PE=1 SV=1;>tr|A2ACH4|A2ACH4_MOUSE Protein tyrosine phosphatase 4a2 OS=Mus musculus GN=Ptp4a2 PE=4 SV=1;>sp|Q63739|TP4A1_MOUSE Protein tyrosine phosphatase type IVA 1 O	9297500	3012200	2076500	0	9723300	13454000	57797000	31149000	0	0	42288000	60051000
Fanconi anemia-associated protein of 100 kDa	Faap100	>sp|A2ACJ2|FP100_MOUSE Fanconi anemia-associated protein of 100 kDa OS=Mus musculus GN=Faap100 PE=2 SV=1	87650	156300	0	0	877210	207080	0	0	0	0	0	0
Regulatory-associated protein of mTOR	Rptor	>sp|Q8K4Q0|RPTOR_MOUSE Regulatory-associated protein of mTOR OS=Mus musculus GN=Rptor PE=1 SV=1;>tr|A2ACM0|A2ACM0_MOUSE Novel protein containing six WD40 domains at C-terminus OS=Mus musculus GN=Rptor PE=4 SV=1	1167900	220390	922170	418270	1512100	755410	29793000	0	35655000	55667000	41007000	22264000
	Dhx35	>tr|Q8K1G9|Q8K1G9_MOUSE DEAH (Asp-Glu-Ala-His) box polypeptide 35 OS=Mus musculus GN=Dhx35 PE=2 SV=1;>tr|A2ACQ1|A2ACQ1_MOUSE DEAH (Asp-Glu-Ala-His) box polypeptide 35 OS=Mus musculus GN=Dhx35 PE=4 SV=1	322610	559120	613690	132540	1234200	19314	8869900	0	14941000	0	10116000	0
Kinetochore-associated protein DSN1 homolog	Dsn1	>sp|Q9CYC5|DSN1_MOUSE Kinetochore-associated protein DSN1 homolog OS=Mus musculus GN=Dsn1 PE=2 SV=1;>tr|A2ACV4|A2ACV4_MOUSE DSN1, MIND kinetochore complex component, homolog (S. cerevisiae) OS=Mus musculus GN=Dsn1 PE=4 SV=1;>tr|A2ACV5|A2ACV5_MOUSE DSN1, MI	1000300	432120	1119200	0	3614900	1113200	11868000	0	16992000	0	14471000	0
Rab proteins geranylgeranyltransferase component A 1	Chm	>tr|Q3UR39|Q3UR39_MOUSE Choroidermia OS=Mus musculus GN=Chm PE=2 SV=1;>tr|A2AD03|A2AD03_MOUSE Choroidermia OS=Mus musculus GN=Chm PE=4 SV=1;>sp|Q9QXG2|RAE1_MOUSE Rab proteins geranylgeranyltransferase component A 1 OS=Mus musculus GN=Chm PE=2 SV=1	227570	532240	237590	1094000	1877900	172970	0	10709000	0	0	13542000	0
Serine/threonine-protein kinase MST4	2610018G03Rik;Mst4	>tr|A2AD84|A2AD84_MOUSE Novel protein containing a protein kinase domain OS=Mus musculus GN=2610018G03Rik PE=4 SV=1;>sp|Q99JT2|MST4_MOUSE Serine/threonine-protein kinase MST4 OS=Mus musculus GN=Mst4 PE=2 SV=1;>tr|A2AD85|A2AD85_MOUSE Novel protein containin	1176800	1160700	897670	0	1136000	2249400	13695000	0	0	0	0	0
Ras-related protein Rap-2c	Rap2c	>sp|Q8BU31|RAP2C_MOUSE Ras-related protein Rap-2c OS=Mus musculus GN=Rap2c PE=1 SV=1;>tr|A2AD86|A2AD86_MOUSE RAP2C, member of RAS oncogene family OS=Mus musculus GN=Rap2c PE=4 SV=1	3380500	4735200	406680	1456200	7422400	9916700	43085000	0	0	0	35146000	55614000
ATPase family AAA domain-containing protein 3	Atad3	>sp|Q925I1|ATAD3_MOUSE ATPase family AAA domain-containing protein 3 OS=Mus musculus GN=Atad3 PE=1 SV=1;>tr|A2AD89|A2AD89_MOUSE ATPase family, AAA domain containing 3A OS=Mus musculus GN=Atad3a PE=4 SV=1;>sp|Q925I1-2|ATAD3_MOUSE Isoform 2 of ATPase family	18519000	27929000	13906000	9019900	34375000	20161000	393210000	424780000	283030000	376890000	466000000	426740000
39S ribosomal protein L20, mitochondrial	Mrpl20	>sp|Q9CQL4|RM20_MOUSE 39S ribosomal protein L20, mitochondrial OS=Mus musculus GN=Mrpl20 PE=1 SV=1;>tr|A2AD94|A2AD94_MOUSE Mitochondrial ribosomal protein L20 OS=Mus musculus GN=Mrpl20 PE=3 SV=1	6617200	1542100	1845300	2399700	13116000	0	27492000	0	0	23294000	22371000	0
Integrator complex subunit 11	Cpsf3l	>tr|A8Y5J3|A8Y5J3_MOUSE Cleavage and polyadenylation specific factor 3-like OS=Mus musculus GN=Cpsf3l PE=4 SV=1;>sp|Q9CWS4|INT11_MOUSE Integrator complex subunit 11 OS=Mus musculus GN=Cpsf3l PE=2 SV=1;>tr|A2ADA4|A2ADA4_MOUSE Cleavage and polyadenylation sp	3192500	2199200	1068000	924270	9940000	1917500	42573000	34060000	23986000	0	63817000	27641000
tRNA pseudouridine synthase-like 1	Pusl1	>sp|A2ADA5-2|PUSL1_MOUSE Isoform 2 of tRNA pseudouridine synthase-like 1 OS=Mus musculus GN=Pusl1;>tr|E9Q5J0|E9Q5J0_MOUSE Pseudouridine synthase OS=Mus musculus GN=Pusl1 PE=3 SV=1;>sp|A2ADA5|PUSL1_MOUSE tRNA pseudouridine synthase-like 1 OS=Mus musculus GN	722010	0	1443800	0	236170	0	0	0	14257000	0	0	0
	Spen	>tr|E9Q807|E9Q807_MOUSE Msx2-interacting protein OS=Mus musculus GN=Spen PE=4 SV=1;>tr|A2ADB1|A2ADB1_MOUSE Msx2-interacting protein OS=Mus musculus GN=Spen PE=4 SV=1;>tr|A2ADB0|A2ADB0_MOUSE Msx2-interacting protein OS=Mus musculus GN=Spen PE=4 SV=1	136190	176920	63943	139380	205460	244540	0	10869000	0	0	13231000	28788000
Magnesium transporter protein 1	Magt1	>sp|Q9CQY5|MAGT1_MOUSE Magnesium transporter protein 1 OS=Mus musculus GN=Magt1 PE=2 SV=1;>tr|F6WHL0|F6WHL0_MOUSE Magnesium transporter protein 1 (Fragment) OS=Mus musculus GN=Magt1 PE=4 SV=1;>tr|A2ADH1|A2ADH1_MOUSE Magnesium transporter 1 OS=Mus musculus	0	1492900	0	0	4734600	1221900	0	12982000	0	0	22111000	0
KN motif and ankyrin repeat domain-containing protein 4	Kank4	>sp|Q6P9J5|KANK4_MOUSE KN motif and ankyrin repeat domain-containing protein 4 OS=Mus musculus GN=Kank4 PE=2 SV=1;>tr|A2ADM1|A2ADM1_MOUSE Ankyrin repeat domain 38 OS=Mus musculus GN=Kank4 PE=4 SV=1	0	0	0	0	125940	141440	0	0	0	0	1676200	0
Nuclear inhibitor of protein phosphatase 1	Ppp1r8	>tr|A2ADR8|A2ADR8_MOUSE Nuclear inhibitor of protein phosphatase 1 OS=Mus musculus GN=Ppp1r8 PE=4 SV=1;>sp|Q8R3G1|PP1R8_MOUSE Nuclear inhibitor of protein phosphatase 1 OS=Mus musculus GN=Ppp1r8 PE=1 SV=1;>tr|A2ADR9|A2ADR9_MOUSE Protein phosphatase 1, regu	28372000	16150000	25726000	16398000	66361000	19820000	174190000	184460000	126810000	244110000	174320000	202560000
Syntaxin-12	Stx12	>sp|Q9ER00|STX12_MOUSE Syntaxin-12 OS=Mus musculus GN=Stx12 PE=1 SV=1;>tr|A2ADS0|A2ADS0_MOUSE Syntaxin 12 OS=Mus musculus GN=Stx12 PE=3 SV=1	5080400	10631000	2927600	2160800	21871000	10861000	60093000	92909000	38872000	45149000	75042000	74379000
Protein FAM76A	Fam76a	>sp|Q922G2-2|FA76A_MOUSE Isoform 2 of Protein FAM76A OS=Mus musculus GN=Fam76a;>sp|Q922G2|FA76A_MOUSE Protein FAM76A OS=Mus musculus GN=Fam76a PE=2 SV=1;>tr|A2ADS3|A2ADS3_MOUSE Novel protein (BC008163) OS=Mus musculus GN=Fam76a PE=4 SV=1	0	360640	1712100	946150	814690	0	0	0	18402000	0	0	0
Protein DDI1 homolog 2	Ddi2	>sp|A2ADY9|DDI2_MOUSE Protein DDI1 homolog 2 OS=Mus musculus GN=Ddi2 PE=1 SV=1	13114000	14177000	12895000	11854000	43046000	9799600	128230000	144840000	174830000	250720000	256940000	198580000
Eukaryotic translation initiation factor 3 subunit I	Eif3i	>sp|Q9QZD9|EIF3I_MOUSE Eukaryotic translation initiation factor 3 subunit I OS=Mus musculus GN=Eif3i PE=1 SV=1;>tr|A2AE04|A2AE04_MOUSE Eukaryotic translation initiation factor 3, subunit 1 OS=Mus musculus GN=Eif3i PE=4 SV=1;>tr|A2AE03|A2AE03_MOUSE Eukaryot	106690000	86628000	78014000	49866000	174050000	74690000	1104600000	899590000	1057900000	915210000	871730000	1073500000
AMP deaminase 2	Ampd2	>sp|Q9DBT5|AMPD2_MOUSE AMP deaminase 2 OS=Mus musculus GN=Ampd2 PE=1 SV=1;>tr|A2AE27|A2AE27_MOUSE AMP deaminase 2 OS=Mus musculus GN=Ampd2 PE=4 SV=1	2565700	4768400	2289000	1475400	7689100	2576000	52325000	76776000	49910000	85473000	95317000	92426000
WD and tetratricopeptide repeats protein 1	Wdtc1	>sp|Q80ZK9|WDTC1_MOUSE WD and tetratricopeptide repeats protein 1 OS=Mus musculus GN=Wdtc1 PE=1 SV=1;>tr|A2AE97|A2AE97_MOUSE WD and tetratricopeptide repeats 1 OS=Mus musculus GN=Wdtc1 PE=4 SV=1;>tr|A2AE98|A2AE98_MOUSE WD and tetratricopeptide repeats 1 OS	3615600	2466600	1763000	951170	16861000	4211800	52089000	54133000	49643000	58121000	174900000	102890000
Proline/serine-rich coiled-coil protein 1	Psrc1	>sp|Q9D0P7|PSRC1_MOUSE Proline/serine-rich coiled-coil protein 1 OS=Mus musculus GN=Psrc1 PE=1 SV=2;>tr|A2AEF4|A2AEF4_MOUSE Proline/serine-rich coiled-coil 1 OS=Mus musculus GN=Psrc1 PE=4 SV=1;>tr|A2AEE4|A2AEE4_MOUSE Proline/serine-rich coiled-coil 1 (Frag	16653000	37890000	21095000	10928000	26075000	29306000	204270000	258520000	162120000	198170000	185530000	212330000
Oral-facial-digital syndrome 1 protein homolog	Ofd1	>sp|Q80Z25|OFD1_MOUSE Oral-facial-digital syndrome 1 protein homolog OS=Mus musculus GN=Ofd1 PE=1 SV=1;>tr|A2AEG2|A2AEG2_MOUSE Oral-facial-digital syndrome 1 gene homolog (Human) OS=Mus musculus GN=Ofd1 PE=4 SV=1	0	34908	0	0	209180	23827	0	0	0	0	4176000	0
CTP synthase 2	Ctps2	>sp|P70303|PYRG2_MOUSE CTP synthase 2 OS=Mus musculus GN=Ctps2 PE=1 SV=1;>tr|A2AEQ7|A2AEQ7_MOUSE Cytidine 5-triphosphate synthase 2 OS=Mus musculus GN=Ctps2 PE=4 SV=1;>sp|P70303-3|PYRG2_MOUSE Isoform 3 of CTP synthase 2 OS=Mus musculus GN=Ctps2;>tr|A2AEQ6	1648500	948200	799480	180770	3154800	474990	25223000	0	0	0	25015000	17517000
Polyglutamine-binding protein 1	Pqbp1	>sp|Q91VJ5|PQBP1_MOUSE Polyglutamine-binding protein 1 OS=Mus musculus GN=Pqbp1 PE=2 SV=1;>tr|A2AER7|A2AER7_MOUSE Polyglutamine binding protein 1 OS=Mus musculus GN=Pqbp1 PE=2 SV=1;>tr|A2AER8|A2AER8_MOUSE Polyglutamine binding protein 1 (Fragment) OS=Mus m	8540400	7942000	7085500	3010300	14901000	13641000	43416000	40289000	37466000	0	32587000	110060000
OTU domain-containing protein 5	Otud5	>tr|A2AES3|A2AES3_MOUSE OTU domain containing 5 OS=Mus musculus GN=Otud5 PE=4 SV=1;>sp|Q3U2S4-2|OTUD5_MOUSE Isoform 2 of OTU domain-containing protein 5 OS=Mus musculus GN=Otud5;>tr|A2AES2|A2AES2_MOUSE OTU domain containing 5 OS=Mus musculus GN=Otud5 PE=4	0	0	301370	0	302610	0	0	0	5101500	0	0	0
	Mcf2	>tr|Q8BLE2|Q8BLE2_MOUSE Protein Mcf2 OS=Mus musculus GN=Mcf2 PE=2 SV=1;>tr|A2AEU1|A2AEU1_MOUSE Mcf.2 transforming sequence OS=Mus musculus GN=Mcf2 PE=4 SV=1;>tr|E9Q6S7|E9Q6S7_MOUSE Protein Mcf2 OS=Mus musculus GN=Mcf2 PE=4 SV=1;>tr|Q8C067|Q8C067_MOUSE Mcf.	224070	61252	153230	0	78934	26937	0	4103800	0	0	0	0
PRA1 family protein 2	Praf2	>sp|Q9JIG8|PRAF2_MOUSE PRA1 family protein 2 OS=Mus musculus GN=Praf2 PE=2 SV=1;>tr|A2AEV6|A2AEV6_MOUSE PRA1 domain family 2 OS=Mus musculus GN=Praf2 PE=4 SV=1	0	18690000	11320000	2042800	12237000	11629000	0	64709000	43908000	0	28799000	0
Transcription factor E3	Tfe3	>sp|Q64092-3|TFE3_MOUSE Isoform 3 of Transcription factor E3 OS=Mus musculus GN=Tfe3;>sp|Q64092-2|TFE3_MOUSE Isoform 2 of Transcription factor E3 OS=Mus musculus GN=Tfe3;>sp|Q64092-4|TFE3_MOUSE Isoform 4 of Transcription factor E3 OS=Mus musculus GN=Tfe3;>	6642300	8927500	3195300	5255400	7285400	1363600	66771000	74570000	0	40624000	32607000	0
GRIP1-associated protein 1	Gripap1	>tr|A2AEW9|A2AEW9_MOUSE GRIP1 associated protein 1 OS=Mus musculus GN=Gripap1 PE=4 SV=1;>sp|Q8VD04|GRAP1_MOUSE GRIP1-associated protein 1 OS=Mus musculus GN=Gripap1 PE=1 SV=1;>tr|A2AEW8|A2AEW8_MOUSE GRIP1 associated protein 1 OS=Mus musculus GN=Gripap1 PE=	267900	511300	371420	736070	1096300	259070	0	15368000	16281000	0	6457400	0
Four and a half LIM domains protein 1	Fhl1	>sp|P97447|FHL1_MOUSE Four and a half LIM domains protein 1 OS=Mus musculus GN=Fhl1 PE=2 SV=3;>tr|A2AEY3|A2AEY3_MOUSE Four and a half LIM domains 1 OS=Mus musculus GN=Fhl1 PE=4 SV=1;>tr|A2AEX8|A2AEX8_MOUSE Four and a half LIM domains 1 OS=Mus musculus GN=F	11946000	8760300	6072900	5039600	2246600	4831500	110420000	74856000	64061000	65538000	24341000	55999000
Dedicator of cytokinesis protein 11	Dock11	>sp|A2AF47|DOC11_MOUSE Dedicator of cytokinesis protein 11 OS=Mus musculus GN=Dock11 PE=1 SV=1;>tr|A2AF67|A2AF67_MOUSE Dedicator of cytokinesis 11 OS=Mus musculus GN=Dock11 PE=4 SV=1	43166	160620	39346	0	0	144840	0	8707700	0	0	0	13607000
Peroxisomal membrane protein PEX13	Pex13	>sp|Q9D0K1|PEX13_MOUSE Peroxisomal membrane protein PEX13 OS=Mus musculus GN=Pex13 PE=1 SV=1;>tr|A2AF94|A2AF94_MOUSE Peroxisomal biogenesis factor 13 OS=Mus musculus GN=Pex13 PE=4 SV=1	557960	278200	1700800	1306300	0	588050	0	0	21907000	27416000	0	0
Cohesin subunit SA-2	Stag2	>sp|O35638|STAG2_MOUSE Cohesin subunit SA-2 OS=Mus musculus GN=Stag2 PE=1 SV=3;>tr|A2AFF6|A2AFF6_MOUSE Cohesin subunit SA-2 OS=Mus musculus GN=Stag2 PE=4 SV=1	1445100	630090	780500	0	4840800	924500	39509000	43269000	38368000	0	46974000	48688000
PDZ domain-containing protein 4	Pdzd4	>tr|A2AFG3|A2AFG3_MOUSE PDZ domain containing 4 OS=Mus musculus GN=Pdzd4 PE=4 SV=1;>sp|Q9QY39|PDZD4_MOUSE PDZ domain-containing protein 4 OS=Mus musculus GN=Pdzd4 PE=2 SV=2	179700	352520	88017	46873	171540	229710	0	0	0	0	0	5015300
	Gm364	>tr|A2AFI6|A2AFI6_MOUSE Protein Gm364 OS=Mus musculus GN=Gm364 PE=4 SV=1	0	0	0	0	0	0	0	0	0	0	0	0
	Gtpbp5	>tr|A2AFK4|A2AFK4_MOUSE GTP binding protein 5 OS=Mus musculus GN=Gtpbp5 PE=3 SV=1	832670	0	0	604330	0	342320	0	0	0	0	0	4529700
Lysosomal alpha-glucosidase	Gaa	>sp|P70699|LYAG_MOUSE Lysosomal alpha-glucosidase OS=Mus musculus GN=Gaa PE=1 SV=2;>tr|A2AFL4|A2AFL4_MOUSE Glucosidase, alpha, acid OS=Mus musculus GN=Gaa PE=4 SV=1	838220	3057100	2346200	838700	3605900	1357900	19171000	56570000	56868000	45885000	62415000	63195000
6-phosphofructo-2-kinase/fructose-2,6-bisphosphatase 1;6-phosphofructo-2-kinase;Fructose-2,6-bisphosphatase	Pfkfb1	>tr|A2AFM8|A2AFM8_MOUSE 6-phosphofructo-2-kinase/fructose-2,6-biphosphata se 1 (Fragment) OS=Mus musculus GN=Pfkfb1 PE=4 SV=1;>sp|P70266-2|F261_MOUSE Isoform 2 of 6-phosphofructo-2-kinase/fructose-2,6-bisphosphatase 1 OS=Mus musculus GN=Pfkfb1;>tr|A2AFM9|A	0	0	0	0	665450	0	0	0	0	0	2319600	0
E3 ubiquitin-protein ligase HUWE1	Huwe1	>sp|Q7TMY8|HUWE1_MOUSE E3 ubiquitin-protein ligase HUWE1 OS=Mus musculus GN=Huwe1 PE=1 SV=5;>tr|A2AFQ0|A2AFQ0_MOUSE E3 ubiquitin-protein ligase HUWE1 OS=Mus musculus GN=Huwe1 PE=4 SV=1;>sp|Q7TMY8-3|HUWE1_MOUSE Isoform 3 of E3 ubiquitin-protein ligase HUWE1	9230500	8272000	9081100	4332700	21913000	8134200	819240000	829360000	970820000	850150000	851470000	916230000
3-hydroxyacyl-CoA dehydrogenase type-2	Hsd17b10	>tr|Q99N15|Q99N15_MOUSE 17beta-hydroxysteroid dehydrogenase type 10/short chain L-3-hydroxyacyl-CoA dehydrogenase OS=Mus musculus GN=Hsd17b10 PE=2 SV=1;>tr|A2AFQ2|A2AFQ2_MOUSE 3-hydroxyacyl-CoA dehydrogenase type-2 OS=Mus musculus GN=Hsd17b10 PE=3 SV=1;>sp	20948000	47062000	34583000	23698000	84070000	50204000	267520000	393410000	298060000	264740000	416800000	520610000
CCR4-NOT transcription complex subunit 8	Cnot8	>sp|Q9D8X5|CNOT8_MOUSE CCR4-NOT transcription complex subunit 8 OS=Mus musculus GN=Cnot8 PE=2 SV=1;>tr|A2AFQ6|A2AFQ6_MOUSE CCR4-NOT transcription complex, subunit 8 OS=Mus musculus GN=Cnot8 PE=4 SV=1	5991300	8395900	5870800	3852000	9029300	7830200	36473000	45506000	48737000	51853000	75628000	73311000
Kelch repeat and BTB domain-containing protein 4	Kbtbd4	>sp|Q8R179-2|KBTB4_MOUSE Isoform 2 of Kelch repeat and BTB domain-containing protein 4 OS=Mus musculus GN=Kbtbd4;>tr|A2AFW4|A2AFW4_MOUSE Kelch repeat and BTB (POZ) domain containing 4 OS=Mus musculus GN=Kbtbd4 PE=4 SV=1;>sp|Q8R179|KBTB4_MOUSE Kelch repeat	0	177090	0	0	443870	0	0	0	0	0	3516400	0
	Mtch2	>tr|A2AFW6|A2AFW6_MOUSE Mitochondrial carrier homolog 2 OS=Mus musculus GN=Mtch2 PE=3 SV=1;>tr|Q9D050|Q9D050_MOUSE Mitochondrial carrier homolog 2 OS=Mus musculus GN=Mtch2 PE=2 SV=1	1424900	1115900	1120800	0	2914700	0	0	0	0	0	12007000	0
Mitochondrial carrier homolog 2	Mtch2	>sp|Q791V5|MTCH2_MOUSE Mitochondrial carrier homolog 2 OS=Mus musculus GN=Mtch2 PE=1 SV=1;>tr|A2AFW7|A2AFW7_MOUSE MCG13498, isoform CRA_d OS=Mus musculus GN=Mtch2 PE=3 SV=1	53126000	36347000	41994000	22444000	84542000	11111000	339380000	279760000	316840000	180840000	363890000	197090000
Coiled-coil domain-containing protein 43	Ccdc43	>sp|Q9CR29|CCD43_MOUSE Coiled-coil domain-containing protein 43 OS=Mus musculus GN=Ccdc43 PE=1 SV=1;>tr|A2AG05|A2AG05_MOUSE Coiled-coil domain containing 43 OS=Mus musculus GN=Ccdc43 PE=4 SV=1;>sp|Q9CR29-2|CCD43_MOUSE Isoform 2 of Coiled-coil domain-contai	5599900	11227000	1678800	1904600	7816500	13210000	44318000	38815000	0	0	28733000	94606000
	Nup62cl	>tr|A2AG10|A2AG10_MOUSE Nucleoporin 62 C-terminal like OS=Mus musculus GN=Nup62cl PE=4 SV=1;>tr|A2AG11|A2AG11_MOUSE Nucleoporin 62 C-terminal like (Fragment) OS=Mus musculus GN=Nup62cl PE=4 SV=1	3285300	3386500	666400	5898100	857130	0	0	0	0	0	0	0
Stomatin-like protein 2, mitochondrial	Stoml2	>sp|Q99JB2|STML2_MOUSE Stomatin-like protein 2 OS=Mus musculus GN=Stoml2 PE=1 SV=1;>tr|A2AG40|A2AG40_MOUSE MCG1040650 OS=Mus musculus GN=Stoml2 PE=4 SV=1;>tr|A2AG39|A2AG39_MOUSE Stomatin (Epb7.2)-like 2 (Fragment) OS=Mus musculus GN=Stoml2 PE=4 SV=1;>tr|F6	80471000	66938000	55200000	41701000	88567000	58362000	516520000	616310000	584890000	699360000	423430000	838470000
MAP7 domain-containing protein 2	Map7d2	>sp|A2AG50|MA7D2_MOUSE MAP7 domain-containing protein 2 OS=Mus musculus GN=Map7d2 PE=1 SV=1;>sp|A2AG50-2|MA7D2_MOUSE Isoform 2 of MAP7 domain-containing protein 2 OS=Mus musculus GN=Map7d2;>sp|A2AG50-3|MA7D2_MOUSE Isoform 3 of MAP7 domain-containing protei	710980	579180	659890	276310	761690	813750	14969000	6641500	16263000	9277500	7883700	17493000
Uncharacterized protein CXorf23 homolog		>sp|A2AG58-2|CX023_MOUSE Isoform 2 of Uncharacterized protein CXorf23 homolog OS=Mus musculus;>sp|A2AG58|CX023_MOUSE Uncharacterized protein CXorf23 homolog OS=Mus musculus PE=2 SV=1	0	1638600	0	256080	1634400	759890	0	23557000	0	0	30705000	23320000
Copper-transporting ATPase 1	Atp7a	>sp|Q64430|ATP7A_MOUSE Copper-transporting ATPase 1 OS=Mus musculus GN=Atp7a PE=1 SV=3;>tr|A2AG68|A2AG68_MOUSE ATPase, Cu++ transporting, alpha polypeptide OS=Mus musculus GN=Atp7a PE=3 SV=1	0	40550	0	0	520260	0	0	0	0	0	9562000	0
Dual specificity testis-specific protein kinase 2	Tesk2	>tr|A2AGE0|A2AGE0_MOUSE Dual-specificity testis-specific protein kinase 2 OS=Mus musculus GN=Tesk2 PE=4 SV=1;>tr|Q8BKF0|Q8BKF0_MOUSE Dual-specificity testis-specific protein kinase 2 OS=Mus musculus GN=Tesk2 PE=2 SV=1;>tr|A2AGD9|A2AGD9_MOUSE Dual-specifici	0	0	0	0	0	393970	0	0	0	0	0	4952500
Target of EGR1 protein 1	Toe1	>sp|Q9D2E2|TOE1_MOUSE Target of EGR1 protein 1 OS=Mus musculus GN=Toe1 PE=2 SV=1;>tr|A2AGE2|A2AGE2_MOUSE Target of EGR1, member 1 (Nuclear) OS=Mus musculus GN=Toe1 PE=4 SV=1;>sp|Q9D2E2-2|TOE1_MOUSE Isoform 2 of Target of EGR1 protein 1 OS=Mus musculus GN=T	6665300	4549500	4189700	1174500	9545700	5368600	66659000	59321000	76336000	70796000	45492000	79057000
4-hydroxyphenylpyruvate dioxygenase-like protein	Hpdl	>sp|Q8K248|HPDL_MOUSE 4-hydroxyphenylpyruvate dioxygenase-like protein OS=Mus musculus GN=Hpdl PE=2 SV=1;>tr|A2AGE4|A2AGE4_MOUSE 4-hydroxyphenylpyruvate dioxygenase OS=Mus musculus GN=Hpdl PE=3 SV=1	4253300	1962400	1199800	56799	4380200	0	28950000	26342000	22263000	0	18210000	0
Mediator of RNA polymerase II transcription subunit 12	Med12	>tr|A2AGH8|A2AGH8_MOUSE Mediator of RNA polymerase II transcription subunit 12 OS=Mus musculus GN=Med12 PE=4 SV=1;>sp|A2AGH6-2|MED12_MOUSE Isoform 2 of Mediator of RNA polymerase II transcription subunit 12 OS=Mus musculus GN=Med12;>tr|A2AGH9|A2AGH9_MOUSE	0	47013	0	26521	124630	205080	0	0	0	0	0	10367000
Copine-3	Cpne3	>sp|Q8BT60|CPNE3_MOUSE Copine-3 OS=Mus musculus GN=Cpne3 PE=1 SV=2;>tr|A2AGJ0|A2AGJ0_MOUSE Copine III OS=Mus musculus GN=Cpne3 PE=4 SV=1	4196200	13177000	4560000	3871700	27061000	12566000	72632000	104200000	71030000	52411000	179390000	184390000
NEDD4-like E3 ubiquitin-protein ligase WWP1	Wwp1	>tr|Q05CE4|Q05CE4_MOUSE E3 ubiquitin-protein ligase OS=Mus musculus GN=Wwp1 PE=2 SV=1;>sp|Q8BZZ3|WWP1_MOUSE NEDD4-like E3 ubiquitin-protein ligase WWP1 OS=Mus musculus GN=Wwp1 PE=1 SV=2;>tr|A2AGJ5|A2AGJ5_MOUSE E3 ubiquitin-protein ligase OS=Mus musculus GN	0	0	0	0	472010	0	0	0	0	0	5983000	0
Solute carrier family 12 member 6	Slc12a6;Gm21985	>tr|A2AGJ9|A2AGJ9_MOUSE Solute carrier family 12 member 6 OS=Mus musculus GN=Slc12a6 PE=4 SV=1;>tr|Q6P6P5|Q6P6P5_MOUSE Slc12a6 protein OS=Mus musculus GN=Slc12a6 PE=2 SV=1;>tr|Q3V0N8|Q3V0N8_MOUSE Solute carrier family 12 member 6 OS=Mus musculus GN=Slc12a6	0	55492	0	0	0	0	0	0	0	0	0	0
Kinesin-like protein KIF18A	Kif18a	>sp|Q91WD7|KI18A_MOUSE Kinesin-like protein KIF18A OS=Mus musculus GN=Kif18a PE=2 SV=1;>tr|A2AGM4|A2AGM4_MOUSE Kinesin family member 18A OS=Mus musculus GN=Kif18a PE=3 SV=1	125350	352880	140330	0	530810	127900	0	0	0	0	8242200	0
Tumor protein p53-inducible protein 11	Trp53i11	>tr|A2AGS6|A2AGS6_MOUSE Transformation related protein 53 inducible protein 11 (Fragment) OS=Mus musculus GN=Trp53i11 PE=4 SV=1;>tr|F8WH92|F8WH92_MOUSE Tumor protein p53-inducible protein 11 OS=Mus musculus GN=Trp53i11 PE=4 SV=1;>sp|Q4QQM4|P5I11_MOUSE Tumo	0	1190300	0	0	15684000	1699500	0	0	0	0	24850000	0
Cytoskeleton-associated protein 5	Ckap5	>sp|A2AGT5-3|CKAP5_MOUSE Isoform 3 of Cytoskeleton-associated protein 5 OS=Mus musculus GN=Ckap5;>sp|A2AGT5|CKAP5_MOUSE Cytoskeleton-associated protein 5 OS=Mus musculus GN=Ckap5 PE=2 SV=1;>sp|A2AGT5-2|CKAP5_MOUSE Isoform 2 of Cytoskeleton-associated prote	8547800	7526700	6117900	2681500	17671000	8423200	409420000	362880000	358820000	338210000	535520000	546790000
Activating molecule in BECN1-regulated autophagy protein 1	Ambra1	>tr|E9Q961|E9Q961_MOUSE Activating molecule in BECN1-regulated autophagy protein 1 OS=Mus musculus GN=Ambra1 PE=4 SV=1;>sp|A2AH22-5|AMRA1_MOUSE Isoform 5 of Activating molecule in BECN1-regulated autophagy protein 1 OS=Mus musculus GN=Ambra1;>sp|A2AH22-7|A	0	137020	0	0	356110	73118	0	0	0	0	5078100	0
Rho GTPase-activating protein 1	Arhgap1	>sp|Q5FWK3|RHG01_MOUSE Rho GTPase-activating protein 1 OS=Mus musculus GN=Arhgap1 PE=1 SV=1;>tr|A2AH25|A2AH25_MOUSE Rho GTPase activating protein 1 OS=Mus musculus GN=Arhgap1 PE=4 SV=1;>tr|Q8C5A0|Q8C5A0_MOUSE Rho GTPase-activating protein 1 OS=Mus musculus	16700000	10405000	11534000	8220600	20089000	10404000	189520000	149190000	203690000	182550000	164430000	160630000
Nuclear pore complex protein Nup160	Nup160	>sp|Q9Z0W3|NU160_MOUSE Nuclear pore complex protein Nup160 OS=Mus musculus GN=Nup160 PE=1 SV=2;>tr|A2AH38|A2AH38_MOUSE Nucleoporin 160 OS=Mus musculus GN=Nup160 PE=4 SV=1;>sp|Q9Z0W3-2|NU160_MOUSE Isoform 2 of Nuclear pore complex protein Nup160 OS=Mus musc	12826000	15263000	14332000	2194200	25737000	5329500	363300000	403280000	267640000	236720000	415910000	344770000
6-phosphogluconate dehydrogenase, decarboxylating	Pgd	>sp|Q9DCD0|6PGD_MOUSE 6-phosphogluconate dehydrogenase, decarboxylating OS=Mus musculus GN=Pgd PE=2 SV=3;>tr|A2AH73|A2AH73_MOUSE 6-phosphogluconate dehydrogenase, decarboxylating OS=Mus musculus GN=Pgd PE=3 SV=1	108250000	68395000	117830000	78066000	181050000	54880000	1431000000	922620000	1452800000	1375600000	1390300000	976630000
Kinesin-like protein KIF1B	Kif1b	>sp|Q60575-2|KIF1B_MOUSE Isoform 2 of Kinesin-like protein KIF1B OS=Mus musculus GN=Kif1b;>tr|A2AH78|A2AH78_MOUSE Kinesin family member 1B OS=Mus musculus GN=Kif1b PE=3 SV=1;>sp|Q60575|KIF1B_MOUSE Kinesin-like protein KIF1B OS=Mus musculus GN=Kif1b PE=1 SV	29759	399110	0	162440	110170	396530	0	21114000	0	18434000	0	25894000
116 kDa U5 small nuclear ribonucleoprotein component	Eftud2	>tr|Q543F1|Q543F1_MOUSE Elongation factor Tu GTP binding domain containing 2 OS=Mus musculus GN=Eftud2 PE=2 SV=1;>sp|O08810|U5S1_MOUSE 116 kDa U5 small nuclear ribonucleoprotein component OS=Mus musculus GN=Eftud2 PE=2 SV=1;>tr|A2AH85|A2AH85_MOUSE 116 kDa	48296000	47694000	47261000	31394000	126750000	37105000	1375400000	1223100000	1543300000	1555000000	1699800000	1246000000
Transmembrane protein 164	Tmem164	>sp|Q6PHN7|TM164_MOUSE Transmembrane protein 164 OS=Mus musculus GN=Tmem164 PE=2 SV=1;>tr|A2AHA3|A2AHA3_MOUSE Transmembrane protein 164 OS=Mus musculus GN=Tmem164 PE=4 SV=1;>tr|E9Q9H5|E9Q9H5_MOUSE Transmembrane protein 164 OS=Mus musculus GN=Tmem164 PE=4 S	606190	0	0	0	610910	0	0	0	0	0	1548700	0
Calmodulin-regulated spectrin-associated protein 1	Camsap1	>sp|A2AHC3|CAMP1_MOUSE Calmodulin-regulated spectrin-associated protein 1 OS=Mus musculus GN=Camsap1 PE=1 SV=1	71433	277650	91396	200150	567490	208870	0	16564000	0	0	0	16634000
PHD finger protein 21A	Phf21a	>tr|F6TKP4|F6TKP4_MOUSE PHD finger protein 21A (Fragment) OS=Mus musculus GN=Phf21a PE=4 SV=1;>sp|Q6ZPK0-5|PF21A_MOUSE Isoform 5 of PHD finger protein 21A OS=Mus musculus GN=Phf21a;>sp|Q6ZPK0-7|PF21A_MOUSE Isoform 7 of PHD finger protein 21A OS=Mus musculu	0	0	0	0	1306800	0	0	0	0	0	5797600	0
Ribose-phosphate pyrophosphokinase 2	Prps2	>sp|Q9CS42|PRPS2_MOUSE Ribose-phosphate pyrophosphokinase 2 OS=Mus musculus GN=Prps2 PE=1 SV=4;>tr|A2AHI4|A2AHI4_MOUSE Ribose-phosphate pyrophosphokinase OS=Mus musculus GN=Prps2 PE=3 SV=1	2396400	4313200	0	956400	5191900	8413000	0	36171000	0	31052000	0	79063000
Diacylglycerol kinase zeta	Dgkz	>sp|Q80UP3|DGKZ_MOUSE Diacylglycerol kinase zeta OS=Mus musculus GN=Dgkz PE=1 SV=2;>tr|A2AHJ7|A2AHJ7_MOUSE Diacylglycerol kinase zeta OS=Mus musculus GN=Dgkz PE=4 SV=1;>tr|A2AHK0|A2AHK0_MOUSE Diacylglycerol kinase zeta OS=Mus musculus GN=Dgkz PE=4 SV=1	1222200	0	0	0	576160	0	27007000	0	0	0	0	0
Midkine	Mdk	>sp|P12025|MK_MOUSE Midkine OS=Mus musculus GN=Mdk PE=2 SV=2;>tr|A2AHJ9|A2AHJ9_MOUSE Midkine OS=Mus musculus GN=Mdk PE=4 SV=1	0	1704200	0	0	5874900	0	0	0	0	0	13032000	0
28S ribosomal protein S5, mitochondrial	Mrps5	>sp|Q99N87|RT05_MOUSE 28S ribosomal protein S5, mitochondrial OS=Mus musculus GN=Mrps5 PE=2 SV=1;>tr|A2AHS8|A2AHS8_MOUSE Mitochondrial ribosomal protein S5 OS=Mus musculus GN=Mrps5 PE=3 SV=1	3483400	9694500	2833800	2854300	12225000	6713200	72815000	112220000	84191000	80574000	96851000	74059000
General transcription factor 3C polypeptide 5	Gtf3c5	>sp|Q8R2T8-2|TF3C5_MOUSE Isoform 2 of General transcription factor 3C polypeptide 5 OS=Mus musculus GN=Gtf3c5;>tr|Q3UI98|Q3UI98_MOUSE General transcription factor IIIC, polypeptide 5 OS=Mus musculus GN=Gtf3c5 PE=2 SV=1;>sp|Q8R2T8|TF3C5_MOUSE General transc	1775600	3357600	1678900	1341700	7015700	2315800	41138000	39933000	48097000	47019000	42417000	52146000
Negative elongation factor B	Nelfb	>sp|Q8C4Y3|NELFB_MOUSE Negative elongation factor B OS=Mus musculus GN=Cobra1 PE=2 SV=2;>tr|A2AHZ8|A2AHZ8_MOUSE Cofactor of BRCA1 OS=Mus musculus GN=Cobra1 PE=4 SV=1	3560300	1416400	2873800	1415700	8120400	1160600	46302000	45183000	37326000	61095000	48183000	0
NADPH-dependent diflavin oxidoreductase 1	Ndor1	>sp|A2AI05-2|NDOR1_MOUSE Isoform 2 of NADPH-dependent diflavin oxidoreductase 1 OS=Mus musculus GN=Ndor1;>sp|A2AI05|NDOR1_MOUSE NADPH-dependent diflavin oxidoreductase 1 OS=Mus musculus GN=Ndor1 PE=2 SV=1;>sp|A2AI05-3|NDOR1_MOUSE Isoform 3 of NADPH-depende	0	268080	0	128570	1376700	0	0	0	0	0	9161300	0
Taperin	Tprn	>sp|A2AI08|TPRN_MOUSE Taperin OS=Mus musculus GN=Tprn PE=1 SV=1	0	0	0	0	0	0	0	0	0	0	0	0
Sjoegren syndrome nuclear autoantigen 1 homolog	Ssna1	>sp|Q9JJ94|SSNA1_MOUSE Sjoegren syndrome nuclear autoantigen 1 homolog OS=Mus musculus GN=Ssna1 PE=1 SV=1;>tr|A2AI09|A2AI09_MOUSE Sjogrens syndrome nuclear autoantigen 1 OS=Mus musculus GN=Ssna1 PE=4 SV=1	9439800	909520	0	0	1342200	0	0	0	0	0	0	0
Alanyl-tRNA editing protein Aarsd1	Aarsd1	>sp|Q3THG9|AASD1_MOUSE Alanyl-tRNA editing protein Aarsd1 OS=Mus musculus GN=Aarsd1 PE=1 SV=2;>tr|A2AI35|A2AI35_MOUSE Alanyl-tRNA synthetase domain containing 1 OS=Mus musculus GN=Aarsd1 PE=4 SV=1;>tr|A2A4P3|A2A4P3_MOUSE Alanyl-tRNA synthetase domain conta	12471000	7957500	13923000	4326500	13122000	10217000	114340000	101100000	137290000	134090000	95414000	130660000
cAMP-dependent protein kinase type I-alpha regulatory subunit;cAMP-dependent protein kinase type I-alpha regulatory subunit, N-terminally processed	Prkar1a	>sp|Q9DBC7|KAP0_MOUSE cAMP-dependent protein kinase type I-alpha regulatory subunit OS=Mus musculus GN=Prkar1a PE=1 SV=3;>tr|A2AI68|A2AI68_MOUSE Protein kinase, cAMP dependent regulatory, type I, alpha OS=Mus musculus GN=Prkar1a PE=4 SV=1;>tr|E9Q276|E9Q276	11959000	9418000	7799800	7455500	35859000	10197000	139460000	107290000	115560000	122710000	153450000	145930000
Pirin	Pir	>tr|A2AIH8|A2AIH8_MOUSE Pirin (Fragment) OS=Mus musculus GN=Pir PE=3 SV=1;>sp|Q9D711|PIR_MOUSE Pirin OS=Mus musculus GN=Pir PE=2 SV=1	3084600	3620500	9214000	1579500	9043400	6329900	22229000	37723000	85781000	60069000	35863000	59784000
Pleckstrin homology domain-containing family F member 2	Plekhf2	>sp|Q91WB4|PKHF2_MOUSE Pleckstrin homology domain-containing family F member 2 OS=Mus musculus GN=Plekhf2 PE=1 SV=1;>tr|A2AIL3|A2AIL3_MOUSE Pleckstrin homology domain containing family F (With FYVE domain) member 2 OS=Mus musculus GN=Plekhf2 PE=4 SV=1;>tr|	17323000	51036000	11715000	14664000	26201000	8805000	163940000	124200000	185620000	168020000	103640000	112450000
NADH dehydrogenase (ubiquinone) complex I, assembly factor 6	Ndufaf6	>sp|A2AIL4|NDUF6_MOUSE NADH dehydrogenase (ubiquinone) complex I, assembly factor 6 OS=Mus musculus GN=Ndufaf6 PE=1 SV=1	0	0	0	0	626280	0	0	0	0	0	0	0
Protein virilizer homolog	Kiaa1429;1110037F02Rik	>sp|A2AIV2|VIR_MOUSE Protein virilizer homolog OS=Mus musculus GN=Kiaa1429 PE=1 SV=1;>tr|E9PZY8|E9PZY8_MOUSE Uncharacterized protein OS=Mus musculus GN=1110037F02Rik PE=4 SV=1;>sp|A2AIV2-2|VIR_MOUSE Isoform 2 of Protein virilizer homolog OS=Mus musculus GN	1348700	514380	420330	90554	1791900	714220	62320000	52223000	57934000	25277000	49805000	64946000
snRNA-activating protein complex subunit 4	Snapc4	>sp|Q8BP86-3|SNPC4_MOUSE Isoform 3 of snRNA-activating protein complex subunit 4 OS=Mus musculus GN=Snapc4;>sp|Q8BP86-2|SNPC4_MOUSE Isoform 2 of snRNA-activating protein complex subunit 4 OS=Mus musculus GN=Snapc4;>tr|A2AIV6|A2AIV6_MOUSE Small nuclear RNA	0	0	103920	57019	249430	0	0	0	0	0	5058700	0
Mitochondrial-processing peptidase subunit alpha	Pmpca	>sp|Q9DC61|MPPA_MOUSE Mitochondrial-processing peptidase subunit alpha OS=Mus musculus GN=Pmpca PE=1 SV=1;>tr|A2AIW8|A2AIW8_MOUSE Peptidase (Mitochondrial processing) alpha OS=Mus musculus GN=Pmpca PE=3 SV=1;>tr|A2AIW9|A2AIW9_MOUSE Mitochondrial-processing	12080000	10110000	7681800	4733900	20215000	5487900	154320000	202590000	177840000	179500000	147750000	133210000
	Sec16a	>tr|A2AIX1|A2AIX1_MOUSE Protein Sec16a OS=Mus musculus GN=Sec16a PE=4 SV=1;>tr|E9QAT4|E9QAT4_MOUSE Protein Sec16a OS=Mus musculus GN=Sec16a PE=4 SV=1	1773000	1367900	1932500	962080	4029100	1720800	75053000	62933000	113990000	111630000	95065000	108880000
Anaphase-promoting complex subunit CDC26	Cdc26	>sp|Q99JP4|CDC26_MOUSE Anaphase-promoting complex subunit CDC26 OS=Mus musculus GN=Cdc26 PE=2 SV=1;>tr|A2AJ02|A2AJ02_MOUSE Cell division cycle 26 OS=Mus musculus GN=Cdc26 PE=4 SV=1	0	4820800	2778000	0	4049900	10963000	0	16875000	0	0	0	24288000
Endoplasmic reticulum mannosyl-oligosaccharide 1,2-alpha-mannosidase	Man1b1	>sp|A2AJ15|MA1B1_MOUSE Endoplasmic reticulum mannosyl-oligosaccharide 1,2-alpha-mannosidase OS=Mus musculus GN=Man1b1 PE=2 SV=1	0	0	0	0	0	0	0	0	0	0	0	0
Glucose-induced degradation protein 8 homolog	Gid8	>sp|Q9D7M1|CT011_MOUSE Protein C20orf11 homolog OS=Mus musculus PE=2 SV=1;>tr|A2AJ50|A2AJ50_MOUSE Novel protein OS=Mus musculus GN=2310003C23Rik PE=4 SV=1	2768200	3631900	4508700	1916900	7766400	1983100	0	43952000	35337000	0	24503000	0
	Fubp3	>tr|A2AJ72|A2AJ72_MOUSE Far upstream element (FUSE) binding protein 3 OS=Mus musculus GN=Fubp3 PE=4 SV=1;>tr|Q3TIX6|Q3TIX6_MOUSE Protein Fubp3 OS=Mus musculus GN=Fubp3 PE=2 SV=1	74448000	66162000	50993000	38211000	91197000	45615000	1118900000	1017800000	1117700000	1205600000	922880000	1040600000
39S ribosomal protein L41, mitochondrial	Mrpl41;Gm6434	>sp|Q9CQN7|RM41_MOUSE 39S ribosomal protein L41, mitochondrial OS=Mus musculus GN=Mrpl41 PE=2 SV=1;>tr|A2AJ87|A2AJ87_MOUSE MCG55255 OS=Mus musculus GN=Mrpl41 PE=4 SV=1;>tr|F7CXS7|F7CXS7_MOUSE Uncharacterized protein OS=Mus musculus GN=Gm6434 PE=4 SV=1	14008000	15203000	12108000	7830800	20729000	19514000	55619000	61440000	58872000	60863000	69715000	100350000
Endothelial differentiation-related factor 1	Edf1	>sp|Q9JMG1|EDF1_MOUSE Endothelial differentiation-related factor 1 OS=Mus musculus GN=Edf1 PE=1 SV=1;>tr|A2AJA5|A2AJA5_MOUSE Endothelial differentiation-related factor 1 OS=Mus musculus GN=Edf1 PE=4 SV=1	89898000	46944000	87068000	33204000	76307000	45226000	343800000	218260000	326310000	236910000	257430000	314370000
14 kDa phosphohistidine phosphatase	Phpt1	>sp|Q9DAK9|PHP14_MOUSE 14 kDa phosphohistidine phosphatase OS=Mus musculus GN=Phpt1 PE=1 SV=1;>tr|A2AJA8|A2AJA8_MOUSE Phosphohistidine phosphatase 1 OS=Mus musculus GN=Phpt1 PE=4 SV=1	12345000	18840000	13409000	8191600	10964000	4155700	38968000	73893000	51401000	70526000	42469000	37762000
CDK5 regulatory subunit-associated protein 1	Cdk5rap1	>sp|Q8BTW8|CK5P1_MOUSE CDK5 regulatory subunit-associated protein 1 OS=Mus musculus GN=Cdk5rap1 PE=2 SV=2;>tr|A2AJD2|A2AJD2_MOUSE CDK5 regulatory subunit associated protein 1 OS=Mus musculus GN=Cdk5rap1 PE=3 SV=1	0	209070	167550	0	329920	438810	0	0	0	0	0	9580800
Ribonuclease P protein subunit p38	Rpp38	>sp|Q80UU2|RPP38_MOUSE Ribonuclease P protein subunit p38 OS=Mus musculus GN=Rpp38 PE=2 SV=1;>tr|A2AJG0|A2AJG0_MOUSE Ribonuclease P protein subunit p38 OS=Mus musculus GN=Rpp38 PE=4 SV=1	2177800	4324000	1849800	2445000	11386000	3728300	32508000	47921000	24554000	15240000	53500000	22602000
Glycylpeptide N-tetradecanoyltransferase;Glycylpeptide N-tetradecanoyltransferase 2	Nmt2	>tr|A2AJH3|A2AJH3_MOUSE Glycylpeptide N-tetradecanoyltransferase OS=Mus musculus GN=Nmt2 PE=3 SV=1;>tr|Q3THR4|Q3THR4_MOUSE Glycylpeptide N-tetradecanoyltransferase OS=Mus musculus GN=Nmt2 PE=2 SV=1;>sp|O70311|NMT2_MOUSE Glycylpeptide N-tetradecanoyltransfe	1598200	1129600	2292100	652690	10248000	4575800	0	0	46367000	22931000	84480000	65146000
MAP7 domain-containing protein 1	Map7d1	>tr|A2AJI1|A2AJI1_MOUSE Microtubule-associated protein 7 domain containing 1 OS=Mus musculus GN=Mtap7d1 PE=4 SV=1;>sp|A2AJI0-2|MA7D1_MOUSE Isoform 2 of MAP7 domain-containing protein 1 OS=Mus musculus GN=Map7d1;>tr|A8Y5P4|A8Y5P4_MOUSE Microtubule-associate	0	0	0	174560	0	303920	0	0	0	0	0	5831300
Thyroid hormone receptor-associated protein 3	Thrap3	>sp|Q569Z6|TR150_MOUSE Thyroid hormone receptor-associated protein 3 OS=Mus musculus GN=Thrap3 PE=1 SV=1;>tr|A2AJI4|A2AJI4_MOUSE Thyroid hormone receptor associated protein 3 OS=Mus musculus GN=Thrap3 PE=4 SV=1;>tr|Q8BZN7|Q8BZN7_MOUSE Thyroid hormone recep	41161000	34656000	30428000	12428000	44341000	34186000	903450000	732400000	795740000	796760000	531390000	966140000
Chromodomain-helicase-DNA-binding protein 7	Chd7	>sp|A2AJK6-3|CHD7_MOUSE Isoform 3 of Chromodomain-helicase-DNA-binding protein 7 OS=Mus musculus GN=Chd7;>sp|A2AJK6|CHD7_MOUSE Chromodomain-helicase-DNA-binding protein 7 OS=Mus musculus GN=Chd7 PE=2 SV=1	216630	441250	53108	0	336010	118100	0	18895000	0	0	0	19133000
Protein transport protein Sec61 subunit beta	Sec61b	>sp|Q9CQS8|SC61B_MOUSE Protein transport protein Sec61 subunit beta OS=Mus musculus GN=Sec61b PE=1 SV=3;>tr|A2AJM8|A2AJM8_MOUSE MCG7378 OS=Mus musculus GN=Sec61b PE=4 SV=1	87157000	72368000	68106000	54529000	200540000	33599000	231850000	214210000	262610000	371830000	458350000	122140000
Transcription elongation factor A protein-like 8	Tceal8	>tr|A2AJR8|A2AJR8_MOUSE Transcription elongation factor A (SII)-like 8 (Fragment) OS=Mus musculus GN=Tceal8 PE=4 SV=1;>sp|Q9CZY2|TCAL8_MOUSE Transcription elongation factor A protein-like 8 OS=Mus musculus GN=Tceal8 PE=2 SV=1	4361400	2726100	4949500	3351300	8022000	0	0	0	0	0	5084100	0
Arginine/serine-rich protein PNISR	Pnisr;Sfrs18	>sp|A2AJT4|PNISR_MOUSE Arginine/serine-rich protein PNISR OS=Mus musculus GN=Pnisr PE=1 SV=1;>tr|A2AJT5|A2AJT5_MOUSE Protein Sfrs18 OS=Mus musculus GN=Sfrs18 PE=4 SV=1	1704900	816780	578280	430190	2134400	1298400	12684000	0	13050000	13704000	12509000	0
Hexaprenyldihydroxybenzoate methyltransferase, mitochondrial	Coq3	>sp|Q8BMS4|COQ3_MOUSE Hexaprenyldihydroxybenzoate methyltransferase, mitochondrial OS=Mus musculus GN=Coq3 PE=2 SV=1;>tr|A2AJT6|A2AJT6_MOUSE Coenzyme Q3 homolog methyltransferase (Yeast) OS=Mus musculus GN=Coq3 PE=4 SV=1	1405600	1199200	503120	0	4561500	730210	21280000	0	0	0	16159000	0
NADH dehydrogenase [ubiquinone] 1 alpha subcomplex assembly factor 4	Ndufaf4	>sp|Q9D1H6|NDUF4_MOUSE NADH dehydrogenase [ubiquinone] 1 alpha subcomplex assembly factor 4 OS=Mus musculus GN=Ndufaf4 PE=2 SV=1;>tr|A2AJX2|A2AJX2_MOUSE Novel protein (Possible ortholog of Rat hormone-regulated proliferation-associated 20 kDa protein (HRPA	3043900	2948500	338330	561150	1841600	418530	0	0	0	0	16171000	0
DENN domain-containing protein 4C	Dennd4c	>tr|A6H8H2|A6H8H2_MOUSE Dennd4c protein OS=Mus musculus GN=Dennd4c PE=2 SV=1;>tr|A2AJX5|A2AJX5_MOUSE DENN/MADD domain containing 4C OS=Mus musculus GN=Dennd4c PE=4 SV=1;>tr|E9Q449|E9Q449_MOUSE Protein Dennd4c OS=Mus musculus GN=Dennd4c PE=4 SV=1	0	299400	0	289710	462420	128040	0	20544000	0	0	22307000	0
Normal mucosa of esophagus-specific gene 1 protein	AA467197;Nmes1	>tr|A2AK37|A2AK37_MOUSE Novel protein (AA467197) (Fragment) OS=Mus musculus GN=AA467197 PE=4 SV=1;>sp|Q810Q5|NMES1_MOUSE Normal mucosa of esophagus-specific gene 1 protein OS=Mus musculus GN=Nmes1 PE=2 SV=1;>tr|Q3UCF3|Q3UCF3_MOUSE Expressed sequence AA4671	0	0	0	1123600	0	0	0	0	0	5447000	0	0
Cyclin-dependent kinase 9	Cdk9	>sp|Q99J95|CDK9_MOUSE Cyclin-dependent kinase 9 OS=Mus musculus GN=Cdk9 PE=1 SV=1;>tr|A2AK82|A2AK82_MOUSE Cyclin-dependent kinase 9 (CDC2-related kinase) OS=Mus musculus GN=Cdk9 PE=4 SV=1;>sp|Q99J95-2|CDK9_MOUSE Isoform 2 of Cyclin-dependent kinase 9 OS=Mu	12045000	15071000	9908600	5918400	10432000	11467000	97155000	130380000	93128000	127070000	73259000	184070000
WD repeat-containing protein 5	Wdr5	>sp|P61965|WDR5_MOUSE WD repeat-containing protein 5 OS=Mus musculus GN=Wdr5 PE=1 SV=1;>tr|A2AKB1|A2AKB1_MOUSE WD repeat domain 5 OS=Mus musculus GN=Wdr5 PE=4 SV=1;>tr|F6Q3W0|F6Q3W0_MOUSE WD repeat-containing protein 5 (Fragment) OS=Mus musculus GN=Wdr5 PE	50408000	72034000	54649000	23648000	102400000	34782000	405650000	563370000	577000000	444060000	425620000	451630000
Exosome complex component RRP40	Exosc3	>sp|Q7TQK4|EXOS3_MOUSE Exosome complex component RRP40 OS=Mus musculus GN=Exosc3 PE=1 SV=3;>tr|A2AKB8|A2AKB8_MOUSE Exosome component 3 OS=Mus musculus GN=Exosc3 PE=4 SV=1;>tr|F6TGV1|F6TGV1_MOUSE Exosome complex component RRP40 (Fragment) OS=Mus musculus GN	14111000	25219000	14321000	8510400	24054000	14745000	88219000	113140000	88209000	77525000	80448000	120620000
Focadhesin	Focad	>tr|E9PYJ6|E9PYJ6_MOUSE Protein BC057079 OS=Mus musculus GN=BC057079 PE=4 SV=1;>sp|A2AKG8|FOCAD_MOUSE Focadhesin OS=Mus musculus GN=Focad PE=2 SV=1	133460	288380	949690	35570	684640	0	0	20625000	23560000	0	21657000	0
Synaptosomal-associated protein 23;Synaptosomal-associated protein	Snap23	>sp|O09044|SNP23_MOUSE Synaptosomal-associated protein 23 OS=Mus musculus GN=Snap23 PE=1 SV=1;>tr|A2AKH4|A2AKH4_MOUSE Synaptosomal-associated protein OS=Mus musculus GN=Snap23 PE=2 SV=1;>tr|Q9D3L3|Q9D3L3_MOUSE Synaptosomal-associated protein OS=Mus musculu	13451000	21076000	22041000	8012700	23605000	25649000	107320000	114050000	106400000	137470000	102570000	197980000
Leucine-rich repeat-containing protein 57	Lrrc57	>tr|A2AKH7|A2AKH7_MOUSE Leucine rich repeat containing 57 (Fragment) OS=Mus musculus GN=Lrrc57 PE=4 SV=1;>sp|Q9D1G5|LRC57_MOUSE Leucine-rich repeat-containing protein 57 OS=Mus musculus GN=Lrrc57 PE=2 SV=1;>tr|Q8JZX5|Q8JZX5_MOUSE Leucine rich repeat contai	1906000	5114400	1640300	2960100	5167200	5031500	28746000	33397000	0	37394000	25435000	43400000
Integrin alpha-V;Integrin alpha-V heavy chain;Integrin alpha-V light chain	Itgav	>tr|A2AKI5|A2AKI5_MOUSE Integrin alpha V OS=Mus musculus GN=Itgav PE=3 SV=1;>sp|P43406|ITAV_MOUSE Integrin alpha-V OS=Mus musculus GN=Itgav PE=1 SV=2	132410	145580	0	412010	425880	159150	0	0	0	0	0	0
39S ribosomal protein L50, mitochondrial	Mrpl50	>sp|Q8VDT9|RM50_MOUSE 39S ribosomal protein L50, mitochondrial OS=Mus musculus GN=Mrpl50 PE=2 SV=2;>tr|A2AKK8|A2AKK8_MOUSE Mitochondrial ribosomal protein L50 OS=Mus musculus GN=Mrpl50 PE=4 SV=1	2756900	1327900	0	485730	17002000	2400100	32871000	0	0	0	22117000	0
Carbonic anhydrase-related protein	Ca8	>sp|P28651|CAH8_MOUSE Carbonic anhydrase-related protein OS=Mus musculus GN=Ca8 PE=1 SV=5;>tr|A2AKP8|A2AKP8_MOUSE Carbonic anhydrase 8 OS=Mus musculus GN=Car8 PE=4 SV=1	0	0	0	0	0	0	0	0	0	0	0	0
Exportin-1	Xpo1	>sp|Q6P5F9|XPO1_MOUSE Exportin-1 OS=Mus musculus GN=Xpo1 PE=1 SV=1;>tr|A2AKT7|A2AKT7_MOUSE Exportin 1, CRM1 homolog (Yeast) OS=Mus musculus GN=Xpo1 PE=4 SV=1	67094000	53479000	60571000	24448000	152070000	41581000	1744100000	1709300000	1774600000	1629700000	2220700000	1836000000
Probable helicase senataxin	Setx	>sp|A2AKX3|SETX_MOUSE Probable helicase senataxin OS=Mus musculus GN=Setx PE=2 SV=1;>sp|A2AKX3-2|SETX_MOUSE Isoform 2 of Probable helicase senataxin OS=Mus musculus GN=Setx	447180	291570	148600	115100	751910	215760	23455000	19395000	19419000	0	22964000	22918000
Heterogeneous nuclear ribonucleoprotein A3	Hnrnpa3	>tr|A2AL12|A2AL12_MOUSE Heterogeneous nuclear ribonucleoprotein A3 OS=Mus musculus GN=Hnrnpa3 PE=4 SV=1;>sp|Q8BG05|ROA3_MOUSE Heterogeneous nuclear ribonucleoprotein A3 OS=Mus musculus GN=Hnrnpa3 PE=1 SV=1;>tr|Q5FB19|Q5FB19_MOUSE Heterogeneous nuclear ribo	682400000	635650000	595110000	434230000	1275100000	518990000	6716700000	5257000000	6931300000	6944800000	7568600000	5227500000
Alkyldihydroxyacetonephosphate synthase, peroxisomal	Agps	>sp|Q8C0I1|ADAS_MOUSE Alkyldihydroxyacetonephosphate synthase, peroxisomal OS=Mus musculus GN=Agps PE=1 SV=1;>tr|A2AL50|A2AL50_MOUSE Alkyldihydroxyacetonephosphate synthase, peroxisomal OS=Mus musculus GN=Agps PE=4 SV=1;>tr|H3BKN2|H3BKN2_MOUSE Alkyldihydro	8907700	9134400	5275400	6533500	28467000	8858400	166340000	163880000	146150000	140940000	243040000	324990000
Lysine-specific demethylase 6A	Kdm6a	>sp|O70546|KDM6A_MOUSE Lysine-specific demethylase 6A OS=Mus musculus GN=Kdm6a PE=1 SV=2;>sp|O70546-2|KDM6A_MOUSE Isoform 2 of Lysine-specific demethylase 6A OS=Mus musculus GN=Kdm6a;>tr|A2AL70|A2AL70_MOUSE Ubiquitously transcribed tetratricopeptide repeat	83404	468140	93860	62898	694540	567850	0	19323000	0	0	13375000	19538000
Aspartyl/asparaginyl beta-hydroxylase	Asph	>tr|E9Q6M2|E9Q6M2_MOUSE Aspartyl/asparaginyl beta-hydroxylase OS=Mus musculus GN=Asph PE=4 SV=1;>tr|A2AL85|A2AL85_MOUSE Aspartate-beta-hydroxylase OS=Mus musculus GN=Asph PE=4 SV=1;>sp|Q8BSY0|ASPH_MOUSE Aspartyl/asparaginyl beta-hydroxylase OS=Mus musculus	2400600	4270100	3424200	2676500	9619400	8474100	54423000	42342000	63348000	65929000	95032000	124170000
Mediator of RNA polymerase II transcription subunit 22	Med22	>sp|Q62276-2|MED22_MOUSE Isoform 2 of Mediator of RNA polymerase II transcription subunit 22 OS=Mus musculus GN=Med22;>tr|A2ALA4|A2ALA4_MOUSE Mediator complex subunit 22 (Fragment) OS=Mus musculus GN=Med22 PE=4 SV=1;>sp|Q62276|MED22_MOUSE Mediator of RNA p	10058000	5563800	7237500	4978500	12254000	4408200	43900000	14682000	55310000	37598000	33891000	0
Surfeit locus protein 1	Surf1	>sp|P09925|SURF1_MOUSE Surfeit locus protein 1 OS=Mus musculus GN=Surf1 PE=2 SV=3;>tr|E9Q5F2|E9Q5F2_MOUSE Surfeit locus protein 1 OS=Mus musculus GN=Surf1 PE=4 SV=1;>tr|A2ALA6|A2ALA6_MOUSE Surfeit gene 1 OS=Mus musculus GN=Surf1 PE=4 SV=1	1950700	1217200	1733800	1009900	703980	0	20134000	0	15006000	0	0	0
RNA exonuclease 4	Rexo4	>tr|A2ALB1|A2ALB1_MOUSE REX4, RNA exonuclease 4 homolog (S. cerevisiae) (Fragment) OS=Mus musculus GN=Rexo4 PE=4 SV=1;>tr|A2ALB2|A2ALB2_MOUSE REX4, RNA exonuclease 4 homolog (S. cerevisiae) OS=Mus musculus GN=Rexo4 PE=4 SV=1;>sp|Q6PAQ4|REXO4_MOUSE RNA exon	14189000	15190000	7002500	8249500	10146000	12035000	109470000	158550000	89579000	204780000	63869000	112430000
DnaJ homolog subfamily C member 8	Dnajc8	>sp|Q6NZB0|DNJC8_MOUSE DnaJ homolog subfamily C member 8 OS=Mus musculus GN=Dnajc8 PE=2 SV=2;>tr|A2ALF2|A2ALF2_MOUSE DnaJ (Hsp40) homolog, subfamily C, member 8 OS=Mus musculus GN=Dnajc8 PE=2 SV=1;>tr|A2ALF0|A2ALF0_MOUSE DnaJ (Hsp40) homolog, subfamily C,	84834000	55634000	69620000	50060000	121110000	70946000	524000000	560040000	579010000	805700000	463590000	582170000
Sestrin-2	Sesn2	>sp|P58043|SESN2_MOUSE Sestrin-2 OS=Mus musculus GN=Sesn2 PE=2 SV=1;>tr|A2ALF5|A2ALF5_MOUSE Sestrin 2 OS=Mus musculus GN=Sesn2 PE=4 SV=1	1287400	0	0	565500	1806400	1462800	15312000	0	0	0	13813000	0
Transporter;Sodium- and chloride-dependent creatine transporter 1	Slc6a8	>tr|E9Q151|E9Q151_MOUSE Transporter OS=Mus musculus GN=Slc6a8 PE=3 SV=1;>sp|Q8VBW1-3|SC6A8_MOUSE Isoform 3 of Sodium- and chloride-dependent creatine transporter 1 OS=Mus musculus GN=Slc6a8;>sp|Q8VBW1-2|SC6A8_MOUSE Isoform 2 of Sodium- and chloride-depende	137630	0	0	0	0	0	0	0	0	0	0	0
B-cell receptor-associated protein 31	Bcap31	>sp|Q61335|BAP31_MOUSE B-cell receptor-associated protein 31 OS=Mus musculus GN=Bcap31 PE=1 SV=3;>tr|A2ALM8|A2ALM8_MOUSE B-cell receptor-associated protein 31 OS=Mus musculus GN=Bcap31 PE=4 SV=1	27192000	28549000	20694000	15941000	76618000	32045000	234870000	225650000	203320000	220350000	253450000	381840000
Ubiquitin carboxyl-terminal hydrolase 48	Usp48	>tr|A2ALR9|A2ALR9_MOUSE Ubiquitin carboxyl-terminal hydrolase 48 OS=Mus musculus GN=Usp48 PE=4 SV=1;>sp|Q3V0C5-5|UBP48_MOUSE Isoform 5 of Ubiquitin carboxyl-terminal hydrolase 48 OS=Mus musculus GN=Usp48;>tr|A2ALR8|A2ALR8_MOUSE Ubiquitin carboxyl-terminal	15204000	14532000	15577000	8910700	16783000	10687000	413160000	514130000	431520000	523540000	345550000	453610000
Protein Shroom2	Shroom2	>sp|A2ALU4|SHRM2_MOUSE Protein Shroom2 OS=Mus musculus GN=Shroom2 PE=1 SV=1;>tr|A7TU71|A7TU71_MOUSE Protein Shroom2 OS=Mus musculus GN=Shroom2 PE=2 SV=1;>sp|A2ALU4-2|SHRM2_MOUSE Isoform 2 of Protein Shroom2 OS=Mus musculus GN=Shroom2	221890	312910	235400	91963	1123500	2397700	21402000	13860000	14548000	13294000	18571000	0
Endophilin-A1	Sh3gl2	>sp|Q62420|SH3G2_MOUSE Endophilin-A1 OS=Mus musculus GN=Sh3gl2 PE=1 SV=2;>tr|A2ALV3|A2ALV3_MOUSE Endophilin-A1 OS=Mus musculus GN=Sh3gl2 PE=4 SV=1;>tr|Q8BXU5|Q8BXU5_MOUSE Endophilin-A1 OS=Mus musculus GN=Sh3gl2 PE=2 SV=1;>tr|F6ZL13|F6ZL13_MOUSE Endophilin-	2885700	5960900	2996900	1125400	3430400	3942400	37648000	56556000	43256000	0	51593000	34851000
Prostaglandin reductase 1	Ptgr1	>sp|Q91YR9|PTGR1_MOUSE Prostaglandin reductase 1 OS=Mus musculus GN=Ptgr1 PE=2 SV=2;>tr|A2ALW3|A2ALW3_MOUSE Leukotriene B4 12-hydroxydehydrogenase OS=Mus musculus GN=Ptgr1 PE=4 SV=1	12221000	12447000	9710200	7601500	27690000	6743600	136170000	195460000	155440000	144720000	131180000	105710000
DnaJ homolog subfamily C member 25	Dnajc25	>sp|A2ALW5-2|DJC25_MOUSE Isoform 2 of DnaJ homolog subfamily C member 25 OS=Mus musculus GN=Dnajc25;>sp|A2ALW5|DJC25_MOUSE DnaJ homolog subfamily C member 25 OS=Mus musculus GN=Dnajc25 PE=2 SV=1	4732100	0	0	0	309610	0	0	0	0	0	1079200	0
GDP-fucose protein O-fucosyltransferase 1	Pofut1	>tr|E9PZ15|E9PZ15_MOUSE GDP-fucose protein O-fucosyltransferase 1 OS=Mus musculus GN=Pofut1 PE=4 SV=1;>tr|E9Q686|E9Q686_MOUSE GDP-fucose protein O-fucosyltransferase 1 OS=Mus musculus GN=Pofut1 PE=4 SV=1;>tr|A2AMC3|A2AMC3_MOUSE GDP-fucose protein O-fucosyl	1341600	518360	387940	0	1136200	0	10123000	0	0	0	0	0
Tyrosine-protein kinase HCK	Hck	>sp|P08103-2|HCK_MOUSE Isoform 2 of Tyrosine-protein kinase HCK OS=Mus musculus GN=Hck;>tr|A2AMC5|A2AMC5_MOUSE Hemopoietic cell kinase OS=Mus musculus GN=Hck PE=4 SV=1;>sp|P08103|HCK_MOUSE Tyrosine-protein kinase HCK OS=Mus musculus GN=Hck PE=1 SV=4;>tr|F6	242960	0	0	0	5867400	1408300	0	0	0	0	52060000	0
	Gm12666	>tr|A2AMD0|A2AMD0_MOUSE Novel protein containing an RNA recognition motif (Fragment) OS=Mus musculus GN=Gm12666 PE=4 SV=1	0	0	0	0	755910	472710	0	0	0	0	0	0
Nibrin	Nbn	>sp|Q9R207|NBN_MOUSE Nibrin OS=Mus musculus GN=Nbn PE=1 SV=1;>tr|A2AMG6|A2AMG6_MOUSE Nibrin OS=Mus musculus GN=Nbn PE=4 SV=1;>tr|A2AMG5|A2AMG5_MOUSE Nibrin (Fragment) OS=Mus musculus GN=Nbn PE=4 SV=1	332480	551120	250230	316040	1814800	734470	11860000	0	0	0	19820000	0
Choline transporter-like protein 1	Slc44a1	>sp|Q6X893|CTL1_MOUSE Choline transporter-like protein 1 OS=Mus musculus GN=Slc44a1 PE=1 SV=3;>tr|F8WH94|F8WH94_MOUSE Choline transporter-like protein 1 OS=Mus musculus GN=Slc44a1 PE=4 SV=1;>tr|A2AMH5|A2AMH5_MOUSE Choline transporter-like protein 1 OS=Mus	1010200	383220	262490	0	3318700	674140	20214000	0	0	0	24892000	0
Eukaryotic translation initiation factor 4 gamma 3	Eif4g3	>sp|Q80XI3-2|IF4G3_MOUSE Isoform 2 of Eukaryotic translation initiation factor 4 gamma 3 OS=Mus musculus GN=Eif4g3;>sp|Q80XI3-4|IF4G3_MOUSE Isoform 4 of Eukaryotic translation initiation factor 4 gamma 3 OS=Mus musculus GN=Eif4g3;>sp|Q80XI3|IF4G3_MOUSE Euk	754670	883820	845400	857010	766960	833390	30693000	31609000	38884000	51997000	19827000	42321000
Selenide, water dikinase 1	Sephs1	>sp|Q8BH69|SPS1_MOUSE Selenide, water dikinase 1 OS=Mus musculus GN=Sephs1 PE=2 SV=1;>tr|A2AMN4|A2AMN4_MOUSE Selenophosphate synthetase 1 OS=Mus musculus GN=Sephs1 PE=4 SV=1	17936000	18507000	13847000	17931000	55869000	17125000	124530000	110820000	129760000	181110000	169940000	274700000
Transmembrane protein 230	Tmem230	>sp|Q8CIB6|TM230_MOUSE Transmembrane protein 230 OS=Mus musculus GN=Tmem230 PE=1 SV=1;>tr|A2AMQ1|A2AMQ1_MOUSE MCG15179 OS=Mus musculus GN=5730494N06Rik PE=4 SV=1	360960	3126500	0	1345700	0	7577800	0	0	0	0	0	30082000
Phosphatidate cytidylyltransferase 2	Cds2	>sp|Q99L43|CDS2_MOUSE Phosphatidate cytidylyltransferase 2 OS=Mus musculus GN=Cds2 PE=1 SV=1;>tr|A2AMQ4|A2AMQ4_MOUSE Phosphatidate cytidylyltransferase OS=Mus musculus GN=Cds2 PE=3 SV=1;>tr|A2AMQ5|A2AMQ5_MOUSE Phosphatidate cytidylyltransferase OS=Mus musc	5559200	2979100	1313700	4441700	7364900	7625800	33711000	0	50539000	81592000	30887000	70278000
Sigma non-opioid intracellular receptor 1	Sigmar1	>sp|O55242-2|SGMR1_MOUSE Isoform 2 of Sigma non-opioid intracellular receptor 1 OS=Mus musculus GN=Sigmar1;>tr|A2AMS0|A2AMS0_MOUSE Sigma 1 receptor variant SR-1A OS=Mus musculus GN=Sigmar1 PE=2 SV=1;>sp|O55242|SGMR1_MOUSE Sigma non-opioid intracellular rec	5860200	4471900	0	1714100	10796000	5338800	0	12569000	0	0	0	0
Galactose-1-phosphate uridylyltransferase	Galt	>tr|A2AMS3|A2AMS3_MOUSE Galactose-1-phosphate uridylyltransferase OS=Mus musculus GN=Galt PE=3 SV=1;>tr|F6YS38|F6YS38_MOUSE Galactose-1-phosphate uridylyltransferase (Fragment) OS=Mus musculus GN=Galt PE=3 SV=1;>sp|Q03249|GALT_MOUSE Galactose-1-phosphate u	1430700	2452500	1373900	1265200	1232500	294210	0	27647000	0	32396000	0	0
mRNA turnover protein 4 homolog	Mrto4	>sp|Q9D0I8|MRT4_MOUSE mRNA turnover protein 4 homolog OS=Mus musculus GN=Mrto4 PE=2 SV=1;>tr|A2AMU9|A2AMU9_MOUSE MRT4, mRNA turnover 4, homolog (S. cerevisiae) OS=Mus musculus GN=Mrto4 PE=2 SV=1;>tr|A2AMV1|A2AMV1_MOUSE MRT4, mRNA turnover 4, homolog (S. ce	39917000	60932000	27454000	13212000	78000000	24210000	320540000	530840000	320470000	216020000	336360000	302580000
ER membrane protein complex subunit 1	Emc1	>sp|Q8C7X2-2|EMC1_MOUSE Isoform 2 of ER membrane protein complex subunit 1 OS=Mus musculus GN=Emc1;>tr|A2AMV0|A2AMV0_MOUSE Novel DUF1620 domain containing protein OS=Mus musculus GN=C230096C10Rik PE=4 SV=1;>sp|Q8C7X2|EMC1_MOUSE ER membrane protein complex	918740	1919400	684940	324020	3655300	2483800	32784000	53986000	41389000	0	67623000	43840000
Synapse-associated protein 1	Syap1	>sp|Q9D5V6|SYAP1_MOUSE Synapse-associated protein 1 OS=Mus musculus GN=Syap1 PE=1 SV=1;>tr|A2AMX4|A2AMX4_MOUSE Synapse associated protein 1 OS=Mus musculus GN=Syap1 PE=4 SV=1	0	728210	0	475890	1787900	927470	0	0	0	0	0	11105000
Ubiquitin-associated protein 1	Ubap1	>sp|Q8BH48-2|UBAP1_MOUSE Isoform 2 of Ubiquitin-associated protein 1 OS=Mus musculus GN=Ubap1;>tr|A2AMY0|A2AMY0_MOUSE Ubiquitin-associated protein 1 OS=Mus musculus GN=Ubap1 PE=4 SV=1;>sp|Q8BH48|UBAP1_MOUSE Ubiquitin-associated protein 1 OS=Mus musculus GN	422080	704670	0	267640	1778700	0	7056700	8013800	0	0	9861900	0
Ubiquitin-associated protein 2	Ubap2	>tr|A2AMY5|A2AMY5_MOUSE Ubiquitin-associated protein 2 OS=Mus musculus GN=Ubap2 PE=4 SV=1;>sp|Q91VX2|UBAP2_MOUSE Ubiquitin-associated protein 2 OS=Mus musculus GN=Ubap2 PE=2 SV=1	26210000	22371000	23915000	16475000	33068000	21874000	359040000	343530000	322600000	386990000	351110000	530760000
E3 ubiquitin-protein ligase UBR4	Ubr4	>sp|A2AN08-3|UBR4_MOUSE Isoform 3 of E3 ubiquitin-protein ligase UBR4 OS=Mus musculus GN=Ubr4;>sp|A2AN08|UBR4_MOUSE E3 ubiquitin-protein ligase UBR4 OS=Mus musculus GN=Ubr4 PE=1 SV=1;>sp|A2AN08-5|UBR4_MOUSE Isoform 5 of E3 ubiquitin-protein ligase UBR4 OS=	5197400	4334000	3365100	2186700	10143000	4436600	696660000	662480000	606460000	621060000	654150000	716280000
55 kDa erythrocyte membrane protein	Mpp1	>tr|B7ZCL8|B7ZCL8_MOUSE 55 kDa erythrocyte membrane protein OS=Mus musculus GN=Mpp1 PE=4 SV=1;>tr|A2AN84|A2AN84_MOUSE 55 kDa erythrocyte membrane protein OS=Mus musculus GN=Mpp1 PE=4 SV=1;>tr|Q542P4|Q542P4_MOUSE Membrane protein, palmitoylated OS=Mus muscu	842950	1337700	623280	1620800	2421600	1588000	0	18864000	0	41813000	0	17087000
DNA-directed RNA polymerase III subunit RPC6	Polr3f	>sp|Q921X6|RPC6_MOUSE DNA-directed RNA polymerase III subunit RPC6 OS=Mus musculus GN=Polr3f PE=1 SV=1;>tr|A2AN95|A2AN95_MOUSE Polymerase (RNA) III (DNA directed) polypeptide F OS=Mus musculus GN=Polr3f PE=4 SV=1	894290	1379500	1248000	264290	2677600	1145300	0	0	15174000	0	0	0
Putative hydrolase RBBP9	Rbbp9	>sp|O88851|RBBP9_MOUSE Putative hydrolase RBBP9 OS=Mus musculus GN=Rbbp9 PE=1 SV=2;>tr|A2AN96|A2AN96_MOUSE Retinoblastoma binding protein 9 OS=Mus musculus GN=Rbbp9 PE=2 SV=1	0	0	0	0	8656800	0	0	0	0	0	27432000	0
Sorting nexin-5	Snx5	>sp|Q9D8U8|SNX5_MOUSE Sorting nexin-5 OS=Mus musculus GN=Snx5 PE=1 SV=1;>tr|A2ANA4|A2ANA4_MOUSE Sorting nexin 5 OS=Mus musculus GN=Snx5 PE=4 SV=1	27075000	16998000	18532000	14558000	61874000	38991000	373690000	344650000	355150000	272970000	366310000	466250000
DNA replication complex GINS protein PSF1	Gins1	>sp|Q9CZ15|PSF1_MOUSE DNA replication complex GINS protein PSF1 OS=Mus musculus GN=Gins1 PE=2 SV=1;>tr|A2ANB5|A2ANB5_MOUSE GINS complex subunit 1 (Psf1 homolog) OS=Mus musculus GN=Gins1 PE=4 SV=1	2388600	6864700	5668900	2206800	16532000	5980500	0	43053000	67557000	33809000	48354000	49913000
N-acylneuraminate-9-phosphatase	Nanp	>sp|Q9CPT3|NANP_MOUSE N-acylneuraminate-9-phosphatase OS=Mus musculus GN=Nanp PE=1 SV=1;>tr|A2ANC0|A2ANC0_MOUSE N-acetylneuraminic acid phosphatase OS=Mus musculus GN=Nanp PE=4 SV=1	706180	1069100	1730900	536570	16101000	1003500	0	0	0	0	43330000	0
Mitochondrial antiviral-signaling protein	Mavs	>sp|Q8VCF0|MAVS_MOUSE Mitochondrial antiviral-signaling protein OS=Mus musculus GN=Mavs PE=1 SV=1;>tr|A2ANC9|A2ANC9_MOUSE Novel protein (D430028G21Rik) OS=Mus musculus GN=Mavs PE=4 SV=1	4248200	3317100	3258800	3072100	6855300	3085800	31120000	34867000	51837000	47619000	50894000	50173000
S-methyl-5-thioadenosine phosphorylase	Mtap	>sp|Q9CQ65|MTAP_MOUSE S-methyl-5-thioadenosine phosphorylase OS=Mus musculus GN=Mtap PE=2 SV=1;>tr|A2ANM4|A2ANM4_MOUSE Methylthioadenosine phosphorylase OS=Mus musculus GN=Mtap PE=4 SV=1	38777000	51179000	26989000	17744000	45715000	25677000	385240000	375530000	349550000	364880000	344070000	362490000
Midasin	Mdn1	>tr|A2ANY6|A2ANY6_MOUSE Midasin OS=Mus musculus GN=Mdn1 PE=3 SV=1	11503000	10670000	6420500	4892300	16167000	5267400	1283500000	1509300000	1174400000	1562300000	1302100000	1118200000
Transmembrane protein 55A	Tmem55a	>sp|Q9CZX7|TM55A_MOUSE Transmembrane protein 55A OS=Mus musculus GN=Tmem55a PE=1 SV=1;>tr|A2AP25|A2AP25_MOUSE Transmembrane protein 55A OS=Mus musculus GN=Tmem55a PE=4 SV=1	0	493870	0	0	0	350160	0	0	0	0	0	0
E3 ubiquitin-protein ligase Topors	Topors	>sp|Q80Z37|TOPRS_MOUSE E3 ubiquitin-protein ligase Topors OS=Mus musculus GN=Topors PE=1 SV=1;>tr|A2AP30|A2AP30_MOUSE Topoisomerase I binding arginine/serine-rich OS=Mus musculus GN=Topors PE=4 SV=1	583870	152190	631390	291900	400040	251790	0	0	19595000	0	0	0
NADH dehydrogenase [ubiquinone] 1 beta subcomplex subunit 6	Ndufb6	>tr|A2AP32|A2AP32_MOUSE NADH dehydrogenase (Ubiquinone) 1 beta subcomplex, 6 OS=Mus musculus GN=Ndufb6 PE=4 SV=1;>sp|Q3UIU2|NDUB6_MOUSE NADH dehydrogenase [ubiquinone] 1 beta subcomplex subunit 6 OS=Mus musculus GN=Ndufb6 PE=2 SV=3;>tr|A2AP31|A2AP31_MOUSE	0	0	1286200	3906200	2549200	0	0	0	0	22863000	0	0
High mobility group protein B3	Hmgb3;Gm6104	>tr|A2AP78|A2AP78_MOUSE High mobility group box 3 (Fragment) OS=Mus musculus GN=Hmgb3 PE=4 SV=1;>tr|Q544R9|Q544R9_MOUSE High mobility group box 3 OS=Mus musculus GN=Hmgb3 PE=2 SV=1;>sp|O54879|HMGB3_MOUSE High mobility group protein B3 OS=Mus musculus GN=Hm	7731500	5201100	11271000	10105000	7680200	34771000	76103000	0	0	44678000	0	150700000
Zinc finger CCCH domain-containing protein 8	Zc3h8	>tr|Q3TPC9|Q3TPC9_MOUSE Zinc finger CCCH domain-containing protein 8 OS=Mus musculus GN=Zc3h8 PE=2 SV=1;>sp|Q9JJ48|ZC3H8_MOUSE Zinc finger CCCH domain-containing protein 8 OS=Mus musculus GN=Zc3h8 PE=1 SV=2;>tr|A2AP86|A2AP86_MOUSE Zinc finger CCCH type con	3350700	3529800	1074800	410910	2710900	4599400	22892000	19811000	33864000	0	19600000	37423000
Cleavage stimulation factor subunit 1	Cstf1	>sp|Q99LC2|CSTF1_MOUSE Cleavage stimulation factor subunit 1 OS=Mus musculus GN=Cstf1 PE=2 SV=1;>tr|A2AP97|A2AP97_MOUSE Cleavage stimulation factor, 3 pre-RNA, subunit 1 OS=Mus musculus GN=Cstf1 PE=4 SV=1	9321400	13120000	4142000	3491100	34384000	8904400	48195000	110720000	53725000	71740000	141570000	152860000
Transcription factor AP-2 gamma	Tfap2c	>sp|Q61312|AP2C_MOUSE Transcription factor AP-2 gamma OS=Mus musculus GN=Tfap2c PE=1 SV=2;>tr|Q3ULB3|Q3ULB3_MOUSE Transcription factor AP-2 gamma OS=Mus musculus GN=Tfap2c PE=2 SV=1;>tr|A2APA8|A2APA8_MOUSE Transcription factor AP-2 gamma OS=Mus musculus GN	1800600	2852000	464270	865620	40085	4357500	13869000	24906000	0	0	0	0
Ras association domain-containing protein 2	Rassf2	>sp|Q8BMS9|RASF2_MOUSE Ras association domain-containing protein 2 OS=Mus musculus GN=Rassf2 PE=2 SV=1;>tr|A2APB0|A2APB0_MOUSE Ras association (RalGDS/AF-6) domain family 2 OS=Mus musculus GN=Rassf2 PE=4 SV=1	0	0	0	0	0	0	0	0	0	0	0	0
Targeting protein for Xklp2	Tpx2	>sp|A2APB8|TPX2_MOUSE Targeting protein for Xklp2 OS=Mus musculus GN=Tpx2 PE=1 SV=1	25945000	23402000	13996000	9025500	33714000	18884000	496750000	486800000	569760000	388190000	252710000	523920000
Small nuclear ribonucleoprotein-associated protein B;Small nuclear ribonucleoprotein-associated protein;Small nuclear ribonucleoprotein-associated protein N	Snrpb;Snrpn	>sp|P27048|RSMB_MOUSE Small nuclear ribonucleoprotein-associated protein B OS=Mus musculus GN=Snrpb PE=1 SV=1;>tr|A2APD4|A2APD4_MOUSE Small nuclear ribonucleoprotein-associated protein OS=Mus musculus GN=Snrpb PE=3 SV=1;>tr|Q3UN87|Q3UN87_MOUSE Small nuclea	72954000	46101000	61373000	38878000	65661000	33291000	528190000	433250000	540810000	415550000	286630000	347990000
Nucleolar protein 56	Nop56	>sp|Q9D6Z1|NOP56_MOUSE Nucleolar protein 56 OS=Mus musculus GN=Nop56 PE=1 SV=2;>tr|A2APD6|A2APD6_MOUSE MCG9901, isoform CRA_a OS=Mus musculus GN=Nop56 PE=4 SV=1	111120000	213510000	100510000	45025000	268180000	104750000	1714400000	3681900000	1790900000	1682500000	2473300000	2008300000
Integrator complex subunit 8	Ints8	>tr|A2API3|A2API3_MOUSE Integrator complex subunit 8 OS=Mus musculus GN=Ints8 PE=4 SV=1;>sp|Q80V86|INT8_MOUSE Integrator complex subunit 8 OS=Mus musculus GN=Ints8 PE=2 SV=1	402990	728500	967300	611390	2774300	346750	18001000	23199000	25146000	30355000	30021000	0
A-kinase anchor protein 2	Akap2;Gm20459	>sp|O54931-5|AKAP2_MOUSE Isoform 5 of A-kinase anchor protein 2 OS=Mus musculus GN=Akap2;>sp|O54931-4|AKAP2_MOUSE Isoform 4 of A-kinase anchor protein 2 OS=Mus musculus GN=Akap2;>tr|F8WH21|F8WH21_MOUSE A-kinase anchor protein 2 OS=Mus musculus GN=Akap2 PE=	802310	666670	1142200	272340	5407800	2967600	22824000	17225000	42803000	0	36754000	51356000
Mitotic checkpoint serine/threonine-protein kinase BUB1	Bub1	>sp|O08901|BUB1_MOUSE Mitotic checkpoint serine/threonine-protein kinase BUB1 OS=Mus musculus GN=Bub1 PE=2 SV=1;>tr|A2APR8|A2APR8_MOUSE Budding uninhibited by benzimidazoles 1 homolog (S. cerevisiae) OS=Mus musculus GN=Bub1 PE=4 SV=1	1153800	1002700	978340	1859100	2995600	1117200	36859000	42926000	42536000	0	33019000	37548000
ESF1 homolog	Esf1	>sp|Q3V1V3|ESF1_MOUSE ESF1 homolog OS=Mus musculus GN=Esf1 PE=1 SV=1;>tr|A2APY6|A2APY6_MOUSE ESF1, nucleolar pre-rRNA processing protein, homolog (S. cerevisiae) OS=Mus musculus GN=Esf1 PE=2 SV=1	14343000	8697000	7772700	5122500	21641000	9920000	288070000	190630000	149520000	222340000	181610000	298330000
NADH dehydrogenase [ubiquinone] 1 alpha subcomplex assembly factor 5	Ndufaf5	>sp|A2APY7|NDUF5_MOUSE NADH dehydrogenase [ubiquinone] 1 alpha subcomplex assembly factor 5 OS=Mus musculus PE=2 SV=1;>sp|A2APY7-2|NDUF5_MOUSE Isoform 2 of NADH dehydrogenase [ubiquinone] 1 alpha subcomplex assembly factor 5 OS=Mus musculus	279640	477930	0	0	1930700	1231700	0	0	0	0	10464000	0
Ankyrin repeat and SOCS box protein 6	Asb6	>sp|Q91ZU1|ASB6_MOUSE Ankyrin repeat and SOCS box protein 6 OS=Mus musculus GN=Asb6 PE=1 SV=1;>tr|A2APZ5|A2APZ5_MOUSE Ankyrin repeat and SOCS box-containing protein 6 OS=Mus musculus GN=Asb6 PE=4 SV=1	0	0	0	419330	1082100	0	0	0	0	0	7887000	0
Prostaglandin E synthase	Ptges	>sp|Q9JM51|PTGES_MOUSE Prostaglandin E synthase OS=Mus musculus GN=Ptges PE=1 SV=1;>tr|A2APZ9|A2APZ9_MOUSE Prostaglandin E synthase OS=Mus musculus GN=Ptges PE=4 SV=1;>tr|E9Q4K1|E9Q4K1_MOUSE Prostaglandin E synthase OS=Mus musculus GN=Ptges PE=4 SV=1;>tr|A	0	0	0	0	0	0	0	0	0	0	0	0
Calcineurin B homologous protein 1	Chp1	>tr|B0R091|B0R091_MOUSE Novel protein (1500003O03Rik) OS=Mus musculus GN=1500003O03Rik PE=4 SV=1;>sp|P61022|CHP1_MOUSE Calcium-binding protein p22 OS=Mus musculus GN=Chp PE=2 SV=2;>tr|A2AQ13|A2AQ13_MOUSE MCG9726, isoform CRA_e OS=Mus musculus GN=1500003O03	4260200	0	1272000	1641500	4287400	4893900	0	0	0	0	0	0
Complex I intermediate-associated protein 30, mitochondrial	Ndufaf1	>sp|Q9CWX2|CIA30_MOUSE Complex I intermediate-associated protein 30, mitochondrial OS=Mus musculus GN=Ndufaf1 PE=2 SV=2;>tr|A2AQ17|A2AQ17_MOUSE Complex I intermediate-associated protein 30, mitochondrial OS=Mus musculus GN=Ndufaf1 PE=4 SV=1	2038400	125610	1226000	0	0	1505000	25881000	0	0	0	0	0
RNA polymerase-associated protein RTF1 homolog	Rtf1	>sp|A2AQ19|RTF1_MOUSE RNA polymerase-associated protein RTF1 homolog OS=Mus musculus GN=Rtf1 PE=2 SV=1	4964200	2738600	4158800	2066800	8726100	8395700	93747000	66844000	91125000	90922000	108140000	143730000
Sickle tail protein	Skt;Etl4	>sp|A2AQ25|SKT_MOUSE Sickle tail protein OS=Mus musculus GN=Skt PE=1 SV=1;>tr|E9QAU4|E9QAU4_MOUSE Protein Etl4 OS=Mus musculus GN=Etl4 PE=4 SV=1;>sp|A2AQ25-2|SKT_MOUSE Isoform 2 of Sickle tail protein OS=Mus musculus GN=Skt;>sp|A2AQ25-4|SKT_MOUSE Isoform 4	5195800	4638800	2131500	1524200	7092600	6889400	266830000	233910000	179020000	137690000	278110000	482450000
Formin-binding protein 1	Fnbp1	>sp|Q80TY0-4|FNBP1_MOUSE Isoform 4 of Formin-binding protein 1 OS=Mus musculus GN=Fnbp1;>sp|Q80TY0-2|FNBP1_MOUSE Isoform 2 of Formin-binding protein 1 OS=Mus musculus GN=Fnbp1;>sp|Q80TY0-3|FNBP1_MOUSE Isoform 3 of Formin-binding protein 1 OS=Mus musculus G	2781900	2542900	1990800	1028400	3748300	0	33840000	31403000	22108000	44387000	22191000	0
GA-binding protein subunit beta-1	Gabpb1	>tr|Q3US22|Q3US22_MOUSE GA repeat binding protein, beta 1 OS=Mus musculus GN=Gabpb1 PE=2 SV=1;>sp|Q00420-3|GABP1_MOUSE Isoform 3 of GA-binding protein subunit beta-1 OS=Mus musculus GN=Gabpb1;>sp|Q00420|GABP1_MOUSE GA-binding protein subunit beta-1 OS=Mus	3754700	1473400	1471800	71561	3974300	1923200	24335000	10886000	12514000	0	13261000	0
Intron-binding protein aquarius	Aqr	>tr|A2AQA7|A2AQA7_MOUSE Aquarius OS=Mus musculus GN=Aqr PE=4 SV=1;>sp|Q8CFQ3|AQR_MOUSE Intron-binding protein aquarius OS=Mus musculus GN=Aqr PE=2 SV=2;>tr|A2AQA6|A2AQA6_MOUSE Aquarius OS=Mus musculus GN=Aqr PE=4 SV=1	7107400	5049500	3719100	3020300	12001000	7350200	277250000	176250000	229680000	193130000	249380000	212610000
Telomere-associated protein RIF1	Rif1	>sp|Q6PR54|RIF1_MOUSE Telomere-associated protein RIF1 OS=Mus musculus GN=Rif1 PE=1 SV=2;>sp|Q6PR54-3|RIF1_MOUSE Isoform 3 of Telomere-associated protein RIF1 OS=Mus musculus GN=Rif1;>tr|A2AQB0|A2AQB0_MOUSE Rap1 interacting factor 1 homolog (Yeast) OS=Mus	35400000	44542000	19370000	15205000	44267000	21863000	1858900000	2413100000	1489500000	1528200000	1514400000	1674300000
COP9 signalosome complex subunit 2	Cops2	>sp|P61202|CSN2_MOUSE COP9 signalosome complex subunit 2 OS=Mus musculus GN=Cops2 PE=1 SV=1;>tr|A2AQE3|A2AQE3_MOUSE COP9 (Constitutive photomorphogenic) homolog, subunit 2 (Arabidopsis thaliana) OS=Mus musculus GN=Cops2 PE=4 SV=1;>tr|Q3V3N6|Q3V3N6_MOUSE CO	51721000	24786000	26942000	17450000	68586000	27786000	476940000	288000000	448770000	422480000	371700000	387280000
Cyclic AMP-dependent transcription factor ATF-2	Atf2	>tr|Q3UKS5|Q3UKS5_MOUSE Cyclic AMP-dependent transcription factor ATF-2 OS=Mus musculus GN=Atf2 PE=2 SV=1;>sp|P16951|ATF2_MOUSE Cyclic AMP-dependent transcription factor ATF-2 OS=Mus musculus GN=Atf2 PE=1 SV=2;>tr|A2AQF2|A2AQF2_MOUSE Activating transcripti	2077700	2056100	1704100	204600	1410900	2680800	18052000	15391000	19477000	0	0	21587000
BCL-6 corepressor-like protein 1	Bcorl1	>tr|F6ZBD9|F6ZBD9_MOUSE BCL-6 corepressor-like protein 1 (Fragment) OS=Mus musculus GN=Bcorl1 PE=4 SV=1;>tr|F8WJL9|F8WJL9_MOUSE BCL-6 corepressor-like protein 1 (Fragment) OS=Mus musculus GN=Bcorl1 PE=4 SV=1;>sp|A2AQH4|BCORL_MOUSE BCL-6 corepressor-like pr	0	0	0	0	0	0	0	0	0	0	0	0
Cleavage stimulation factor subunit 3	Cstf3	>sp|Q99LI7|CSTF3_MOUSE Cleavage stimulation factor subunit 3 OS=Mus musculus GN=Cstf3 PE=1 SV=1;>tr|A2AQH9|A2AQH9_MOUSE Cleavage stimulation factor, 3 pre-RNA, subunit 3 OS=Mus musculus GN=Cstf3 PE=4 SV=1	7262200	7572600	5779600	3721000	10034000	6521200	191270000	126190000	143930000	100830000	147010000	199180000
Transmembrane protein 87A	Tmem87a	>sp|Q8BXN9-3|TM87A_MOUSE Isoform 3 of Transmembrane protein 87A OS=Mus musculus GN=Tmem87a;>tr|A2AQJ7|A2AQJ7_MOUSE Transmembrane protein 87A OS=Mus musculus GN=Tmem87a PE=4 SV=1;>sp|Q8BXN9|TM87A_MOUSE Transmembrane protein 87A OS=Mus musculus GN=Tmem87a PE	1363700	998150	939740	0	2784500	1217000	17767000	0	17917000	0	30089000	37812000
Transcription factor Sp3	Sp3	>sp|O70494-3|SP3_MOUSE Isoform 3 of Transcription factor Sp3 OS=Mus musculus GN=Sp3;>tr|F7AE15|F7AE15_MOUSE Transcription factor Sp3 OS=Mus musculus GN=Sp3 PE=4 SV=1;>sp|O70494-2|SP3_MOUSE Isoform 2 of Transcription factor Sp3 OS=Mus musculus GN=Sp3;>tr|A2	7954500	5271000	5825000	4115800	8290600	6300300	39669000	37243000	37202000	31567000	27179000	41403000
STE20/SPS1-related proline-alanine-rich protein kinase	Stk39	>sp|Q9Z1W9|STK39_MOUSE STE20/SPS1-related proline-alanine-rich protein kinase OS=Mus musculus GN=Stk39 PE=1 SV=1;>tr|A2AQL0|A2AQL0_MOUSE Serine/threonine kinase 39, STE20/SPS1 homolog (Yeast) OS=Mus musculus GN=Stk39 PE=4 SV=1	0	0	0	0	0	0	0	0	0	0	0	0
Proteasome subunit beta type-7	Psmb7	>sp|P70195|PSB7_MOUSE Proteasome subunit beta type-7 OS=Mus musculus GN=Psmb7 PE=1 SV=1;>tr|A2AQL6|A2AQL6_MOUSE Proteasome subunit beta type OS=Mus musculus GN=Psmb7 PE=3 SV=1	127380000	113050000	72122000	60803000	196590000	38383000	736170000	599240000	505940000	639140000	518470000	520290000
Acetyl-coenzyme A synthetase, cytoplasmic	Acss2	>sp|Q9QXG4|ACSA_MOUSE Acetyl-coenzyme A synthetase, cytoplasmic OS=Mus musculus GN=Acss2 PE=1 SV=2;>tr|A2AQN5|A2AQN5_MOUSE Acetyl-coenzyme A synthetase, cytoplasmic OS=Mus musculus GN=Acss2 PE=4 SV=1;>tr|A2AQN4|A2AQN4_MOUSE Acetyl-coenzyme A synthetase, cy	99234	179450	103710	0	499750	0	0	0	0	0	0	0
DNA helicase INO80	Ino80	>sp|Q6ZPV2-2|INO80_MOUSE Isoform 2 of DNA helicase INO80 OS=Mus musculus GN=Ino80;>tr|D3YWI6|D3YWI6_MOUSE DNA helicase INO80 OS=Mus musculus GN=Ino80 PE=4 SV=2;>sp|Q6ZPV2|INO80_MOUSE DNA helicase INO80 OS=Mus musculus GN=Ino80 PE=2 SV=2;>tr|A2AQP9|A2AQP9_M	337170	0	49152	0	791220	116940	0	0	0	0	18303000	0
Rho-related GTP-binding protein RhoE	Rnd3	>sp|P61588|RND3_MOUSE Rho-related GTP-binding protein RhoE OS=Mus musculus GN=Rnd3 PE=1 SV=1;>tr|A2AQS3|A2AQS3_MOUSE Rho family GTPase 3 OS=Mus musculus GN=Rnd3 PE=3 SV=1	0	0	0	0	0	0	0	0	0	0	0	0
Sulfiredoxin-1	Srxn1	>sp|Q9D975|SRXN1_MOUSE Sulfiredoxin-1 OS=Mus musculus GN=Srxn1 PE=2 SV=1;>tr|A2AQU8|A2AQU8_MOUSE Sulfiredoxin 1 homolog (S. cerevisiae) OS=Mus musculus GN=Srxn1 PE=4 SV=1	0	0	1033100	0	0	2860200	0	0	0	0	0	0
Pre-mRNA-processing factor 40 homolog A	Prpf40a	>sp|Q9R1C7|PR40A_MOUSE Pre-mRNA-processing factor 40 homolog A OS=Mus musculus GN=Prpf40a PE=1 SV=1;>tr|A2AQW5|A2AQW5_MOUSE PRP40 pre-mRNA processing factor 40 homolog A (Yeast) OS=Mus musculus GN=Prpf40a PE=4 SV=1;>sp|Q9R1C7-2|PR40A_MOUSE Isoform 2 of Pre	29771000	30438000	28922000	14483000	41799000	18854000	557560000	472230000	481770000	558910000	530450000	503020000
ATP-dependent zinc metalloprotease YME1L1	Yme1l1	>sp|O88967|YMEL1_MOUSE ATP-dependent zinc metalloprotease YME1L1 OS=Mus musculus GN=Yme1l1 PE=2 SV=1;>tr|A2AQY3|A2AQY3_MOUSE YME1-like 1 (S. cerevisiae) OS=Mus musculus GN=Yme1l1 PE=3 SV=1	4238000	4961200	3185700	2150700	11930000	3776400	97515000	82999000	91739000	99928000	122390000	95174000
Uncharacterized protein C9orf114 homolog	D2Wsu81e	>sp|Q3UHX9|CI114_MOUSE Uncharacterized protein C9orf114 homolog OS=Mus musculus GN=D2Wsu81e PE=2 SV=1;>tr|A2AQY6|A2AQY6_MOUSE DNA segment Chr 2 Wayne State University 81 expressed OS=Mus musculus GN=D2Wsu81e PE=4 SV=1;>sp|Q3UHX9-2|CI114_MOUSE Isoform 2 of	17714000	33628000	11417000	14251000	18753000	10754000	206110000	263320000	204550000	266680000	147000000	113520000
Peptidyl-prolyl cis-trans isomerase G	Ppig	>sp|A2AR02|PPIG_MOUSE Peptidyl-prolyl cis-trans isomerase G OS=Mus musculus GN=Ppig PE=1 SV=1	15410000	14491000	8582400	860700	20150000	2209400	81282000	151100000	82091000	61421000	81058000	132140000
Target of rapamycin complex 2 subunit MAPKAP1	Mapkap1	>sp|Q8BKH7-2|SIN1_MOUSE Isoform 2 of Target of rapamycin complex 2 subunit MAPKAP1 OS=Mus musculus GN=Mapkap1;>tr|A2AR12|A2AR12_MOUSE Mitogen-activated protein kinase associated protein 1 (Fragment) OS=Mus musculus GN=Mapkap1 PE=4 SV=1;>sp|Q8BKH7|SIN1_MOUS	0	559150	331810	0	262980	0	0	6914800	0	0	0	0
Transcription termination factor 1	Ttf1	>sp|Q62187|TTF1_MOUSE Transcription termination factor 1 OS=Mus musculus GN=Ttf1 PE=1 SV=2;>tr|A2AR36|A2AR36_MOUSE Transcription termination factor 1 OS=Mus musculus GN=Ttf1 PE=4 SV=1	114850	1672300	916420	197160	420450	416540	0	21323000	35220000	27245000	16920000	27920000
Cell division cycle-associated protein 7	Cdca7	>sp|Q9D0M2|CDCA7_MOUSE Cell division cycle-associated protein 7 OS=Mus musculus GN=Cdca7 PE=1 SV=1;>tr|A2AR40|A2AR40_MOUSE Cell division cycle associated 7 OS=Mus musculus GN=Cdca7 PE=4 SV=1	1355500	7424800	1365300	0	5794200	1820200	19516000	57358000	25101000	0	20758000	22404000
26S proteasome non-ATPase regulatory subunit 14	Psmd14	>sp|O35593|PSDE_MOUSE 26S proteasome non-ATPase regulatory subunit 14 OS=Mus musculus GN=Psmd14 PE=1 SV=2;>tr|A2AR77|A2AR77_MOUSE Proteasome (Prosome, macropain) 26S subunit, non-ATPase, 14 OS=Mus musculus GN=Psmd14 PE=4 SV=1;>tr|F6SAH4|F6SAH4_MOUSE 26S pr	55079000	69039000	56069000	37048000	111250000	59308000	352880000	567100000	420170000	562560000	568380000	622240000
Long-chain fatty acid transport protein 4	Slc27a4	>sp|Q91VE0|S27A4_MOUSE Long-chain fatty acid transport protein 4 OS=Mus musculus GN=Slc27a4 PE=1 SV=1;>tr|A2ARC5|A2ARC5_MOUSE Solute carrier family 27 (Fatty acid transporter), member 4 OS=Mus musculus GN=Slc27a4 PE=4 SV=1	320670	570040	160270	80121	1871700	1616600	0	15402000	0	0	28536000	34845000
RNA-binding protein 45	Rbm45	>sp|Q8BHN5|RBM45_MOUSE RNA-binding protein 45 OS=Mus musculus GN=Rbm45 PE=2 SV=1;>tr|A2ARH8|A2ARH8_MOUSE MCG68005 OS=Mus musculus GN=Rbm45 PE=4 SV=1	1709200	849340	1330300	931020	2504500	1209800	23808000	19467000	22328000	23181000	20427000	20612000
Protein lin-7 homolog C	Lin7c	>sp|O88952|LIN7C_MOUSE Protein lin-7 homolog C OS=Mus musculus GN=Lin7c PE=1 SV=2;>tr|A2ARI2|A2ARI2_MOUSE Lin-7 homolog C (C. elegans) OS=Mus musculus GN=Lin7c PE=4 SV=1	10227000	12895000	6617500	0	20278000	17448000	74672000	53176000	68183000	0	55516000	99795000
Microtubule-associated protein 1A;MAP1A heavy chain;MAP1 light chain LC2	Map1a	>sp|Q9QYR6|MAP1A_MOUSE Microtubule-associated protein 1A OS=Mus musculus GN=Map1a PE=1 SV=2;>sp|Q9QYR6-2|MAP1A_MOUSE Isoform 2 of Microtubule-associated protein 1A OS=Mus musculus GN=Map1a;>tr|A2ARP8|A2ARP8_MOUSE Microtubule-associated protein 1 A OS=Mus m	344870	212990	134690	117140	1258500	60197	16558000	11071000	15018000	11515000	49882000	0
Huntingtin-interacting protein K	Hypk	>sp|Q9CR41-2|HYPK_MOUSE Isoform 2 of Huntingtin-interacting protein K OS=Mus musculus GN=Hypk;>sp|Q9CR41|HYPK_MOUSE Huntingtin-interacting protein K OS=Mus musculus GN=Hypk PE=2 SV=2;>tr|A2ARQ7|A2ARQ7_MOUSE Novel protein (2310003F16Rik) OS=Mus musculus GN=	0	13157000	1233200	4745400	24036000	13540000	0	0	0	0	30466000	0
Microfibrillar-associated protein 1	Mfap1	>sp|Q9CQU1|MFAP1_MOUSE Microfibrillar-associated protein 1 OS=Mus musculus GN=Mfap1 PE=1 SV=1;>tr|A2ARQ8|A2ARQ8_MOUSE Microfibrillar-associated protein 1A OS=Mus musculus GN=Mfap1b PE=4 SV=1	16001000	13544000	15911000	15997000	25350000	21840000	148230000	123520000	215510000	240280000	140970000	232420000
	Gm6710;Gm14391	>tr|F7CJX1|F7CJX1_MOUSE Protein Gm14391 OS=Mus musculus GN=Gm14391 PE=4 SV=1;>tr|A2ART0|A2ART0_MOUSE Novel KRAB box and zinc finger, C2H2 type domain containing protein OS=Mus musculus GN=OTTMUSG00000016543 PE=4 SV=1;>tr|A2ARX1|A2ARX1_MOUSE Novel KRAB box	3178400	1392500	1390800	613300	5899200	629620	51142000	26782000	33850000	14165000	41911000	17621000
	Zscan29	>tr|A2ARU5|A2ARU5_MOUSE Protein Zscan29 OS=Mus musculus GN=Zscan29 PE=4 SV=1;>tr|E9Q5B4|E9Q5B4_MOUSE Protein Zscan29 OS=Mus musculus GN=Zscan29 PE=4 SV=1	0	0	501970	153460	211640	0	0	0	0	0	2749700	0
Low-density lipoprotein receptor-related protein 2	Lrp2	>sp|A2ARV4|LRP2_MOUSE Low-density lipoprotein receptor-related protein 2 OS=Mus musculus GN=Lrp2 PE=1 SV=1	567850	1017100	267740	127360	1503400	1605900	65795000	72645000	22592000	20195000	75132000	311650000
	Gm14406;Gm14444;Gm14409	>tr|A2BFU6|A2BFU6_MOUSE Novel KRAB box and zinc finger, C2H2 type domain containing protein OS=Mus musculus GN=OTTMUSG00000016574 PE=4 SV=1;>tr|A2ARW3|A2ARW3_MOUSE Novel KRAB box and zinc finger, C2H2 type domain containing protein OS=Mus musculus GN=OTTMU	181230	114130	128890	53525	73671	0	0	0	0	0	513600	0
	Gm14393	>tr|A2ARW5|A2ARW5_MOUSE Novel KRAB box and zinc finger, C2H2 type domain containing protein OS=Mus musculus GN=OTTMUSG00000016546 PE=4 SV=1	2891500	1369400	969530	3723100	1603400	1108400	9747800	0	0	37368000	0	0
	Gm14443	>tr|A2ARX0|A2ARX0_MOUSE Novel KRAB box and zinc finger, C2H2 type domain containing protein OS=Mus musculus GN=Gm14443 PE=4 SV=1	0	0	0	0	0	0	0	0	0	0	0	0
Fibrous sheath-interacting protein 2	Fsip2	>sp|A2ARZ3|FSIP2_MOUSE Fibrous sheath-interacting protein 2 OS=Mus musculus GN=Fsip2 PE=1 SV=3;>tr|E9QN02|E9QN02_MOUSE Fibrous sheath-interacting protein 2 OS=Mus musculus GN=Fsip2 PE=4 SV=1	627770	8635200	1397900	4966100	924460	0	0	0	0	0	51218000	0
Glucocorticoid modulatory element-binding protein 2	Gmeb2	>sp|P58929|GMEB2_MOUSE Glucocorticoid modulatory element-binding protein 2 OS=Mus musculus GN=Gmeb2 PE=2 SV=2;>tr|A2AS06|A2AS06_MOUSE Glucocorticoid modulatory element binding protein 2 OS=Mus musculus GN=Gmeb2 PE=4 SV=1;>tr|A2AS07|A2AS07_MOUSE Glucocortic	3181900	152830	3653100	0	635370	0	19995000	0	25157000	0	0	0
Plakophilin-4	Pkp4	>sp|Q68FH0-2|PKP4_MOUSE Isoform 2 of Plakophilin-4 OS=Mus musculus GN=Pkp4;>tr|A2AS45|A2AS45_MOUSE Plakophilin 4 OS=Mus musculus GN=Pkp4 PE=4 SV=1;>sp|Q68FH0|PKP4_MOUSE Plakophilin-4 OS=Mus musculus GN=Pkp4 PE=1 SV=1;>tr|A2AS44|A2AS44_MOUSE Plakophilin 4 (	53694	355750	12184	97659	567220	152850	0	0	0	0	6474200	8152800
Protein AF-10	Mllt10	>tr|A2AS70|A2AS70_MOUSE Myeloid/lymphoid or mixed lineage-leukemia translocation to 10 homolog (Drosophila) OS=Mus musculus GN=Mllt10 PE=4 SV=1;>tr|F7BNF3|F7BNF3_MOUSE Protein AF-10 OS=Mus musculus GN=Mllt10 PE=4 SV=1;>sp|O54826|AF10_MOUSE Protein AF-10 OS	1071100	301190	1986000	193320	1383600	377180	6146700	6594800	13569000	0	7278600	7253100
DnaJ homolog subfamily C member 1	Dnajc1	>tr|F6ZL86|F6ZL86_MOUSE DnaJ homolog subfamily C member 1 (Fragment) OS=Mus musculus GN=Dnajc1 PE=4 SV=1;>sp|Q61712|DNJC1_MOUSE DnaJ homolog subfamily C member 1 OS=Mus musculus GN=Dnajc1 PE=1 SV=1;>tr|A2AS71|A2AS71_MOUSE DnaJ (Hsp40) homolog, subfamily C,	40914000	17556000	21014000	0	1528900	2089600	0	0	0	0	0	20738000
Dipeptidyl peptidase 4;Dipeptidyl peptidase 4 membrane form;Dipeptidyl peptidase 4 soluble form	Dpp4	>sp|P28843|DPP4_MOUSE Dipeptidyl peptidase 4 OS=Mus musculus GN=Dpp4 PE=1 SV=3;>tr|A2AS84|A2AS84_MOUSE Dipeptidylpeptidase 4 OS=Mus musculus GN=Dpp4 PE=4 SV=1	251770	0	284360	0	98008	482670	0	0	0	0	0	13086000
DnaJ homolog subfamily C member 16	Dnajc16	>sp|Q80TN4|DJC16_MOUSE DnaJ homolog subfamily C member 16 OS=Mus musculus GN=Dnajc16 PE=1 SV=2;>tr|A2AS90|A2AS90_MOUSE DnaJ (Hsp40) homolog, subfamily C, member 16 OS=Mus musculus GN=Dnajc16 PE=4 SV=1	76049	0	58174	0	138450	0	0	0	0	0	0	0
Nck-associated protein 1	Nckap1	>sp|P28660|NCKP1_MOUSE Nck-associated protein 1 OS=Mus musculus GN=Nckap1 PE=1 SV=2;>tr|A2AS97|A2AS97_MOUSE NCK-associated protein 1 OS=Mus musculus GN=Nckap1 PE=4 SV=1;>tr|A2AS98|A2AS98_MOUSE NCK-associated protein 1 OS=Mus musculus GN=Nckap1 PE=4 SV=1;>s	2313200	4320900	2144700	5079700	15434000	6378400	139810000	163340000	121810000	100120000	238130000	171200000
Biliverdin reductase A	Blvra	>sp|Q9CY64|BIEA_MOUSE Biliverdin reductase A OS=Mus musculus GN=Blvra PE=2 SV=1;>tr|A2ASB2|A2ASB2_MOUSE Biliverdin reductase A OS=Mus musculus GN=Blvra PE=4 SV=1	2488300	2184500	975130	525910	2798800	4478300	22999000	23809000	16557000	0	24864000	44275000
Condensin complex subunit 2	Ncaph	>sp|Q8C156|CND2_MOUSE Condensin complex subunit 2 OS=Mus musculus GN=Ncaph PE=2 SV=1;>tr|A2ASB6|A2ASB6_MOUSE Condensin complex subunit 2 OS=Mus musculus GN=Ncaph PE=3 SV=1	20133000	10236000	12674000	9556900	23327000	16186000	275280000	179810000	245130000	229780000	236880000	378260000
mRNA export factor	Rae1	>sp|Q8C570|RAE1L_MOUSE mRNA export factor OS=Mus musculus GN=Rae1 PE=1 SV=1;>tr|A2ASC7|A2ASC7_MOUSE RAE1 RNA export 1 homolog (S. pombe) OS=Mus musculus GN=Rae1 PE=4 SV=1;>tr|Q8CBU3|Q8CBU3_MOUSE Uncharacterized protein OS=Mus musculus GN=Rae1 PE=2 SV=1;>tr	65165000	76429000	28149000	26984000	94782000	46035000	410750000	411800000	239180000	279230000	400920000	394840000
NTF2-related export protein 1;NTF2-related export protein 2	Nxt1;Nxt2	>sp|Q9QZV9|NXT1_MOUSE NTF2-related export protein 1 OS=Mus musculus GN=Nxt1 PE=1 SV=2;>tr|A2ASL4|A2ASL4_MOUSE NTF2-related export protein 1 OS=Mus musculus GN=Nxt1 PE=4 SV=1;>sp|Q3UNA4|NXT2_MOUSE NTF2-related export protein 2 OS=Mus musculus GN=Nxt2 PE=2 S	33530000	19857000	12652000	10587000	41569000	26338000	81606000	60217000	0	0	66070000	105090000
39S ribosomal protein L23, mitochondrial	Mrpl23	>sp|O35972|RM23_MOUSE 39S ribosomal protein L23, mitochondrial OS=Mus musculus GN=Mrpl23 PE=2 SV=1;>tr|A2ASM3|A2ASM3_MOUSE MCG128338 OS=Mus musculus GN=Mrpl23 PE=4 SV=1	6661400	11596000	6910500	8874600	18945000	9324500	59804000	57727000	55082000	60981000	44299000	0
Agrin;Agrin N-terminal 110 kDa subunit;Agrin C-terminal 110 kDa subunit;Agrin C-terminal 90 kDa fragment;Agrin C-terminal 22 kDa fragment	Agrn	>sp|A2ASQ1-3|AGRIN_MOUSE Isoform 3 of Agrin OS=Mus musculus GN=Agrn;>sp|A2ASQ1-2|AGRIN_MOUSE Isoform 2 of Agrin OS=Mus musculus GN=Agrn;>sp|A2ASQ1|AGRIN_MOUSE Agrin OS=Mus musculus GN=Agrn PE=1 SV=1	561010	434300	58571	64865	299600	420910	13828000	18815000	0	0	12002000	21858000
Titin	Ttn	>tr|E9Q8N1|E9Q8N1_MOUSE Titin OS=Mus musculus GN=Ttn PE=4 SV=1;>tr|E9Q8K5|E9Q8K5_MOUSE Titin OS=Mus musculus GN=Ttn PE=4 SV=1;>sp|A2ASS6|TITIN_MOUSE Titin OS=Mus musculus GN=Ttn PE=1 SV=1;>tr|E9Q8M7|E9Q8M7_MOUSE Titin OS=Mus musculus GN=Ttn PE=4 SV=1;>sp|A	95338	26048	33907	110880	0	224210	0	0	22823000	433900000	0	122740000
	Ccdc141	>tr|E9Q8Q6|E9Q8Q6_MOUSE Protein Ccdc141 OS=Mus musculus GN=Ccdc141 PE=4 SV=1;>tr|A2AST1|A2AST1_MOUSE Coiled-coil domain containing 141 OS=Mus musculus GN=Ccdc141 PE=2 SV=1	0	0	0	0	0	0	0	0	0	0	0	0
Transcription initiation factor TFIID subunit 3	Taf3	>tr|A2ASY0|A2ASY0_MOUSE TAF3 RNA polymerase II, TATA box binding protein (TBP)-associated factor OS=Mus musculus GN=Taf3 PE=4 SV=1;>sp|Q5HZG4|TAF3_MOUSE Transcription initiation factor TFIID subunit 3 OS=Mus musculus GN=Taf3 PE=1 SV=2;>tr|A2ASY1|A2ASY1_MOU	170390	153800	283410	38703	380760	0	0	0	6596600	0	0	0
Peptidyl-prolyl cis-trans isomerase FKBP1A	Fkbp1a	>sp|P26883|FKB1A_MOUSE Peptidyl-prolyl cis-trans isomerase FKBP1A OS=Mus musculus GN=Fkbp1a PE=1 SV=2;>tr|A2AT05|A2AT05_MOUSE Peptidyl-prolyl cis-trans isomerase OS=Mus musculus GN=Fkbp1a PE=4 SV=1	249030000	243530000	239430000	115200000	409700000	368610000	565500000	476680000	506940000	314680000	396560000	746860000
Metaxin-2	Mtx2	>sp|O88441|MTX2_MOUSE Metaxin-2 OS=Mus musculus GN=Mtx2 PE=1 SV=1;>tr|A2AT31|A2AT31_MOUSE Metaxin 2 OS=Mus musculus GN=Mtx2 PE=4 SV=1	8730400	6722900	11433000	4101300	35035000	7620700	57910000	49006000	77061000	35300000	116140000	64076000
	Upf2	>tr|A2AT37|A2AT37_MOUSE Protein Upf2 OS=Mus musculus GN=Upf2 PE=2 SV=1	1017700	653420	388710	450100	3512800	233330	22966000	29126000	27289000	26759000	41960000	21611000
Probable arginine--tRNA ligase, mitochondrial	Rars2	>sp|Q3U186|SYRM_MOUSE Probable arginine--tRNA ligase, mitochondrial OS=Mus musculus GN=Rars2 PE=2 SV=1;>tr|A2AT42|A2AT42_MOUSE Arginyl-tRNA synthetase 2, mitochondrial (Putative) OS=Mus musculus GN=Rars2 PE=3 SV=1	2477600	1921200	2283800	1398500	7538900	3113700	47882000	37966000	83714000	43179000	51068000	57407000
Interferon-inducible double stranded RNA-dependent protein kinase activator A	Prkra	>sp|Q9WTX2|PRKRA_MOUSE Interferon-inducible double stranded RNA-dependent protein kinase activator A OS=Mus musculus GN=Prkra PE=1 SV=1;>tr|A2ATI5|A2ATI5_MOUSE Protein kinase, interferon inducible double stranded RNA dependent activator OS=Mus musculus GN=	2409100	6932200	4672400	1280200	3600700	5757300	23566000	30879000	32005000	22095000	32985000	37208000
Golgi reassembly-stacking protein 2	Gorasp2	>tr|A2ATI9|A2ATI9_MOUSE Golgi reassembly stacking protein 2 OS=Mus musculus GN=Gorasp2 PE=4 SV=1;>sp|Q99JX3|GORS2_MOUSE Golgi reassembly-stacking protein 2 OS=Mus musculus GN=Gorasp2 PE=1 SV=3;>tr|A2ATI7|A2ATI7_MOUSE Golgi reassembly stacking protein 2 OS=	9536700	10160000	5344500	4929400	21428000	9751300	62400000	98137000	42386000	55414000	74119000	62004000
5-3 exoribonuclease 2	Xrn2	>sp|Q9DBR1-2|XRN2_MOUSE Isoform 2 of 5-3 exoribonuclease 2 OS=Mus musculus GN=Xrn2;>sp|Q9DBR1|XRN2_MOUSE 5-3 exoribonuclease 2 OS=Mus musculus GN=Xrn2 PE=1 SV=1;>tr|A2ATK1|A2ATK1_MOUSE 5-3 exoribonuclease 2 OS=Mus musculus GN=Xrn2 PE=4 SV=1	11817000	16050000	10937000	7510100	20160000	8322200	352870000	326770000	320630000	322000000	232560000	245740000
N-chimaerin	Chn1	>tr|A7VK13|A7VK13_MOUSE Alpha2-chimerin OS=Mus musculus GN=Chn1 PE=2 SV=1;>sp|Q91V57|CHIN_MOUSE N-chimaerin OS=Mus musculus GN=Chn1 PE=1 SV=2;>tr|A2ATL8|A2ATL8_MOUSE Chimerin (Chimaerin) 1 OS=Mus musculus GN=Chn1 PE=4 SV=1;>tr|B2FDI0|B2FDI0_MOUSE Chimerin	112500	30642	0	0	59131	124930	0	0	0	0	0	1901200
Polyribonucleotide 5-hydroxyl-kinase Clp1	Clp1	>sp|Q99LI9|CLP1_MOUSE Polyribonucleotide 5-hydroxyl-kinase Clp1 OS=Mus musculus GN=Clp1 PE=2 SV=1;>tr|A2ATR4|A2ATR4_MOUSE CLP1, cleavage and polyadenylation factor I subunit, homolog (S. cerevisiae) OS=Mus musculus GN=Clp1 PE=4 SV=1	2033400	5149900	1212300	216870	7458200	0	28255000	36777000	22651000	19483000	27936000	0
Mitochondrial import inner membrane translocase subunit Tim10	Timm10	>sp|P62073|TIM10_MOUSE Mitochondrial import inner membrane translocase subunit Tim10 OS=Mus musculus GN=Timm10 PE=1 SV=1;>tr|A2ATS2|A2ATS2_MOUSE Translocase of inner mitochondrial membrane 10 homolog (Yeast) OS=Mus musculus GN=Timm10 PE=4 SV=1	2100800	0	0	0	0	1700400	0	0	0	0	0	0
Cell division cycle protein 123 homolog	Cdc123	>sp|Q8CII2|CD123_MOUSE Cell division cycle protein 123 homolog OS=Mus musculus GN=Cdc123 PE=2 SV=2;>tr|A2ATT3|A2ATT3_MOUSE Cell division cycle 123 homolog (S. cerevisiae) OS=Mus musculus GN=Cdc123 PE=4 SV=1	5675800	5910000	3414500	4830700	10906000	3554000	51248000	37005000	69977000	44605000	52699000	59262000
Protein transport protein Sec61 subunit alpha isoform 2	Sec61a2	>tr|Q9CYJ6|Q9CYJ6_MOUSE Protein transport protein Sec61 subunit alpha isoform 2 OS=Mus musculus GN=Sec61a2 PE=2 SV=1;>sp|Q9JLR1|S61A2_MOUSE Protein transport protein Sec61 subunit alpha isoform 2 OS=Mus musculus GN=Sec61a2 PE=2 SV=3;>tr|A2ATT8|A2ATT8_MOUSE	1090100	2397300	0	2488000	1630100	2183700	0	0	0	28947000	0	0
Probable 2-oxoglutarate dehydrogenase E1 component DHKTD1, mitochondrial	Dhtkd1	>sp|A2ATU0|DHTK1_MOUSE Probable 2-oxoglutarate dehydrogenase E1 component DHKTD1, mitochondrial OS=Mus musculus GN=Dhtkd1 PE=2 SV=1	0	0	0	0	2043100	118580	0	0	0	0	0	0
ADP-ribosylation factor-related protein 1	Arfrp1	>sp|Q8BXL7|ARFRP_MOUSE ADP-ribosylation factor-related protein 1 OS=Mus musculus GN=Arfrp1 PE=2 SV=2;>tr|A2AU19|A2AU19_MOUSE ADP-ribosylation factor related protein 1 OS=Mus musculus GN=Arfrp1 PE=4 SV=1;>tr|E9PZK7|E9PZK7_MOUSE ADP-ribosylation factor-relat	0	0	355680	0	0	939450	0	0	0	0	0	8017400
Proteasome inhibitor PI31 subunit	Psmf1	>sp|Q8BHL8|PSMF1_MOUSE Proteasome inhibitor PI31 subunit OS=Mus musculus GN=Psmf1 PE=1 SV=1;>tr|A2AU35|A2AU35_MOUSE Proteasome (Prosome, macropain) inhibitor subunit 1 OS=Mus musculus GN=Psmf1 PE=2 SV=1	3089400	15171000	8335900	0	4599800	2770000	0	72751000	45880000	0	0	0
RNA-binding protein Raly	Raly	>sp|Q64012-2|RALY_MOUSE Isoform 1 of RNA-binding protein Raly OS=Mus musculus GN=Raly;>tr|Q3U3F6|Q3U3F6_MOUSE HnRNP-associated with lethal yellow OS=Mus musculus GN=Raly PE=2 SV=1;>tr|A2AU62|A2AU62_MOUSE HnRNP-associated with lethal yellow (Fragment) OS=Mu	106030000	132830000	87115000	42804000	152820000	70880000	1139300000	1007800000	1032800000	808940000	673690000	916700000
	Gm14124;Zfp345	>tr|F6ZXA6|F6ZXA6_MOUSE Protein Gm14124 OS=Mus musculus GN=Gm14124 PE=4 SV=1;>tr|A2AU83|A2AU83_MOUSE Novel zinc finger protein OS=Mus musculus GN=Gm14124 PE=4 SV=1;>tr|F6RGF2|F6RGF2_MOUSE Protein Zfp345 OS=Mus musculus GN=Zfp345 PE=4 SV=1;>tr|A2AQA1|A2AQA1	15467000	7252900	10160000	4924900	11358000	5984400	277220000	143120000	183150000	181520000	135580000	114360000
Tumor protein D54	Tpd52l2	>sp|Q9CYZ2|TPD54_MOUSE Tumor protein D54 OS=Mus musculus GN=Tpd52l2 PE=1 SV=1;>tr|A2AUD6|A2AUD6_MOUSE Tumor protein D52-like 2 OS=Mus musculus GN=Tpd52l2 PE=4 SV=1;>tr|Q3TAI4|Q3TAI4_MOUSE Tumor protein D52-like 2 OS=Mus musculus GN=Tpd52l2 PE=2 SV=1;>tr|A2	56685000	53237000	70484000	47393000	112110000	76118000	440420000	394000000	471960000	448040000	454160000	807940000
DnaJ homolog subfamily C member 5	Dnajc5	>sp|P60904|DNJC5_MOUSE DnaJ homolog subfamily C member 5 OS=Mus musculus GN=Dnajc5 PE=1 SV=1;>tr|A2AUE2|A2AUE2_MOUSE DnaJ (Hsp40) homolog, subfamily C, member 5 OS=Mus musculus GN=Dnajc5 PE=4 SV=1;>tr|G5E8T0|G5E8T0_MOUSE DnaJ (Hsp40) homolog, subfamily C,	1797900	3037000	121540	310050	13918000	1690300	12387000	12527000	0	0	24692000	0
78 kDa glucose-regulated protein	Hspa5	>sp|P20029|GRP78_MOUSE 78 kDa glucose-regulated protein OS=Mus musculus GN=Hspa5 PE=1 SV=3;>tr|A2AUF6|A2AUF6_MOUSE Heat shock 70kD protein 5 (Glucose-regulated protein) OS=Mus musculus GN=Hspa5 PE=3 SV=1	472610000	474160000	313840000	220890000	525140000	338250000	8150700000	7144000000	6445600000	6360100000	5291600000	5937900000
	Epb4.1l1	>tr|A2AUK8|A2AUK8_MOUSE Erythrocyte protein band 4.1-like 1 OS=Mus musculus GN=Epb4.1l1 PE=4 SV=1;>tr|A2AUK5|A2AUK5_MOUSE Erythrocyte protein band 4.1-like 1 OS=Mus musculus GN=Epb4.1l1 PE=4 SV=1	2638200	985150	1324800	775530	921990	191780	49945000	28460000	28293000	13124000	19934000	12177000
Eukaryotic translation initiation factor 2-alpha kinase 4	Eif2ak4	>sp|Q9QZ05-3|E2AK4_MOUSE Isoform 3 of Eukaryotic translation initiation factor 2-alpha kinase 4 OS=Mus musculus GN=Eif2ak4;>tr|A2AUM1|A2AUM1_MOUSE Eukaryotic translation initiation factor 2 alpha kinase 4 OS=Mus musculus GN=Eif2ak4 PE=4 SV=1;>sp|Q9QZ05|E2A	3536600	142640	3181900	0	79709	0	0	6013400	0	0	0	0
Signal recognition particle 14 kDa protein;Signal recognition particle 14 kDa protein, N-terminally processed	Srp14	>tr|A2AUM6|A2AUM6_MOUSE Signal recognition particle 14 OS=Mus musculus GN=Srp14 PE=4 SV=1;>sp|P16254|SRP14_MOUSE Signal recognition particle 14 kDa protein OS=Mus musculus GN=Srp14 PE=1 SV=1;>tr|A2AUM5|A2AUM5_MOUSE MCG142467 OS=Mus musculus GN=Srp14 PE=4 S	29978000	2221400	19391000	8767600	26490000	11394000	0	0	0	41861000	0	37127000
	Cep152	>tr|A2AUM9|A2AUM9_MOUSE Centrosomal protein 152 OS=Mus musculus GN=Cep152 PE=4 SV=1;>tr|Q69ZV8|Q69ZV8_MOUSE MKIAA0912 protein (Fragment) OS=Mus musculus GN=Cep152 PE=2 SV=1	0	0	0	0	0	0	0	0	0	0	0	0
Ras suppressor protein 1	Rsu1	>tr|A2AUR7|A2AUR7_MOUSE Ras suppressor protein 1 OS=Mus musculus GN=Rsu1 PE=4 SV=1;>tr|Q9D031|Q9D031_MOUSE Ras suppressor protein 1 OS=Mus musculus GN=Rsu1 PE=2 SV=1;>sp|Q01730|RSU1_MOUSE Ras suppressor protein 1 OS=Mus musculus GN=Rsu1 PE=2 SV=3	16622000	5303300	10065000	3780900	29386000	12679000	71593000	63245000	68565000	54569000	108240000	123380000
Kinetochore protein Spc25	Spc25	>sp|Q3UA16|SPC25_MOUSE Kinetochore protein Spc25 OS=Mus musculus GN=Spc25 PE=2 SV=1;>tr|A2AUT2|A2AUT2_MOUSE SPC25, NDC80 kinetochore complex component, homolog (S. cerevisiae) OS=Mus musculus GN=Spc25 PE=4 SV=1;>sp|Q3UA16-2|SPC25_MOUSE Isoform 2 of Kinetoc	9278900	6446100	8903600	3573700	29318000	3193100	39372000	37064000	44919000	27933000	75409000	48679000
Disabled homolog 2-interacting protein	Dab2ip	>sp|Q3UHC7-2|DAB2P_MOUSE Isoform 2 of Disabled homolog 2-interacting protein OS=Mus musculus GN=Dab2ip;>tr|F6RK07|F6RK07_MOUSE Disabled homolog 2-interacting protein (Fragment) OS=Mus musculus GN=Dab2ip PE=4 SV=1;>tr|A2AUX5|A2AUX5_MOUSE Disabled homolog 2	399840	530710	163280	110870	1824900	407730	20613000	30050000	0	27138000	26086000	53695000
	Baz2b	>tr|A2AUY4|A2AUY4_MOUSE Bromodomain adjacent to zinc finger domain, 2B OS=Mus musculus GN=Baz2b PE=4 SV=1;>tr|E9QAG3|E9QAG3_MOUSE Protein Baz2b OS=Mus musculus GN=Baz2b PE=4 SV=1	0	31978	0	0	68456	21462	0	0	0	0	0	0
Grancalcin	Gca	>sp|Q8VC88|GRAN_MOUSE Grancalcin OS=Mus musculus GN=Gca PE=2 SV=1;>tr|A2AUY9|A2AUY9_MOUSE Grancalcin OS=Mus musculus GN=Gca PE=4 SV=1	903240	2347600	722380	0	2713700	1056400	0	11279000	0	0	11632000	0
Methyltransferase-like protein 5	Mettl5	>sp|Q8K1A0|METL5_MOUSE Methyltransferase-like protein 5 OS=Mus musculus GN=Mettl5 PE=2 SV=2;>tr|A2AV02|A2AV02_MOUSE MCG12967, isoform CRA_a OS=Mus musculus GN=Mettl5 PE=4 SV=1;>tr|D6RCI3|D6RCI3_MOUSE Methyltransferase-like protein 5 OS=Mus musculus GN=Mett	317300	928490	0	800170	4527500	1166400	0	0	0	0	14249000	0
Tyrosine-protein kinase ABL1	Abl1	>sp|P00520-2|ABL1_MOUSE Isoform II of Tyrosine-protein kinase ABL1 OS=Mus musculus GN=Abl1;>sp|P00520-3|ABL1_MOUSE Isoform III of Tyrosine-protein kinase ABL1 OS=Mus musculus GN=Abl1;>sp|P00520|ABL1_MOUSE Tyrosine-protein kinase ABL1 OS=Mus musculus GN=Abl	0	0	113630	0	446150	0	0	0	0	0	8341300	0
Vacuolar protein sorting-associated protein 18 homolog	Vps18	>tr|E9PWR0|E9PWR0_MOUSE Vacuolar protein sorting-associated protein 18 homolog OS=Mus musculus GN=Vps18 PE=4 SV=1;>sp|Q8R307|VPS18_MOUSE Vacuolar protein sorting-associated protein 18 homolog OS=Mus musculus GN=Vps18 PE=1 SV=2;>tr|A2AV60|A2AV60_MOUSE Vacuo	307510	383820	420200	87581	817620	0	8607200	10849000	0	0	0	0
Thioredoxin	Txn	>sp|P10639|THIO_MOUSE Thioredoxin OS=Mus musculus GN=Txn PE=1 SV=3;>tr|A2AV97|A2AV97_MOUSE Thioredoxin OS=Mus musculus GN=Txn1 PE=3 SV=1	301480000	135710000	148970000	70608000	276950000	103890000	673500000	483520000	697390000	531920000	583090000	497160000
COMM domain-containing protein 9	Commd9	>sp|Q8K2Q0|COMD9_MOUSE COMM domain-containing protein 9 OS=Mus musculus GN=Commd9 PE=2 SV=3;>tr|A2AVJ6|A2AVJ6_MOUSE COMM domain containing 9 OS=Mus musculus GN=Commd9 PE=4 SV=1	569440	790210	455840	143170	7928600	719750	0	0	0	0	17287000	0
Ribosome-binding protein 1	Rrbp1	>tr|A2AVJ7|A2AVJ7_MOUSE Ribosome binding protein 1 OS=Mus musculus GN=Rrbp1 PE=4 SV=1;>sp|Q99PL5|RRBP1_MOUSE Ribosome-binding protein 1 OS=Mus musculus GN=Rrbp1 PE=2 SV=2	42332000	33842000	19881000	15620000	12498000	7055100	1815800000	1578400000	1412100000	1436500000	508700000	700210000
tRNA (adenine(58)-N(1))-methyltransferase non-catalytic subunit TRM6	Trmt6	>sp|Q8CE96|TRM6_MOUSE tRNA (adenine(58)-N(1))-methyltransferase non-catalytic subunit TRM6 OS=Mus musculus GN=Trmt6 PE=1 SV=1;>tr|A2AVM7|A2AVM7_MOUSE RIKEN cDNA 3300001M20, isoform CRA_b OS=Mus musculus GN=Trmt6 PE=4 SV=1;>sp|Q8CE96-3|TRM6_MOUSE Isoform 3	3557500	1955400	1826200	397920	7118400	4430600	36188000	56220000	52540000	0	50163000	61421000
DNA helicase MCM8	Mcm8	>sp|Q9CWV1-2|MCM8_MOUSE Isoform 2 of DNA replication licensing factor MCM8 OS=Mus musculus GN=Mcm8;>sp|Q9CWV1|MCM8_MOUSE DNA replication licensing factor MCM8 OS=Mus musculus GN=Mcm8 PE=2 SV=3;>tr|A2AVM9|A2AVM9_MOUSE Minichromosome maintenance deficient 8	0	349730	87781	50120	0	0	0	8649900	0	0	0	0
Cardiolipin synthase	Crls1	>tr|E9PUW6|E9PUW6_MOUSE Cardiolipin synthase OS=Mus musculus GN=Crls1 PE=4 SV=1;>tr|E9PUH6|E9PUH6_MOUSE Cardiolipin synthase (Fragment) OS=Mus musculus GN=Crls1 PE=4 SV=1;>sp|Q80ZM8|CRLS1_MOUSE Cardiolipin synthase OS=Mus musculus GN=Crls1 PE=2 SV=1;>tr|A2	0	0	0	0	1019000	623660	0	0	0	0	0	2888400
Phosducin-like protein	Pdcl	>sp|Q9DBX2|PHLP_MOUSE Phosducin-like protein OS=Mus musculus GN=Pdcl PE=1 SV=1;>tr|A2AVP2|A2AVP2_MOUSE Phosducin-like OS=Mus musculus GN=Pdcl PE=4 SV=1;>tr|A2AVP3|A2AVP3_MOUSE Phosducin-like (Fragment) OS=Mus musculus GN=Pdcl PE=4 SV=1	2531500	8452400	3325400	1114600	6200100	4938800	33493000	33741000	37556000	47366000	32115000	39134000
Tetratricopeptide repeat protein 4	Ttc4	>sp|Q8R3H9|TTC4_MOUSE Tetratricopeptide repeat protein 4 OS=Mus musculus GN=Ttc4 PE=2 SV=1;>tr|A2AVR0|A2AVR0_MOUSE Tetratricopeptide repeat domain 4 OS=Mus musculus GN=Ttc4 PE=4 SV=1;>tr|A2AVQ9|A2AVQ9_MOUSE Tetratricopeptide repeat domain 4 OS=Mus musculus	3862700	3089100	3475100	1864500	9087600	6360700	31756000	60029000	52018000	40794000	50503000	78544000
E3 ubiquitin-protein ligase Itchy	Itch	>sp|Q8C863|ITCH_MOUSE E3 ubiquitin-protein ligase Itchy OS=Mus musculus GN=Itch PE=1 SV=2;>tr|A2AVS0|A2AVS0_MOUSE E3 ubiquitin-protein ligase OS=Mus musculus GN=Itch PE=4 SV=1;>tr|F6YH70|F6YH70_MOUSE E3 ubiquitin-protein ligase OS=Mus musculus GN=Itch PE=4	715350	158320	243460	72612	629960	560020	16346000	6926000	0	0	0	15601000
Homeobox protein TGIF2	Tgif2	>tr|Q3TZS1|Q3TZS1_MOUSE Homeobox protein TGIF2 OS=Mus musculus GN=Tgif2 PE=2 SV=1;>sp|Q8C0Y1|TGIF2_MOUSE Homeobox protein TGIF2 OS=Mus musculus GN=Tgif2 PE=2 SV=1;>tr|A2AVY9|A2AVY9_MOUSE TGFB-induced factor 2 OS=Mus musculus GN=Tgif2 PE=2 SV=1	381740	338430	330470	0	666300	0	0	0	0	0	2533700	0
FACT complex subunit SSRP1	Ssrp1	>sp|Q08943|SSRP1_MOUSE FACT complex subunit SSRP1 OS=Mus musculus GN=Ssrp1 PE=1 SV=2;>tr|A2AW06|A2AW06_MOUSE Structure specific recognition protein 1 OS=Mus musculus GN=Ssrp1 PE=4 SV=1;>sp|Q08943-2|SSRP1_MOUSE Isoform 2 of FACT complex subunit SSRP1 OS=Mus	54149000	108550000	45314000	38608000	86798000	60288000	866200000	1240800000	1019700000	1199500000	909690000	1046300000
Arf-GAP with SH3 domain, ANK repeat and PH domain-containing protein 3	Asap3	>sp|Q5U464|ASAP3_MOUSE Arf-GAP with SH3 domain, ANK repeat and PH domain-containing protein 3 OS=Mus musculus GN=Asap3 PE=2 SV=1;>tr|A2AW44|A2AW44_MOUSE Development and differentiation enhancing factor-like 1 OS=Mus musculus GN=Asap3 PE=4 SV=1	0	0	0	0	122660	0	0	0	0	0	1477000	0
Rab GTPase-activating protein 1	Rabgap1	>tr|B2RRC5|B2RRC5_MOUSE RAB GTPase activating protein 1 OS=Mus musculus GN=Rabgap1 PE=2 SV=1;>sp|A2AWA9|RBGP1_MOUSE Rab GTPase-activating protein 1 OS=Mus musculus GN=Rabgap1 PE=2 SV=1;>sp|A2AWA9-2|RBGP1_MOUSE Isoform 2 of Rab GTPase-activating protein 1 O	3026100	2426800	2124700	1611100	5654500	2755800	71635000	58688000	89348000	88761000	68321000	87054000
Pyruvate dehydrogenase protein X component, mitochondrial	Pdhx	>sp|Q8BKZ9|ODPX_MOUSE Pyruvate dehydrogenase protein X component, mitochondrial OS=Mus musculus GN=Pdhx PE=2 SV=1;>tr|A2AWH6|A2AWH6_MOUSE Pyruvate dehydrogenase complex, component X OS=Mus musculus GN=Pdhx PE=3 SV=1	10623000	12455000	13495000	6773500	20922000	4342300	143820000	131500000	159890000	164410000	191910000	84042000
Methylthioribulose-1-phosphate dehydratase	Apip	>sp|Q9WVQ5|MTNB_MOUSE Probable methylthioribulose-1-phosphate dehydratase OS=Mus musculus GN=Apip PE=1 SV=1;>tr|A2AWH9|A2AWH9_MOUSE APAF1 interacting protein OS=Mus musculus GN=Apip PE=4 SV=1	4361300	5066900	4540900	316720	17630000	4180600	43886000	49554000	45213000	22077000	105900000	59577000
Endophilin-B2	Sh3glb2	>tr|A2AWI9|A2AWI9_MOUSE Endophilin-B2 OS=Mus musculus GN=Sh3glb2 PE=4 SV=1;>sp|Q8R3V5-3|SHLB2_MOUSE Isoform 3 of Endophilin-B2 OS=Mus musculus GN=Sh3glb2;>sp|Q8R3V5-1|SHLB2_MOUSE Isoform 1 of Endophilin-B2 OS=Mus musculus GN=Sh3glb2;>sp|Q8R3V5|SHLB2_MOUSE	2364900	807270	1732200	1110000	336860	342680	17795000	0	16973000	22133000	0	0
Zinc finger protein ZIC 3;Zinc finger protein ZIC 4;Zinc finger protein ZIC 1;Zinc finger protein ZIC 2;Zinc finger protein ZIC 5	Zic3;Zic4;Zic1;Zic2;Zic5	>tr|A2AWK6|A2AWK6_MOUSE Zinc finger protein ZIC 3 OS=Mus musculus GN=Zic3 PE=4 SV=1;>sp|Q62521|ZIC3_MOUSE Zinc finger protein ZIC 3 OS=Mus musculus GN=Zic3 PE=1 SV=2;>tr|G3UYE7|G3UYE7_MOUSE Zinc finger protein ZIC 4 OS=Mus musculus GN=Zic4 PE=4 SV=1;>sp|Q6	0	1250300	0	0	1011900	1392500	0	0	0	0	0	7370300
MAX gene-associated protein	Mga	>sp|A2AWL7|MGAP_MOUSE MAX gene-associated protein OS=Mus musculus GN=Mga PE=2 SV=1;>tr|E9QLG3|E9QLG3_MOUSE MAX gene-associated protein OS=Mus musculus GN=Mga PE=4 SV=1;>tr|H7BX50|H7BX50_MOUSE MAX gene-associated protein OS=Mus musculus GN=Mga PE=4 SV=1;>sp	1861400	1965000	1019800	606170	2358600	1317000	111900000	128930000	130680000	120910000	66599000	151490000
YTH domain family protein 1	Ythdf1	>sp|P59326|YTHD1_MOUSE YTH domain family protein 1 OS=Mus musculus GN=Ythdf1 PE=2 SV=1;>tr|A2AWN9|A2AWN9_MOUSE YTH domain family 1 OS=Mus musculus GN=Ythdf1 PE=4 SV=1;>tr|A2AWN8|A2AWN8_MOUSE YTH domain family 1 OS=Mus musculus GN=Ythdf1 PE=4 SV=1	8292500	11893000	5474800	1665900	12381000	9866800	59046000	96509000	70483000	46052000	73237000	125970000
Glycogen phosphorylase, brain form	Pygb	>sp|Q8CI94|PYGB_MOUSE Glycogen phosphorylase, brain form OS=Mus musculus GN=Pygb PE=1 SV=3;>tr|A2AWQ5|A2AWQ5_MOUSE Phosphorylase OS=Mus musculus GN=Pygb PE=3 SV=1	7667600	6736200	7479000	3080500	2361100	864240	157850000	130780000	192730000	158530000	39272000	27849000
Ataxin-7-like protein 3	Atxn7l3	>tr|F6RCN9|F6RCN9_MOUSE Ataxin-7-like protein 3 (Fragment) OS=Mus musculus GN=Atxn7l3 PE=4 SV=1;>sp|A2AWT3|AT7L3_MOUSE Ataxin-7-like protein 3 OS=Mus musculus GN=Atxn7l3 PE=2 SV=1;>sp|A2AWT3-2|AT7L3_MOUSE Isoform 2 of Ataxin-7-like protein 3 OS=Mus musculu	365430	0	733660	0	0	1507200	0	0	0	0	0	0
Nucleolar transcription factor 1	Ubtf	>tr|A2AWT5|A2AWT5_MOUSE Nucleolar transcription factor 1 OS=Mus musculus GN=Ubtf PE=4 SV=1;>sp|P25976|UBF1_MOUSE Nucleolar transcription factor 1 OS=Mus musculus GN=Ubtf PE=1 SV=1;>tr|A2AWT6|A2AWT6_MOUSE Nucleolar transcription factor 1 OS=Mus musculus GN=	31228000	74517000	35185000	31728000	64764000	22032000	513660000	1305500000	798070000	993810000	567590000	691940000
Histone deacetylase 8	Hdac8	>sp|Q8VH37|HDAC8_MOUSE Histone deacetylase 8 OS=Mus musculus GN=Hdac8 PE=1 SV=2;>tr|A2AWU6|A2AWU6_MOUSE Histone deacetylase OS=Mus musculus GN=Hdac8 PE=3 SV=1;>sp|Q8VH37-2|HDAC8_MOUSE Isoform 2 of Histone deacetylase 8 OS=Mus musculus GN=Hdac8	0	1906600	352230	533500	0	272090	0	0	0	0	0	2700300
Uncharacterized protein CXorf38 homolog	1810030O07Rik	>sp|Q8C5K5|CX038_MOUSE Uncharacterized protein CXorf38 homolog OS=Mus musculus PE=2 SV=1;>tr|A2BDN9|A2BDN9_MOUSE Novel transcript OS=Mus musculus GN=1810030O07Rik PE=2 SV=1;>sp|Q8C5K5-2|CX038_MOUSE Isoform 2 of Uncharacterized protein CXorf38 homolog OS=Mu	398170	525770	209630	366080	1688100	532300	0	8776300	0	9053900	9231300	0
Heterogeneous nuclear ribonucleoprotein H2;Heterogeneous nuclear ribonucleoprotein H2, N-terminally processed	Hnrnph2	>sp|P70333|HNRH2_MOUSE Heterogeneous nuclear ribonucleoprotein H2 OS=Mus musculus GN=Hnrnph2 PE=1 SV=1;>tr|A2BDV8|A2BDV8_MOUSE Heterogeneous nuclear ribonucleoprotein H2 OS=Mus musculus GN=Hnrnph2 PE=4 SV=1	11887000	17912000	8032800	6235900	27411000	6893900	101980000	159950000	105300000	90468000	126910000	95239000
Activity-dependent neuroprotector homeobox protein	Adnp	>tr|A2BDX0|A2BDX0_MOUSE Activity-dependent neuroprotective protein OS=Mus musculus GN=Adnp PE=3 SV=1;>sp|Q9Z103|ADNP_MOUSE Activity-dependent neuroprotector homeobox protein OS=Mus musculus GN=Adnp PE=2 SV=1	6202300	15888000	5150100	8467900	12779000	6025500	286830000	371590000	198860000	381620000	234470000	366260000
Dolichol-phosphate mannosyltransferase	Dpm1	>tr|A2BDX2|A2BDX2_MOUSE Dolichol-phosphate (Beta-D) mannosyltransferase 1 OS=Mus musculus GN=Dpm1 PE=4 SV=1;>sp|O70152|DPM1_MOUSE Dolichol-phosphate mannosyltransferase OS=Mus musculus GN=Dpm1 PE=2 SV=1;>tr|A2BDX1|A2BDX1_MOUSE Dolichol-phosphate (Beta-D) m	5060700	8733600	1914600	802880	5828600	1828800	33622000	31617000	19722000	0	49895000	32231000
Adenylyltransferase and sulfurtransferase MOCS3;Molybdopterin-synthase adenylyltransferase;Molybdopterin-synthase sulfurtransferase	Mocs3	>sp|A2BDX3|MOCS3_MOUSE Adenylyltransferase and sulfurtransferase MOCS3 OS=Mus musculus GN=Mocs3 PE=2 SV=1	21250000	31276000	4704700	28204000	30636000	26503000	281530000	299590000	251050000	425550000	296480000	525180000
Forkhead box protein D3	Foxd3	>sp|Q61060|FOXD3_MOUSE Forkhead box protein D3 OS=Mus musculus GN=Foxd3 PE=2 SV=3;>tr|A2BDY3|A2BDY3_MOUSE Forkhead box D3 OS=Mus musculus GN=Foxd3 PE=4 SV=1	1491600	811340	815100	0	1221800	868040	0	0	0	0	0	5743100
Ribosomal biogenesis protein LAS1L	Las1l	>sp|A2BE28-2|LAS1L_MOUSE Isoform 2 of Ribosomal biogenesis protein LAS1L OS=Mus musculus GN=Las1l;>sp|A2BE28|LAS1L_MOUSE Ribosomal biogenesis protein LAS1L OS=Mus musculus GN=Las1l PE=2 SV=1	20183000	24726000	14591000	5479700	39004000	15523000	310430000	466540000	333270000	326730000	410810000	439230000
WD repeat-containing protein 34	Wdr34	>sp|Q5U4F6|WDR34_MOUSE WD repeat-containing protein 34 OS=Mus musculus GN=Wdr34 PE=2 SV=2;>tr|A2BE91|A2BE91_MOUSE WD repeat domain 34 OS=Mus musculus GN=Wdr34 PE=4 SV=1	0	0	0	0	1231900	747780	0	0	0	0	7026500	0
Protein SET	Set	>tr|A2BE93|A2BE93_MOUSE Protein SET (Fragment) OS=Mus musculus GN=Set PE=3 SV=1;>sp|Q9EQU5|SET_MOUSE Protein SET OS=Mus musculus GN=Set PE=1 SV=1;>tr|Q3T9S3|Q3T9S3_MOUSE SET translocation OS=Mus musculus GN=Set PE=2 SV=1;>tr|A2BE92|A2BE92_MOUSE Protein SET	1566400000	816150000	1250400000	1124400000	1808500000	1154700000	8024200000	3998500000	6074500000	6892700000	5353400000	6410700000
Probable palmitoyltransferase ZDHHC12	Zdhhc12	>sp|Q8VC90|ZDH12_MOUSE Probable palmitoyltransferase ZDHHC12 OS=Mus musculus GN=Zdhhc12 PE=2 SV=1;>tr|A2BEA0|A2BEA0_MOUSE Zinc finger DHHC domain containing 12 OS=Mus musculus GN=Zdhhc12 PE=4 SV=1;>sp|Q8VC90-2|ZDH12_MOUSE Isoform 2 of Probable palmitoyltra	0	0	0	0	0	0	0	0	0	0	0	0
Disks large homolog 3	Dlg3	>tr|A2BEF2|A2BEF2_MOUSE Discs, large homolog 3 (Drosophila) OS=Mus musculus GN=Dlg3 PE=4 SV=1;>tr|Q52KF7|Q52KF7_MOUSE Discs, large homolog 3 (Drosophila) OS=Mus musculus GN=Dlg3 PE=2 SV=1;>tr|A2BEE9|A2BEE9_MOUSE Discs, large homolog 3 (Drosophila) OS=Mus m	0	0	0	0	0	415620	0	0	0	0	0	0
Cytoplasmic dynein 1 intermediate chain 2	Dync1i2	>tr|A2BFF8|A2BFF8_MOUSE Cytoplasmic dynein 1 intermediate chain 2 OS=Mus musculus GN=Dync1i2 PE=4 SV=1;>sp|O88487|DC1I2_MOUSE Cytoplasmic dynein 1 intermediate chain 2 OS=Mus musculus GN=Dync1i2 PE=2 SV=1;>tr|A2BFF7|A2BFF7_MOUSE Dynein cytoplasmic 1 interm	17865000	16760000	11963000	8783100	16279000	23258000	161370000	122840000	188820000	161080000	146100000	258270000
Peptidyl-prolyl cis-trans isomerase H;Peptidyl-prolyl cis-trans isomerase	Ppih	>tr|A2BGI8|A2BGI8_MOUSE Peptidyl-prolyl cis-trans isomerase (Fragment) OS=Mus musculus GN=Ppih PE=3 SV=1;>sp|Q9D868-2|PPIH_MOUSE Isoform 2 of Peptidyl-prolyl cis-trans isomerase H OS=Mus musculus GN=Ppih;>tr|Q4G0C5|Q4G0C5_MOUSE Peptidyl-prolyl cis-trans is	36477000	29915000	44218000	40207000	92435000	28405000	270660000	245200000	377260000	298090000	352620000	287510000
Phosphopantothenate--cysteine ligase	Ppcs	>sp|Q8VDG5|PPCS_MOUSE Phosphopantothenate--cysteine ligase OS=Mus musculus GN=Ppcs PE=2 SV=1;>tr|A2BGJ4|A2BGJ4_MOUSE MCG4218, isoform CRA_b OS=Mus musculus GN=Ppcs PE=4 SV=1;>sp|Q8VDG5-2|PPCS_MOUSE Isoform 2 of Phosphopantothenate--cysteine ligase OS=Mus m	4609500	6153300	5348300	3602200	20831000	3887900	40663000	47542000	49593000	78902000	83994000	74715000
U2 small nuclear ribonucleoprotein B	Snrpb2	>sp|Q9CQI7|RU2B_MOUSE U2 small nuclear ribonucleoprotein B OS=Mus musculus GN=Snrpb2 PE=2 SV=1;>tr|A2BGM2|A2BGM2_MOUSE MCG19497, isoform CRA_c OS=Mus musculus GN=Snrpb2 PE=4 SV=1;>tr|A2CES4|A2CES4_MOUSE U2 small nuclear ribonucleoprotein B (Fragment) OS=	58046000	49501000	59445000	38112000	113760000	41934000	321800000	248630000	346560000	331050000	355690000	353950000
Protein MANBAL	Manbal	>sp|Q9D8X0|MANBL_MOUSE Protein MANBAL OS=Mus musculus GN=Manbal PE=2 SV=2;>tr|A2BGN7|A2BGN7_MOUSE Mannosidase beta A lysosomal-like OS=Mus musculus GN=Manbal PE=4 SV=1	4640500	2809100	2206900	2473500	5075500	4106600	0	0	0	0	0	10868000
60S ribosomal protein L11	Rpl11;Gm10036;Gm10288;Gm7589	>sp|Q9CXW4|RL11_MOUSE 60S ribosomal protein L11 OS=Mus musculus GN=Rpl11 PE=1 SV=4;>tr|E9PYL9|E9PYL9_MOUSE Uncharacterized protein OS=Mus musculus GN=Gm10036 PE=3 SV=1;>tr|A2BH07|A2BH07_MOUSE MCG5487, isoform CRA_b OS=Mus musculus GN=Rpl11 PE=3 SV=1;>tr|D3	441960000	379860000	316500000	329080000	922940000	455710000	2808700000	2511900000	2362300000	3032600000	3376800000	2717000000
SUMO-activating enzyme subunit 2	Uba2	>sp|Q9Z1F9|SAE2_MOUSE SUMO-activating enzyme subunit 2 OS=Mus musculus GN=Uba2 PE=2 SV=1;>tr|A2BH28|A2BH28_MOUSE Ubiquitin-like 1 (Sentrin) activating enzyme E1B OS=Mus musculus GN=Uba2 PE=3 SV=1	99092000	102460000	83874000	49473000	181030000	68637000	1562000000	1645300000	1354500000	1629600000	1734000000	1455900000
Protein LSM14 homolog A	Lsm14a	>sp|Q8K2F8|LS14A_MOUSE Protein LSM14 homolog A OS=Mus musculus GN=Lsm14a PE=1 SV=1;>tr|A2BH30|A2BH30_MOUSE LSM14 homolog A (SCD6, S. cerevisiae) OS=Mus musculus GN=Lsm14a PE=4 SV=1	5751600	6192200	10947000	2105300	11054000	10991000	67966000	94251000	111780000	0	78596000	157980000
Programmed cell death protein 2-like	Pdcd2l	>tr|F6SGV3|F6SGV3_MOUSE Programmed cell death protein 2-like (Fragment) OS=Mus musculus GN=Pdcd2l PE=4 SV=1;>sp|Q8C5N5|PDD2L_MOUSE Programmed cell death protein 2-like OS=Mus musculus GN=Pdcd2l PE=2 SV=1;>tr|A2BH31|A2BH31_MOUSE Programmed cell death 2-like	0	1119900	1321500	1178700	0	879960	0	0	0	0	0	6404200
Spermatid perinuclear RNA-binding protein	Strbp	>sp|Q91WM1|STRBP_MOUSE Spermatid perinuclear RNA-binding protein OS=Mus musculus GN=Strbp PE=1 SV=1;>tr|A2BH81|A2BH81_MOUSE Spermatid perinuclear RNA binding protein OS=Mus musculus GN=Strbp PE=4 SV=1;>sp|Q91WM1-2|STRBP_MOUSE Isoform 2 of Spermatid perinuc	2860700	4346900	3121700	469950	8044300	7729300	79128000	70805000	74373000	0	112780000	96358000
ARL14 effector protein	Arl14ep	>sp|Q8BIX3|AR7EP_MOUSE ARF7 effector protein OS=Mus musculus PE=2 SV=1;>tr|A2BHR4|A2BHR4_MOUSE Novel protein OS=Mus musculus GN=2700007P21Rik PE=4 SV=1;>sp|Q8BIX3-2|AR7EP_MOUSE Isoform 2 of ARF7 effector protein OS=Mus musculus	2440400	0	0	90121	3019600	0	13285000	0	0	0	16253000	0
	Qser1	>tr|A2BIE1|A2BIE1_MOUSE Glutamine and serine rich 1 OS=Mus musculus GN=Qser1 PE=4 SV=2	760030	1778400	636190	584990	668670	2901600	47701000	68310000	39082000	25495000	0	95933000
Ribosomal protein S6 kinase alpha-6;Ribosomal protein S6 kinase	Rps6ka6	>sp|Q7TPS0-2|KS6A6_MOUSE Isoform 2 of Ribosomal protein S6 kinase alpha-6 OS=Mus musculus GN=Rps6ka6;>tr|E9QLX6|E9QLX6_MOUSE Ribosomal protein S6 kinase OS=Mus musculus GN=Rps6ka6 PE=3 SV=1;>tr|A2CEE6|A2CEE6_MOUSE Ribosomal protein S6 kinase OS=Mus musculu	128370	494360	0	0	0	0	0	0	0	0	0	0
Regulator of chromosome condensation	Rcc1	>sp|Q8VE37|RCC1_MOUSE Regulator of chromosome condensation OS=Mus musculus GN=Rcc1 PE=1 SV=1;>tr|A2CER1|A2CER1_MOUSE Regulator of chromosome condensation 1 OS=Mus musculus GN=Rcc1 PE=4 SV=1;>tr|Q6PFB2|Q6PFB2_MOUSE Rcc1 protein OS=Mus musculus GN=Rcc1 PE=2	86006000	123160000	50229000	54949000	103150000	61415000	670990000	795740000	598390000	877660000	502390000	563480000
Chromatin complexes subunit BAP18	0610010K14Rik;Bap18	>tr|A2CF80|A2CF80_MOUSE Novel protein OS=Mus musculus GN=0610010K14Rik PE=4 SV=1;>tr|A2CF83|A2CF83_MOUSE Novel protein OS=Mus musculus GN=0610010K14Rik PE=4 SV=1;>sp|Q9DCT6-4|BAP18_MOUSE Isoform 4 of Chromatin complexes subunit BAP18 OS=Mus musculus GN=Bap	0	3817300	0	0	4983700	0	0	0	0	0	7896300	0
Chromatin complexes subunit BAP18	Bap18;0610010K14Rik	>sp|Q9DCT6-2|BAP18_MOUSE Isoform 2 of Chromatin complexes subunit BAP18 OS=Mus musculus GN=Bap18;>tr|A2CF81|A2CF81_MOUSE Novel protein OS=Mus musculus GN=0610010K14Rik PE=4 SV=1;>sp|Q9DCT6|BAP18_MOUSE Chromatin complexes subunit BAP18 OS=Mus musculus GN=Ba	18529000	16302000	8343800	1288200	22569000	5207100	93718000	63922000	47706000	0	59291000	25572000
Arachidonate 12-lipoxygenase, 12S-type	Alox12	>tr|Q8C587|Q8C587_MOUSE Arachidonate 12-lipoxygenase OS=Mus musculus GN=Alox12 PE=2 SV=1;>sp|P39655|LOX12_MOUSE Arachidonate 12-lipoxygenase, 12S-type OS=Mus musculus GN=Alox12 PE=1 SV=4;>tr|A2CF85|A2CF85_MOUSE Arachidonate 12-lipoxygenase OS=Mus musculus	0	66059	0	0	0	0	0	0	0	0	0	0
Proteasome subunit beta type-6	Psmb6	>sp|Q60692|PSB6_MOUSE Proteasome subunit beta type-6 OS=Mus musculus GN=Psmb6 PE=1 SV=3;>tr|A2CFA7|A2CFA7_MOUSE Proteasome subunit beta type OS=Mus musculus GN=Psmb6 PE=3 SV=1	127210000	33155000	110680000	64875000	167850000	77066000	543890000	489510000	778320000	776350000	467310000	570480000
Sperm-associated antigen 7	Spag7	>sp|Q7TNE3|SPAG7_MOUSE Sperm-associated antigen 7 OS=Mus musculus GN=Spag7 PE=1 SV=1;>tr|A2CFD0|A2CFD0_MOUSE Sperm associated antigen 7 OS=Mus musculus GN=Spag7 PE=4 SV=1;>tr|Q5SX56|Q5SX56_MOUSE Sperm associated antigen 7 (Fragment) OS=Mus musculus GN=Spag	37749000	28356000	37714000	21140000	82035000	46098000	225310000	183440000	276240000	299510000	224340000	355450000
Ras-related protein Ral-A	Rala	>sp|P63321|RALA_MOUSE Ras-related protein Ral-A OS=Mus musculus GN=Rala PE=1 SV=1;>tr|A2CG14|A2CG14_MOUSE V-ral simian leukemia viral oncogene homolog A (Ras related) OS=Mus musculus GN=Rala PE=4 SV=1	2265400	9396600	4406900	4907400	38284000	28577000	0	61472000	56189000	73698000	51830000	225040000
Ras-related protein Rab-12	Rab12	>sp|P35283|RAB12_MOUSE Ras-related protein Rab-12 OS=Mus musculus GN=Rab12 PE=1 SV=3;>tr|A2CG35|A2CG35_MOUSE RAB12, member RAS oncogene family OS=Mus musculus GN=Rab12 PE=3 SV=1	500530	1390800	0	155130	641870	262350	7309400	25390000	0	0	0	0
Kalirin	Kalrn	>tr|F6QYT9|F6QYT9_MOUSE Kalirin (Fragment) OS=Mus musculus GN=Kalrn PE=4 SV=1;>sp|A2CG49-2|KALRN_MOUSE Isoform 2 of Kalirin OS=Mus musculus GN=Kalrn;>tr|E9QN83|E9QN83_MOUSE Kalirin OS=Mus musculus GN=Kalrn PE=4 SV=1;>sp|A2CG49|KALRN_MOUSE Kalirin OS=Mus mu	6201900	2257700	5371300	2476600	7881900	17835	357300000	114110000	382610000	189050000	288410000	0
AT-rich interactive domain-containing protein 4B	Arid4b	>tr|G8JL57|G8JL57_MOUSE AT-rich interactive domain-containing protein 4B OS=Mus musculus GN=Arid4b PE=4 SV=1;>sp|A2CG63-2|ARI4B_MOUSE Isoform 2 of AT-rich interactive domain-containing protein 4B OS=Mus musculus GN=Arid4b;>sp|A2CG63|ARI4B_MOUSE AT-rich int	336930	368860	513870	175950	857500	679860	10193000	6747600	12731000	21173000	8026600	0
Histone-lysine N-methyltransferase EHMT2	Ehmt2	>sp|Q9Z148-2|EHMT2_MOUSE Isoform 2 of Histone-lysine N-methyltransferase EHMT2 OS=Mus musculus GN=Ehmt2;>tr|A2CG73|A2CG73_MOUSE Euchromatic histone lysine N-methyltransferase 2 OS=Mus musculus GN=Ehmt2 PE=3 SV=1;>tr|A2CG76|A2CG76_MOUSE Euchromatic histone	1939400	4979100	1675100	928510	1623000	1520000	67101000	102380000	72727000	41822000	32836000	47800000
STE20-like serine/threonine-protein kinase	Slk	>sp|O54988-2|SLK_MOUSE Isoform 2 of STE20-like serine/threonine-protein kinase OS=Mus musculus GN=Slk;>tr|A2RRK3|A2RRK3_MOUSE Slk protein OS=Mus musculus GN=Slk PE=2 SV=1;>sp|O54988|SLK_MOUSE STE20-like serine/threonine-protein kinase OS=Mus musculus GN=Sl	1605700	1305100	283330	493350	4150800	1231800	61232000	49722000	0	57425000	49773000	52894000
Coronin-1B;Coronin	Coro1b	>sp|Q9WUM3|COR1B_MOUSE Coronin-1B OS=Mus musculus GN=Coro1b PE=1 SV=1;>tr|A2RS22|A2RS22_MOUSE Coronin, actin binding protein 1B OS=Mus musculus GN=Coro1b PE=2 SV=1	21908000	13939000	17333000	8230900	24915000	14471000	120770000	124150000	188720000	202000000	162150000	260300000
Xaa-Pro dipeptidase	Pepd	>sp|Q11136|PEPD_MOUSE Xaa-Pro dipeptidase OS=Mus musculus GN=Pepd PE=2 SV=3;>tr|A2RS23|A2RS23_MOUSE Peptidase D OS=Mus musculus GN=Pepd PE=2 SV=1	7320000	7013900	3670600	5533500	11734000	5969300	86148000	120500000	48960000	99496000	100670000	123260000
Transmembrane emp24 domain-containing protein 2	Tmed2	>tr|F6V6T4|F6V6T4_MOUSE Transmembrane emp24 domain-containing protein 2 (Fragment) OS=Mus musculus GN=Tmed2 PE=3 SV=1;>sp|Q9R0Q3|TMED2_MOUSE Transmembrane emp24 domain-containing protein 2 OS=Mus musculus GN=Tmed2 PE=1 SV=1;>tr|A2RS53|A2RS53_MOUSE Transmem	8635300	14199000	23172000	9157700	17787000	9879700	64715000	67174000	119560000	70460000	81616000	72967000
Crk-like protein	Crkl	>sp|P47941|CRKL_MOUSE Crk-like protein OS=Mus musculus GN=Crkl PE=1 SV=2;>tr|A2RS58|A2RS58_MOUSE V-crk sarcoma virus CT10 oncogene homolog (Avian)-like OS=Mus musculus GN=Crkl PE=2 SV=1	16257000	26527000	12206000	10622000	37546000	14339000	144330000	154040000	146990000	185710000	198010000	126730000
U1 small nuclear ribonucleoprotein 70 kDa	Snrnp70	>sp|Q62376|RU17_MOUSE U1 small nuclear ribonucleoprotein 70 kDa OS=Mus musculus GN=Snrnp70 PE=1 SV=2;>tr|A2RS68|A2RS68_MOUSE Small nuclear ribonucleoprotein 70 (U1) OS=Mus musculus GN=Snrnp70 PE=2 SV=1;>tr|Q6ZWP0|Q6ZWP0_MOUSE Snrnp70 protein OS=Mus musculu	112330000	72302000	65406000	45528000	158700000	49815000	776960000	697270000	890740000	999640000	702940000	563730000
Homeobox protein NANOG	Nanog	>sp|Q80Z64-2|NANOG_MOUSE Isoform 2 of Homeobox protein NANOG OS=Mus musculus GN=Nanog;>tr|E9QAE2|E9QAE2_MOUSE Homeobox protein NANOG OS=Mus musculus GN=Nanog PE=3 SV=1;>sp|Q80Z64|NANOG_MOUSE Homeobox protein NANOG OS=Mus musculus GN=Nanog PE=1 SV=1;>tr|A2R	2721000	1654000	5193100	1153200	0	8500700	0	0	0	0	0	25144000
Transmembrane emp24 domain-containing protein 5	Tmed5	>sp|Q9CXE7|TMED5_MOUSE Transmembrane emp24 domain-containing protein 5 OS=Mus musculus GN=Tmed5 PE=2 SV=1;>tr|A2RS96|A2RS96_MOUSE Transmembrane emp24 protein transport domain containing 5 OS=Mus musculus GN=Tmed5 PE=2 SV=1;>tr|E9PXY3|E9PXY3_MOUSE Transmemb	4510900	2604000	3247400	987440	5707200	1635600	28882000	22724000	30553000	0	0	0
Nucleosome assembly protein 1-like 4	Nap1l4	>sp|Q78ZA7|NP1L4_MOUSE Nucleosome assembly protein 1-like 4 OS=Mus musculus GN=Nap1l4 PE=1 SV=1;>tr|A2RSB1|A2RSB1_MOUSE Nucleosome assembly protein 1-like 4 OS=Mus musculus GN=Nap1l4 PE=2 SV=1;>tr|B7ZNL2|B7ZNL2_MOUSE Nap1l4 protein OS=Mus musculus GN=Nap1l	163160000	176370000	112320000	66304000	220300000	77819000	1213000000	1279200000	1085100000	865960000	889190000	1107300000
COMM domain-containing protein 1	Commd1	>sp|Q8K4M5|COMD1_MOUSE COMM domain-containing protein 1 OS=Mus musculus GN=Commd1 PE=2 SV=2;>tr|A2RSF1|A2RSF1_MOUSE COMM domain containing 1 OS=Mus musculus GN=Commd1 PE=2 SV=1;>tr|Q8VI86|Q8VI86_MOUSE COMM domain containing 1 OS=Mus musculus GN=Commd1 PE=2	9112000	8310400	7756100	0	10522000	9360700	29998000	24574000	30715000	0	19628000	33944000
UHRF1-binding protein 1-like	Uhrf1bp1l	>sp|A2RSJ4|UH1BL_MOUSE UHRF1-binding protein 1-like OS=Mus musculus GN=Uhrf1bp1l PE=2 SV=2	0	0	0	613610	72199	211470	0	0	0	0	0	11193000
N(4)-(beta-N-acetylglucosaminyl)-L-asparaginase;Glycosylasparaginase alpha chain;Glycosylasparaginase beta chain	Aga	>sp|Q64191|ASPG_MOUSE N(4)-(beta-N-acetylglucosaminyl)-L-asparaginase OS=Mus musculus GN=Aga PE=2 SV=1;>tr|A2RSS6|A2RSS6_MOUSE Aspartylglucosaminidase OS=Mus musculus GN=Aga PE=2 SV=1	432550	515620	290380	0	1921600	939680	0	0	0	0	0	0
Cytochrome c oxidase subunit 4 isoform 1, mitochondrial	Cox4i1	>sp|P19783|COX41_MOUSE Cytochrome c oxidase subunit 4 isoform 1, mitochondrial OS=Mus musculus GN=Cox4i1 PE=1 SV=2;>tr|A2RSV8|A2RSV8_MOUSE Cytochrome c oxidase subunit IV isoform 1 OS=Mus musculus GN=Cox4i1 PE=2 SV=1	123840000	157390000	69004000	54988000	329630000	164700000	748350000	778130000	778820000	435180000	1144600000	1252800000
Aminomethyltransferase, mitochondrial;Aminomethyltransferase	Amt	>sp|Q8CFA2|GCST_MOUSE Aminomethyltransferase, mitochondrial OS=Mus musculus GN=Amt PE=2 SV=1;>tr|A2RSW6|A2RSW6_MOUSE Aminomethyltransferase OS=Mus musculus GN=Amt PE=2 SV=1	25524000	26520000	26818000	18576000	60200000	7783600	308400000	287470000	342360000	367050000	339310000	170110000
tRNA wybutosine-synthesizing protein 5	Tyw5	>sp|A2RSX7|TYW5_MOUSE tRNA wybutosine-synthesizing protein 5 OS=Mus musculus GN=Tyw5 PE=2 SV=2;>tr|G3UW53|G3UW53_MOUSE RIKEN cDNA 1110034B05, isoform CRA_c (Fragment) OS=Mus musculus GN=1110034B05Rik PE=4 SV=1	799640	0	425270	0	3418800	0	0	0	0	0	18418000	0
	Arfip1	>tr|A2RSX9|A2RSX9_MOUSE Arfip1 protein OS=Mus musculus GN=Arfip1 PE=2 SV=1;>tr|E9Q3G5|E9Q3G5_MOUSE Protein Arfip1 OS=Mus musculus GN=Arfip1 PE=4 SV=1;>tr|G5E8V9|G5E8V9_MOUSE MCG18094 (Fragment) OS=Mus musculus GN=Arfip1 PE=4 SV=1;>tr|E9QAY5|E9QAY5_MOUSE Pr	4073900	4669600	854280	0	8594800	2318800	123310000	88556000	0	0	28072000	60394000
KAT8 regulatory NSL complex subunit 3	Kansl3	>sp|A2RSY1-3|KANL3_MOUSE Isoform 3 of KAT8 regulatory NSL complex subunit 3 OS=Mus musculus GN=Kansl3;>sp|A2RSY1-2|KANL3_MOUSE Isoform 2 of KAT8 regulatory NSL complex subunit 3 OS=Mus musculus GN=Kansl3;>sp|A2RSY1|KANL3_MOUSE KAT8 regulatory NSL complex s	474190	633920	597290	235820	1455500	677150	18830000	10611000	17140000	0	11888000	17193000
TRMT1-like protein	Trmt1l	>sp|A2RSY6|TRM1L_MOUSE TRMT1-like protein OS=Mus musculus GN=Trmt1l PE=2 SV=1;>sp|A2RSY6-2|TRM1L_MOUSE Isoform 2 of TRMT1-like protein OS=Mus musculus GN=Trmt1l	4189900	3147800	3617300	0	7204500	4737500	69948000	83209000	79990000	0	93757000	107350000
Methionine--tRNA ligase, mitochondrial	Mars2	>sp|Q499X9|SYMM_MOUSE Methionine--tRNA ligase, mitochondrial OS=Mus musculus GN=Mars2 PE=2 SV=2;>tr|A2RT28|A2RT28_MOUSE Methionine-tRNA synthetase 2 (Mitochondrial) OS=Mus musculus GN=Mars2 PE=2 SV=1	1152400	710270	119610	61908	625880	493040	18451000	12708000	0	0	11626000	7317900
Maspardin	Spg21	>sp|Q9CQC8|SPG21_MOUSE Maspardin OS=Mus musculus GN=Spg21 PE=1 SV=1;>tr|A2RT57|A2RT57_MOUSE Spastic paraplegia 21 homolog (Human) OS=Mus musculus GN=Spg21 PE=2 SV=1;>sp|Q9CQC8-2|SPG21_MOUSE Isoform 2 of Maspardin OS=Mus musculus GN=Spg21	1559200	1864600	633990	458340	811150	718340	16695000	13522000	0	0	0	0
E3 ubiquitin-protein ligase MARCH5	2005-03-01	>sp|Q3KNM2|MARH5_MOUSE E3 ubiquitin-protein ligase MARCH5 OS=Mus musculus GN=March5 PE=2 SV=1;>tr|A2RTC8|A2RTC8_MOUSE MCG13921, isoform CRA_b OS=Mus musculus GN=March5 PE=2 SV=1	12031000	8271500	6495700	9498200	16187000	5614800	67413000	63370000	37453000	139650000	98086000	54980000
	Lcmt1	>tr|A2RTH5|A2RTH5_MOUSE Leucine carboxyl methyltransferase 1 OS=Mus musculus GN=Lcmt1 PE=2 SV=1	3555000	2970600	2126200	1235200	6449900	728160	0	0	0	0	37612000	0
Legumain	Lgmn	>sp|O89017|LGMN_MOUSE Legumain OS=Mus musculus GN=Lgmn PE=1 SV=1;>tr|A2RTI3|A2RTI3_MOUSE Legumain OS=Mus musculus GN=Lgmn PE=2 SV=1	0	1674200	0	0	1358300	2671100	0	0	0	0	0	35537000
Steroid hormone receptor ERR2	Esrrb	>tr|A2RTQ7|A2RTQ7_MOUSE Estrogen related receptor, beta OS=Mus musculus GN=Esrrb PE=2 SV=2;>tr|E9QKA2|E9QKA2_MOUSE Steroid hormone receptor ERR2 OS=Mus musculus GN=Esrrb PE=3 SV=1;>tr|G5E8P8|G5E8P8_MOUSE Estrogen related receptor, beta, isoform CRA_b OS=Mu	34047000	30543000	28443000	13141000	42702000	18631000	261670000	337990000	407320000	320330000	323640000	274870000
Ubiquitin-conjugating enzyme E2 N	Ube2n	>sp|P61089|UBE2N_MOUSE Ubiquitin-conjugating enzyme E2 N OS=Mus musculus GN=Ube2n PE=1 SV=1;>tr|A2RTT4|A2RTT4_MOUSE MCG4297 OS=Mus musculus GN=Ube2n PE=2 SV=1	219110000	218250000	143360000	131010000	466830000	139940000	1029300000	962970000	1004700000	1169600000	1246700000	1005900000
Paralemmin-3	Palm3	>sp|A2TJV2|PALM3_MOUSE Paralemmin-3 OS=Mus musculus GN=Palm3 PE=2 SV=1	5277600	8091300	2525600	2008000	11106000	10440000	146610000	166230000	75717000	59014000	132340000	214020000
DNA (cytosine-5)-methyltransferase 3-like	Dnmt3l	>sp|Q9CWR8|DNM3L_MOUSE DNA (cytosine-5)-methyltransferase 3-like OS=Mus musculus GN=Dnmt3l PE=1 SV=1;>tr|A3EWM2|A3EWM2_MOUSE DNA (Cytosine-5-)-methyltransferase 3-like, isoform CRA_b OS=Mus musculus GN=Dnmt3l PE=2 SV=1	99906000	241010000	14941000	6902400	41266000	76316000	1507300000	2789600000	335280000	138780000	466750000	838020000
Peflin	Pef1	>sp|Q8BFY6|PEF1_MOUSE Peflin OS=Mus musculus GN=Pef1 PE=2 SV=1;>tr|A3KFW0|A3KFW0_MOUSE Penta-EF hand domain containing 1 OS=Mus musculus GN=Pef1 PE=4 SV=1	7563800	12280000	10745000	13642000	23093000	4509900	37830000	33310000	50148000	51555000	62451000	9258200
	Srsf12	>tr|A3KG57|A3KG57_MOUSE Serine-arginine repressor protein (Srrp) OS=Mus musculus GN=Srsf12 PE=4 SV=1	0	0	0	6132700	0	0	0	0	0	65405000	0	0
Lysine-specific histone demethylase 1A	Kdm1a	>sp|Q6ZQ88|KDM1A_MOUSE Lysine-specific histone demethylase 1A OS=Mus musculus GN=Kdm1a PE=1 SV=2;>tr|A3KG93|A3KG93_MOUSE Amine oxidase (Flavin containing) domain 2 OS=Mus musculus GN=Kdm1a PE=4 SV=1;>tr|G8JL40|G8JL40_MOUSE Lysine-specific histone demethyla	21216000	13729000	10705000	7226900	32592000	4319200	310620000	269190000	237700000	220760000	326740000	145560000
Prefoldin subunit 3	Vbp1	>sp|P61759|PFD3_MOUSE Prefoldin subunit 3 OS=Mus musculus GN=Vbp1 PE=2 SV=2;>tr|A3KGB1|A3KGB1_MOUSE von Hippel-Lindau binding protein 1 OS=Mus musculus GN=Vbp1 PE=4 SV=1;>tr|Q3TIR6|Q3TIR6_MOUSE Prefoldin subunit 3 OS=Mus musculus GN=Vbp1 PE=2 SV=1	48497000	59909000	33760000	21732000	77251000	50004000	376860000	390420000	285590000	374630000	346400000	492260000
1-phosphatidylinositol 4,5-bisphosphate phosphodiesterase beta-2	Plcb2	>sp|A3KGF7-4|PLCB2_MOUSE Isoform 4 of 1-phosphatidylinositol 4,5-bisphosphate phosphodiesterase beta-2 OS=Mus musculus GN=Plcb2;>sp|A3KGF7-2|PLCB2_MOUSE Isoform 2 of 1-phosphatidylinositol 4,5-bisphosphate phosphodiesterase beta-2 OS=Mus musculus GN=Plcb2;	760930	457080	383170	298000	1702700	275900	0	0	0	0	0	5841300
Small kinetochore-associated protein	Knstrn	>tr|A3KGG8|A3KGG8_MOUSE DNA segment, Chr 2, ERATO Doi 750, expressed OS=Mus musculus GN=D2Ertd750e PE=4 SV=1;>sp|Q9D9Z1|SKAP_MOUSE Small kinetochore-associated protein OS=Mus musculus GN=Skap PE=2 SV=2;>tr|A3KGG5|A3KGG5_MOUSE DNA segment, Chr 2, ERATO Doi	2000300	1141700	2374700	1299900	9574500	711900	17973000	0	30853000	0	24468000	0
Isovaleryl-CoA dehydrogenase, mitochondrial	Ivd	>sp|Q9JHI5|IVD_MOUSE Isovaleryl-CoA dehydrogenase, mitochondrial OS=Mus musculus GN=Ivd PE=1 SV=1;>tr|A3KGG9|A3KGG9_MOUSE Isovaleryl coenzyme A dehydrogenase OS=Mus musculus GN=Ivd PE=3 SV=1	3729600	3578700	1964100	3758500	2737200	1547500	52669000	40351000	34536000	42864000	35556000	20666000
DnaJ homolog subfamily C member 17	Dnajc17	>tr|A3KGH2|A3KGH2_MOUSE DnaJ (Hsp40) homolog, subfamily C, member 17 OS=Mus musculus GN=Dnajc17 PE=4 SV=1	976370	0	569390	567530	0	0	0	0	0	9354200	0	0
DNA repair protein RAD51 homolog 1	Rad51	>sp|Q08297|RAD51_MOUSE DNA repair protein RAD51 homolog 1 OS=Mus musculus GN=Rad51 PE=1 SV=1;>tr|A3KGI0|A3KGI0_MOUSE RAD51 homolog (S. cerevisiae) OS=Mus musculus GN=Rad51 PE=3 SV=1;>tr|D6RCK1|D6RCK1_MOUSE DNA repair protein RAD51 homolog 1 OS=Mus musculus	11437000	22432000	8331600	3121900	19083000	3926500	86257000	131310000	65430000	79400000	72324000	43494000
Protein CASC5	Casc5	>sp|Q66JQ7|CASC5_MOUSE Protein CASC5 OS=Mus musculus GN=Casc5 PE=2 SV=3;>tr|A3KGI3|A3KGI3_MOUSE Cancer susceptibility candidate 5 OS=Mus musculus GN=Casc5 PE=4 SV=1	235380	96767	64668	0	81795	75196	11037000	0	0	0	0	0
Centrosome-associated protein CEP250	Cep250	>sp|Q60952|CP250_MOUSE Centrosome-associated protein CEP250 OS=Mus musculus GN=Cep250 PE=1 SV=4;>tr|E9Q5A8|E9Q5A8_MOUSE Centrosome-associated protein CEP250 OS=Mus musculus GN=Cep250 PE=4 SV=1;>tr|A3KGJ7|A3KGJ7_MOUSE Centrosomal protein 250 OS=Mus musculus	0	5602.4	0	128200	0	30659	0	0	0	0	0	2900700
Endoplasmic reticulum-Golgi intermediate compartment protein 3	Ergic3	>tr|F6RK81|F6RK81_MOUSE Endoplasmic reticulum-Golgi intermediate compartment protein 3 (Fragment) OS=Mus musculus GN=Ergic3 PE=4 SV=1;>tr|F6UIS1|F6UIS1_MOUSE Endoplasmic reticulum-Golgi intermediate compartment protein 3 (Fragment) OS=Mus musculus GN=Ergic	6581600	5023200	5520300	3121700	3884700	6640000	43164000	33232000	59298000	44897000	32511000	47525000
Copine-1	Cpne1	>sp|Q8C166|CPNE1_MOUSE Copine-1 OS=Mus musculus GN=Cpne1 PE=1 SV=1;>tr|A3KGK6|A3KGK6_MOUSE Copine I OS=Mus musculus GN=Cpne1 PE=4 SV=1;>tr|B7ZCP4|B7ZCP4_MOUSE Copine I OS=Mus musculus GN=Cpne1 PE=4 SV=1;>tr|E9Q806|E9Q806_MOUSE Copine-1 OS=Mus musculus GN=C	3593800	3921500	3286800	806590	7665700	2136900	42556000	42455000	56908000	0	32600000	0
Ribosomal protein S6 kinase;Ribosomal protein S6 kinase alpha-1	Rps6ka1	>tr|E9PWV3|E9PWV3_MOUSE Ribosomal protein S6 kinase OS=Mus musculus GN=Rps6ka1 PE=3 SV=1;>sp|P18653|KS6A1_MOUSE Ribosomal protein S6 kinase alpha-1 OS=Mus musculus GN=Rps6ka1 PE=1 SV=1;>tr|A3KGL7|A3KGL7_MOUSE Ribosomal protein S6 kinase OS=Mus musculus GN=	17469000	10512000	17696000	6507200	30857000	4285600	328220000	271650000	420770000	300550000	395070000	197790000
Non-histone chromosomal protein HMG-17	Hmgn2;Gm16494	>tr|Q5BL14|Q5BL14_MOUSE High mobility group nucleosomal binding domain 2 OS=Mus musculus GN=Hmgn2 PE=2 SV=1;>sp|P09602|HMGN2_MOUSE Non-histone chromosomal protein HMG-17 OS=Mus musculus GN=Hmgn2 PE=1 SV=2;>tr|A3KGL9|A3KGL9_MOUSE High mobility group nucleos	3858100	138790000	3917400	15459000	641720	8411500	0	122080000	34535000	29281000	0	21467000
Actin-related protein 2/3 complex subunit 5-like protein	Arpc5l	>sp|Q9D898|ARP5L_MOUSE Actin-related protein 2/3 complex subunit 5-like protein OS=Mus musculus GN=Arpc5l PE=1 SV=1;>tr|A3KGQ6|A3KGQ6_MOUSE Actin-related protein 2/3 complex subunit 5 OS=Mus musculus GN=Arpc5l PE=3 SV=1	13062000	11662000	4679000	7250000	26172000	28277000	91363000	0	0	78659000	85504000	136050000
Golgin subfamily A member 1	Golga1	>sp|Q9CW79-2|GOGA1_MOUSE Isoform 2 of Golgin subfamily A member 1 OS=Mus musculus GN=Golga1;>sp|Q9CW79|GOGA1_MOUSE Golgin subfamily A member 1 OS=Mus musculus GN=Golga1 PE=1 SV=2;>tr|A3KGQ8|A3KGQ8_MOUSE Golgi autoantigen, golgin subfamily a, 1 OS=Mus muscu	0	0	0	0	0	228770	0	0	0	0	0	6357100
Ral GTPase-activating protein subunit alpha-2	Ralgapa2	>tr|F7CGP0|F7CGP0_MOUSE Ral GTPase-activating protein subunit alpha-2 (Fragment) OS=Mus musculus GN=Ralgapa2 PE=4 SV=1;>sp|A3KGS3-2|RGPA2_MOUSE Isoform 2 of Ral GTPase-activating protein subunit alpha-2 OS=Mus musculus GN=Ralgapa2;>tr|E9Q4R6|E9Q4R6_MOUSE R	0	30351	0	68607	0	15593	0	0	0	0	0	0
Outer dense fiber protein 2	Odf2	>sp|A3KGV1|ODFP2_MOUSE Outer dense fiber protein 2 OS=Mus musculus GN=Odf2 PE=1 SV=1;>sp|A3KGV1-2|ODFP2_MOUSE Isoform 2 of Outer dense fiber protein 2 OS=Mus musculus GN=Odf2;>sp|A3KGV1-3|ODFP2_MOUSE Isoform 3 of Outer dense fiber protein 2 OS=Mus musculus	7032400	4044300	1334900	2657600	2823800	559640	64943000	87115000	68892000	57954000	54664000	37949000
14-3-3 protein theta	Ywhaq	>sp|P68254|1433T_MOUSE 14-3-3 protein theta OS=Mus musculus GN=Ywhaq PE=1 SV=1;>tr|A3KML3|A3KML3_MOUSE MCG126220 OS=Mus musculus GN=Ywhaq PE=2 SV=1;>tr|F6VW30|F6VW30_MOUSE 14-3-3 protein theta (Fragment) OS=Mus musculus GN=Ywhaq PE=3 SV=1;>sp|P68254-2|1433	835070000	430970000	351070000	194190000	633360000	450950000	4161300000	3380700000	3048900000	2758300000	2672700000	4572200000
V-type proton ATPase 16 kDa proteolipid subunit	Atp6v0c	>tr|D3Z3B2|D3Z3B2_MOUSE V-type proton ATPase 16 kDa proteolipid subunit (Fragment) OS=Mus musculus GN=Atp6v0c PE=3 SV=1;>tr|E9Q9C5|E9Q9C5_MOUSE V-type proton ATPase 16 kDa proteolipid subunit (Fragment) OS=Mus musculus GN=Atp6v0c PE=3 SV=1;>sp|P63082|VATL_	12383000	20354000	17716000	6191100	38120000	0	0	55873000	63230000	30193000	0	0
Tetratricopeptide repeat protein 38	Ttc38	>sp|A3KMP2|TTC38_MOUSE Tetratricopeptide repeat protein 38 OS=Mus musculus GN=Ttc38 PE=2 SV=2	217260	0	176760	0	158440	495500	0	0	0	0	0	0
Putative ATP-dependent RNA helicase DHX33	Dhx33	>tr|Q5QNV3|Q5QNV3_MOUSE DEAH (Asp-Glu-Ala-His) box polypeptide 33 OS=Mus musculus GN=Dhx33 PE=2 SV=1;>sp|Q80VY9|DHX33_MOUSE Putative ATP-dependent RNA helicase DHX33 OS=Mus musculus GN=Dhx33 PE=1 SV=1;>tr|A3QK60|A3QK60_MOUSE DEAH (Asp-Glu-Ala-His) box poly	3335400	3994200	2531900	1216500	3395900	2213600	55136000	80563000	63879000	67647000	60147000	50366000
Protein MIS12 homolog	Mis12	>sp|Q9CY25|MIS12_MOUSE Protein MIS12 homolog OS=Mus musculus GN=Mis12 PE=2 SV=1;>tr|A3QK68|A3QK68_MOUSE MIS12 homolog (Yeast) OS=Mus musculus GN=Mis12 PE=4 SV=1	8633600	0	488420	603780	2250100	2816000	22145000	0	0	0	10745000	20541000
	Rhox9	>tr|A4FTZ4|A4FTZ4_MOUSE Protein Rhox9 OS=Mus musculus GN=Rhox9 PE=2 SV=1;>tr|Q9EQM5|Q9EQM5_MOUSE Homeobox protein GPBOX OS=Mus musculus GN=Rhox9 PE=2 SV=1	1859900	1129500	0	0	0	0	0	0	0	0	0	0
40S ribosomal protein S16	Rps16	>sp|P14131|RS16_MOUSE 40S ribosomal protein S16 OS=Mus musculus GN=Rps16 PE=2 SV=4;>tr|A4FUS1|A4FUS1_MOUSE MCG123443 OS=Mus musculus GN=Rps16 PE=1 SV=1	340590000	251360000	228790000	244410000	690480000	268240000	2246200000	1729600000	1877400000	1579800000	2830600000	1546600000
	Ppp1r11	>tr|A5A4Y9|A5A4Y9_MOUSE Protein phosphatase 1 regulatory subunit 11 OS=Mus musculus GN=Ppp1r11 PE=2 SV=1;>tr|G3UZ30|G3UZ30_MOUSE Protein phosphatase 1 regulatory subunit 11 OS=Mus musculus GN=Ppp1r11 PE=4 SV=1	5192900	0	5606700	3350800	1732600	628800	0	0	0	0	0	0
Partitioning defective 3 homolog	Pard3	>sp|Q99NH2-5|PARD3_MOUSE Isoform 5 of Partitioning defective 3 homolog OS=Mus musculus GN=Pard3;>tr|E9PYJ2|E9PYJ2_MOUSE Partitioning defective 3 homolog OS=Mus musculus GN=Pard3 PE=4 SV=1;>sp|Q99NH2-3|PARD3_MOUSE Isoform 3 of Partitioning defective 3 homol	601000	324130	286390	7575	1291800	248690	11052000	0	15065000	0	13987000	0
Multidrug resistance-associated protein 1	Abcc1	>sp|O35379|MRP1_MOUSE Multidrug resistance-associated protein 1 OS=Mus musculus GN=Abcc1 PE=1 SV=1;>tr|A5D6P3|A5D6P3_MOUSE ATP-binding cassette, sub-family C (CFTR/MRP), member 1 OS=Mus musculus GN=Abcc1 PE=2 SV=1	76674	9228300	0	0	468410	190840	0	0	0	0	8742000	10910000
Lactoylglutathione lyase	Glo1	>sp|Q9CPU0|LGUL_MOUSE Lactoylglutathione lyase OS=Mus musculus GN=Glo1 PE=1 SV=3;>tr|A5GZX3|A5GZX3_MOUSE Glyoxalase 1 OS=Mus musculus GN=Glo1 PE=2 SV=1	69302000	47303000	39128000	27390000	291970000	79056000	349270000	369950000	322770000	405340000	820550000	616830000
PHD finger protein 11	Phf11	>sp|A6H5X4-3|PHF11_MOUSE Isoform 3 of PHD finger protein 11 OS=Mus musculus GN=Phf11;>sp|A6H5X4|PHF11_MOUSE PHD finger protein 11 OS=Mus musculus GN=Phf11 PE=2 SV=1;>tr|D3YZK6|D3YZK6_MOUSE Protein D14Ertd668e OS=Mus musculus GN=D14Ertd668e PE=4 SV=1;>sp|A6	2076000	0	2531900	1503300	2778700	2186800	0	0	29958000	0	18817000	20965000
Methionine synthase	Mtr	>sp|A6H5Y3|METH_MOUSE Methionine synthase OS=Mus musculus GN=Mtr PE=2 SV=1	1041700	957880	273510	736570	3272900	1410300	41427000	69517000	16639000	59619000	70269000	45398000
Exocyst complex component 6B	Exoc6b	>sp|A6H5Z3|EXC6B_MOUSE Exocyst complex component 6B OS=Mus musculus GN=Exoc6b PE=2 SV=1;>sp|A6H5Z3-2|EXC6B_MOUSE Isoform 2 of Exocyst complex component 6B OS=Mus musculus GN=Exoc6b;>tr|Q8C1X1|Q8C1X1_MOUSE Exocyst complex component 6B (Fragment) OS=Mus musc	132820	413580	0	0	868380	0	0	19456000	0	0	14393000	0
Mitochondrial intermediate peptidase	Mipep	>sp|A6H611|MIPEP_MOUSE Mitochondrial intermediate peptidase OS=Mus musculus GN=Mipep PE=2 SV=1;>tr|E9Q785|E9Q785_MOUSE Mitochondrial intermediate peptidase OS=Mus musculus GN=Mipep PE=3 SV=1	603680	214340	95185	0	2152900	0	20241000	0	0	0	24092000	0
E3 ubiquitin-protein ligase RNF170	Rnf170	>sp|Q8CBG9-2|RN170_MOUSE Isoform 2 of RING finger protein 170 OS=Mus musculus GN=Rnf170;>sp|Q8CBG9|RN170_MOUSE RING finger protein 170 OS=Mus musculus GN=Rnf170 PE=2 SV=1;>tr|A6H618|A6H618_MOUSE MCG117388, isoform CRA_a OS=Mus musculus GN=Rnf170 PE=2 SV=1;	0	0	0	0	0	0	0	0	0	0	0	0
PHD and RING finger domain-containing protein 1	Phrf1	>sp|A6H619-2|PHRF1_MOUSE Isoform 2 of PHD and RING finger domain-containing protein 1 OS=Mus musculus GN=Phrf1;>sp|A6H619|PHRF1_MOUSE PHD and RING finger domain-containing protein 1 OS=Mus musculus GN=Phrf1 PE=1 SV=2;>tr|F7ANA1|F7ANA1_MOUSE PHD and RING fi	91138	347540	154660	0	497630	215230	0	9572700	0	0	0	0
UPF0364 protein C6orf211 homolog		>sp|A6H630|CF211_MOUSE UPF0364 protein C6orf211 homolog OS=Mus musculus PE=2 SV=1;>sp|A6H630-2|CF211_MOUSE Isoform 2 of UPF0364 protein C6orf211 homolog OS=Mus musculus;>sp|A6H630-4|CF211_MOUSE Isoform 4 of UPF0364 protein C6orf211 homolog OS=Mus musculus	7374900	2234700	3107600	434040	8372500	2152100	65763000	46510000	43522000	23136000	49470000	39750000
SAC3 domain-containing protein 1	Sac3d1	>tr|G5E8Q7|G5E8Q7_MOUSE SAC3 domain containing 1, isoform CRA_c OS=Mus musculus GN=Sac3d1 PE=4 SV=1;>sp|A6H687|SAC31_MOUSE SAC3 domain-containing protein 1 OS=Mus musculus GN=Sac3d1 PE=1 SV=1	269450	323150	720750	358160	1289000	345590	0	0	9427600	0	0	0
Tetratricopeptide repeat protein 23-like	Ttc23l	>tr|F6SJC5|F6SJC5_MOUSE Tetratricopeptide repeat protein 23-like (Fragment) OS=Mus musculus GN=Ttc23l PE=4 SV=1;>sp|A6H6E9|TT23L_MOUSE Tetratricopeptide repeat protein 23-like OS=Mus musculus GN=Ttc23l PE=2 SV=1	1246600	566640	0	0	4717700	0	0	0	0	0	11960000	0
SLIT and NTRK-like protein 6	Slitrk6	>sp|Q8C110|SLIK6_MOUSE SLIT and NTRK-like protein 6 OS=Mus musculus GN=Slitrk6 PE=2 SV=1;>tr|A6H6M2|A6H6M2_MOUSE SLIT and NTRK-like family, member 6 OS=Mus musculus GN=Slitrk6 PE=2 SV=1	7559700	3157000	5721500	3709900	5614300	2694500	0	0	0	0	0	54150000
Coiled-coil domain-containing protein 50	Ccdc50	>tr|F6UK66|F6UK66_MOUSE Coiled-coil domain-containing protein 50 (Fragment) OS=Mus musculus GN=Ccdc50 PE=4 SV=1;>sp|Q810U5-3|CCD50_MOUSE Isoform 3 of Coiled-coil domain-containing protein 50 OS=Mus musculus GN=Ccdc50;>sp|Q810U5|CCD50_MOUSE Coiled-coil doma	5017600	19324000	1464400	221700	3642800	19818000	0	0	0	0	14403000	0
Four and a half LIM domains protein 3	Fhl3	>tr|A6H6N4|A6H6N4_MOUSE Four and a half LIM domains 3 OS=Mus musculus GN=Fhl3 PE=2 SV=1;>tr|F2Z455|F2Z455_MOUSE Four and a half LIM domains protein 3 OS=Mus musculus GN=Fhl3 PE=4 SV=1;>sp|Q9R059|FHL3_MOUSE Four and a half LIM domains protein 3 OS=Mus muscu	2180900	1038300	0	2305000	7853500	5630500	34141000	0	0	41125000	31763000	51831000
BAG family molecular chaperone regulator 4	Bag4	>sp|Q8CI61|BAG4_MOUSE BAG family molecular chaperone regulator 4 OS=Mus musculus GN=Bag4 PE=1 SV=2;>tr|A6H6S8|A6H6S8_MOUSE BCL2-associated athanogene 4 OS=Mus musculus GN=Bag4 PE=2 SV=1	3135700	2450600	2660500	1620200	3446100	2064400	26156000	0	21472000	21469000	31012000	0
CD276 antigen	Cd276	>sp|Q8VE98|CD276_MOUSE CD276 antigen OS=Mus musculus GN=Cd276 PE=1 SV=1;>tr|A6MDC5|A6MDC5_MOUSE CD276 antigen (Precursor) OS=Mus musculus GN=Cd276 PE=2 SV=1	0	129320	0	90770	0	0	0	0	0	1056100	0	0
Mitogen-activated protein kinase 8;Mitogen-activated protein kinase 10	Mapk8;Mapk10	>sp|Q91Y86|MK08_MOUSE Mitogen-activated protein kinase 8 OS=Mus musculus GN=Mapk8 PE=1 SV=1;>tr|Q544A0|Q544A0_MOUSE Mitogen activated protein kinase 8, isoform CRA_f OS=Mus musculus GN=Mapk8 PE=2 SV=1;>tr|A6P3E4|A6P3E4_MOUSE JNK1 beta1 protein kinase OS=Mu	1016500	1363500	879130	293500	2294200	1027700	0	10689000	0	0	10474000	0
Mediator of RNA polymerase II transcription subunit 24	Med24	>sp|Q99K74-2|MED24_MOUSE Isoform 2 of Mediator of RNA polymerase II transcription subunit 24 OS=Mus musculus GN=Med24;>sp|Q99K74|MED24_MOUSE Mediator of RNA polymerase II transcription subunit 24 OS=Mus musculus GN=Med24 PE=1 SV=1;>tr|A6PW47|A6PW47_MOUSE M	439320	706670	146950	59908	626310	433350	15251000	18685000	0	0	11966000	0
Prolyl 3-hydroxylase 1	Lepre1	>sp|Q3V1T4|P3H1_MOUSE Prolyl 3-hydroxylase 1 OS=Mus musculus GN=Lepre1 PE=2 SV=2;>tr|A6PW84|A6PW84_MOUSE Leprecan 1 OS=Mus musculus GN=Lepre1 PE=4 SV=1;>sp|Q3V1T4-3|P3H1_MOUSE Isoform 3 of Prolyl 3-hydroxylase 1 OS=Mus musculus GN=Lepre1;>tr|A2A7Q5|A2A7Q5_	1630000	787960	1061400	1329400	3776300	1369000	41487000	49455000	34502000	73758000	39582000	46516000
	Atrx	>tr|A6PWK7|A6PWK7_MOUSE Alpha thalassemia/mental retardation syndrome X-linked homolog (Human) (Fragment) OS=Mus musculus GN=Atrx PE=4 SV=1;>tr|A6PWK9|A6PWK9_MOUSE Alpha thalassemia/mental retardation syndrome X-linked homolog (Human) (Fragment) OS=Mus mus	609000	0	0	0	0	188870	0	0	0	0	0	1249600
Krueppel-like factor 8	Klf8	>sp|Q8BLM0|KLF8_MOUSE Krueppel-like factor 8 OS=Mus musculus GN=Klf8 PE=2 SV=1;>tr|A6PWN2|A6PWN2_MOUSE Kruppel-like factor 8 OS=Mus musculus GN=Klf8 PE=4 SV=1	0	1416600	1661500	1361400	1357900	769740	0	0	0	0	0	0
Toll-interacting protein	Tollip	>sp|Q9QZ06|TOLIP_MOUSE Toll-interacting protein OS=Mus musculus GN=Tollip PE=1 SV=1;>tr|A6PWS1|A6PWS1_MOUSE Toll interacting protein OS=Mus musculus GN=Tollip PE=4 SV=1;>tr|A9JEI5|A9JEI5_MOUSE Toll interacting protein OS=Mus musculus GN=Tollip PE=4 SV=1;>t	2936000	0	992140	0	10308000	2645400	27725000	0	29005000	0	38318000	25940000
Ubiquinol-cytochrome c reductase complex chaperone CBP3 homolog	Uqcc	>tr|A6PWX9|A6PWX9_MOUSE Ubiquinol-cytochrome c reductase complex chaperone CBP3 homolog OS=Mus musculus GN=Uqcc PE=4 SV=1;>sp|Q9CWU6|UQCC_MOUSE Ubiquinol-cytochrome c reductase complex chaperone CBP3 homolog OS=Mus musculus GN=Uqcc PE=2 SV=1;>tr|A6PWX5|A6P	2562900	458860	2160800	309930	2786500	1685600	28164000	0	15758000	0	16590000	20727000
WD repeat-containing protein 76	Wdr76	>sp|A6PWY4-2|WDR76_MOUSE Isoform 2 of WD repeat-containing protein 76 OS=Mus musculus GN=Wdr76;>sp|A6PWY4|WDR76_MOUSE WD repeat-containing protein 76 OS=Mus musculus GN=Wdr76 PE=2 SV=1	3931000	5561500	3611300	435440	10254000	4467100	51729000	56421000	77560000	71012000	76488000	76768000
Protein FAM76B	Fam76b	>sp|Q80XP8|FA76B_MOUSE Protein FAM76B OS=Mus musculus GN=Fam76b PE=2 SV=1;>tr|A6X915|A6X915_MOUSE Novel protein (2810485I05Rik) OS=Mus musculus GN=Fam76b PE=4 SV=1;>tr|D6RG49|D6RG49_MOUSE Protein FAM76B OS=Mus musculus GN=Fam76b PE=4 SV=1	7197000	4728400	5842900	3571900	3919700	6375500	47491000	54232000	63664000	54312000	39148000	80507000
Probable C-mannosyltransferase DPY19L1	Dpy19l1	>sp|A6X919|D19L1_MOUSE Protein dpy-19 homolog 1 OS=Mus musculus GN=Dpy19l1 PE=2 SV=1	500970	624580	450890	302800	847380	434620	0	11212000	0	0	9654500	0
Down syndrome critical region protein 3 homolog	Dscr3	>sp|O35075|DSCR3_MOUSE Down syndrome critical region protein 3 homolog OS=Mus musculus GN=Dscr3 PE=2 SV=1;>tr|A6X962|A6X962_MOUSE Down syndrome critical region gene 3 OS=Mus musculus GN=Dscr3 PE=4 SV=1	2060700	231100	2576100	483140	4670700	2037500	14499000	0	38179000	0	14582000	24461000
CGG triplet repeat-binding protein 1	Cggbp1	>sp|Q8BHG9|CGBP1_MOUSE CGG triplet repeat-binding protein 1 OS=Mus musculus GN=Cggbp1 PE=2 SV=1;>tr|A6X966|A6X966_MOUSE CGG triplet repeat binding protein 1 OS=Mus musculus GN=Cggbp1 PE=4 SV=1	11544000	28841000	16555000	15577000	26096000	12985000	84827000	149480000	104410000	138680000	76229000	157440000
Fructose-bisphosphate aldolase	Aldoa;Aldoart1	>tr|A6ZI44|A6ZI44_MOUSE Fructose-bisphosphate aldolase OS=Mus musculus GN=Aldoa PE=2 SV=1;>tr|Q9CPQ9|Q9CPQ9_MOUSE Fructose-bisphosphate aldolase OS=Mus musculus GN=Aldoart1 PE=2 SV=1	682160000	514870000	434360000	331250000	1102700000	398590000	8117300000	8264300000	6182100000	5858700000	7366000000	6254100000
Glia maturation factor gamma	Gmfg	>sp|Q9ERL7|GMFG_MOUSE Glia maturation factor gamma OS=Mus musculus GN=Gmfg PE=1 SV=1;>tr|A7VJA4|A7VJA4_MOUSE Glia maturation factor gamma OS=Mus musculus GN=Gmfg PE=2 SV=1;>tr|D3Z2F6|D3Z2F6_MOUSE Protein Gm9835 (Fragment) OS=Mus musculus GN=Gmfg PE=4 SV=1;	1931600	490080	0	0	1085900	1134700	10962000	0	0	0	0	0
Cysteine-rich with EGF-like domain protein 1	Creld1	>sp|Q91XD7|CREL1_MOUSE Cysteine-rich with EGF-like domain protein 1 OS=Mus musculus GN=Creld1 PE=2 SV=1;>tr|A8C1T7|A8C1T7_MOUSE Cysteine-rich with EGF-like domains 1 OS=Mus musculus GN=Creld1 PE=2 SV=1	0	1008400	620480	0	1152900	1113700	0	0	0	0	15806000	24652000
Thyroid adenoma-associated protein homolog	Thada	>sp|A8C756|THADA_MOUSE Thyroid adenoma-associated protein homolog OS=Mus musculus GN=Thada PE=2 SV=1	1033400	1346300	657650	516700	2315600	955170	60943000	102200000	55012000	65761000	52994000	63747000
14-3-3 protein gamma;14-3-3 protein gamma, N-terminally processed	Ywhag	>sp|P61982|1433G_MOUSE 14-3-3 protein gamma OS=Mus musculus GN=Ywhag PE=1 SV=2;>tr|A8IP69|A8IP69_MOUSE 14-3-3 protein gamma subtype OS=Mus musculus GN=Ywhag PE=2 SV=1	269800000	272390000	160650000	127390000	204420000	231490000	2912500000	2136800000	1849100000	2008400000	1291600000	2276100000
N-alpha-acetyltransferase 11	Naa11	>sp|Q3UX61|NAA11_MOUSE N-alpha-acetyltransferase 11 OS=Mus musculus GN=Naa11 PE=2 SV=1;>tr|A8W660|A8W660_MOUSE ARD1 homolog B (S. cerevisiae) OS=Mus musculus GN=Naa11 PE=2 SV=1	743180	0	926060	476400	1248200	0	0	0	0	0	4746600	0
Casein kinase I isoform epsilon	Csnk1e	>sp|Q9JMK2|KC1E_MOUSE Casein kinase I isoform epsilon OS=Mus musculus GN=Csnk1e PE=1 SV=2;>tr|A8Y308|A8Y308_MOUSE Casein kinase 1, epsilon OS=Mus musculus GN=Csnk1e PE=3 SV=1;>tr|Q3TYE1|Q3TYE1_MOUSE Casein kinase 1, epsilon OS=Mus musculus GN=Csnk1e PE=2 S	1163000	810940	0	348280	3141400	431070	13825000	0	0	0	21866000	0
	Rbbp4	>tr|A8Y5E8|A8Y5E8_MOUSE Histone-binding protein RBBP4 (Fragment) OS=Mus musculus GN=Rbbp4 PE=4 SV=1	7199500	0	23703000	0	0	0	0	0	33734000	0	0	0
39S ribosomal protein L21, mitochondrial	Mrpl21	>sp|Q9D1N9|RM21_MOUSE 39S ribosomal protein L21, mitochondrial OS=Mus musculus GN=Mrpl21 PE=2 SV=1;>tr|A8Y5G1|A8Y5G1_MOUSE MCG3895, isoform CRA_a OS=Mus musculus GN=Mrpl21 PE=4 SV=1;>sp|Q9D1N9-2|RM21_MOUSE Isoform 2 of 39S ribosomal protein L21, mitochondr	11359000	2834600	7133500	4892200	16824000	5511500	50474000	53192000	59043000	69698000	47911000	57228000
N-alpha-acetyltransferase 20	Naa20	>sp|P61600|NAA20_MOUSE N-alpha-acetyltransferase 20 OS=Mus musculus GN=Naa20 PE=2 SV=1;>tr|A8Y5L1|A8Y5L1_MOUSE N-acetyltransferase 5 (ARD1 homolog, S. cerevisiae) OS=Mus musculus GN=Naa20 PE=4 SV=1;>tr|Q9DB82|Q9DB82_MOUSE N-acetyltransferase 5 (ARD1 homolo	16676000	12972000	7377200	7718900	19051000	9690800	73216000	70508000	63982000	68266000	48816000	64674000
Crooked neck-like protein 1	Crnkl1	>sp|P63154|CRNL1_MOUSE Crooked neck-like protein 1 OS=Mus musculus GN=Crnkl1 PE=2 SV=1;>tr|A8Y5L3|A8Y5L3_MOUSE Crn, crooked neck-like 1 (Drosophila) OS=Mus musculus GN=Crnkl1 PE=4 SV=1	14479000	7653800	4847500	5341700	30411000	8937400	237130000	186120000	198810000	234690000	267360000	206520000
Estradiol 17-beta-dehydrogenase 11	Hsd17b11	>sp|Q9EQ06|DHB11_MOUSE Estradiol 17-beta-dehydrogenase 11 OS=Mus musculus GN=Hsd17b11 PE=2 SV=1;>tr|A8Y5N3|A8Y5N3_MOUSE Dehydrogenase/reductase (SDR family) member 8, isoform CRA_b OS=Mus musculus GN=Hsd17b11 PE=3 SV=1;>sp|Q9EQ06-2|DHB11_MOUSE Isoform 2 of	4574400	9317900	3930900	1605700	8428200	3325200	55124000	51335000	34329000	29942000	41792000	59048000
Probable proline--tRNA ligase, mitochondrial	Pars2	>sp|Q8CFI5|SYPM_MOUSE Probable proline--tRNA ligase, mitochondrial OS=Mus musculus GN=Pars2 PE=2 SV=2;>tr|A8Y5T6|A8Y5T6_MOUSE Probable proline--tRNA ligase, mitochondrial OS=Mus musculus GN=Pars2 PE=3 SV=1;>tr|A2AVQ7|A2AVQ7_MOUSE Probable proline--tRNA lig	0	192630	234710	0	1175400	263190	0	0	0	0	9745000	0
SPRY domain-containing protein 7	Spryd7	>tr|Q3UBW1|Q3UBW1_MOUSE Novel protein (6330409N04Rik) OS=Mus musculus GN=6330409N04Rik PE=2 SV=1;>sp|Q3TFQ1|SPRY7_MOUSE SPRY domain-containing protein 7 OS=Mus musculus GN=Spryd7 PE=2 SV=2;>tr|A9C429|A9C429_MOUSE MCG4284 OS=Mus musculus GN=6330409N04Rik PE	0	0	0	0	984380	0	0	0	0	0	0	0
Chloride channel protein 2	Clcn2	>tr|D6RFS3|D6RFS3_MOUSE Chloride channel protein 2 OS=Mus musculus GN=Clcn2 PE=4 SV=1;>tr|A9C437|A9C437_MOUSE Chloride channel 2 OS=Mus musculus GN=Clcn2 PE=4 SV=1;>sp|Q9R0A1|CLCN2_MOUSE Chloride channel protein 2 OS=Mus musculus GN=Clcn2 PE=2 SV=2	994240	227510	361680	0	468130	0	0	0	0	0	2373500	0
Cullin-7	Cul7	>sp|Q8VE73-3|CUL7_MOUSE Isoform 2 of Cullin-7 OS=Mus musculus GN=Cul7;>sp|Q8VE73|CUL7_MOUSE Cullin-7 OS=Mus musculus GN=Cul7 PE=1 SV=2;>tr|A9C491|A9C491_MOUSE Cullin 7 OS=Mus musculus GN=Cul7 PE=2 SV=1	505620	97549	462410	55350	2169000	522390	0	0	0	0	54553000	38776000
NudC domain-containing protein 3	Nudcd3	>sp|Q8R1N4|NUDC3_MOUSE NudC domain-containing protein 3 OS=Mus musculus GN=Nudcd3 PE=2 SV=3;>tr|B0FTY3|B0FTY3_MOUSE NudC domain containing 3, isoform CRA_a OS=Mus musculus GN=Nudcd3 PE=2 SV=1;>sp|Q8R1N4-3|NUDC3_MOUSE Isoform 3 of NudC domain-containing pro	4913800	7685900	2673100	2486800	24850000	14941000	75588000	77646000	77305000	48662000	122440000	146090000
	Rbm14	>tr|B0LM42|B0LM42_MOUSE RNA-binding protein 14 OS=Mus musculus GN=Rbm14/Rbm4 fusion PE=2 SV=1	899570	2721500	1063300	0	3548700	0	0	16494000	0	0	18013000	0
Securin	Pttg1	>tr|D6RIQ0|D6RIQ0_MOUSE Securin OS=Mus musculus GN=Pttg1 PE=4 SV=1;>sp|Q9CQJ7-2|PTTG1_MOUSE Isoform 2 of Securin OS=Mus musculus GN=Pttg1;>tr|B0QZU0|B0QZU0_MOUSE Pituitary tumor-transforming 1 OS=Mus musculus GN=Pttg1 PE=4 SV=1;>sp|Q9CQJ7|PTTG1_MOUSE Secur	2352700	1759900	2401500	0	3462600	8665200	0	0	0	0	0	45865000
DNA-directed RNA polymerase III subunit RPC10	Polr3k	>sp|Q9CQZ7|RPC10_MOUSE DNA-directed RNA polymerase III subunit RPC10 OS=Mus musculus GN=Polr3k PE=2 SV=1;>tr|B0R0C9|B0R0C9_MOUSE DNA-directed RNA polymerase subunit OS=Mus musculus GN=Polr3k PE=3 SV=1	4350200	0	1492200	0	10081000	3703200	14068000	0	0	0	0	0
Rab9 effector protein with kelch motifs	Rabepk	>tr|B0R0S4|B0R0S4_MOUSE Rab9 effector protein with kelch motifs OS=Mus musculus GN=Rabepk PE=4 SV=1;>sp|Q8VCH5|RABEK_MOUSE Rab9 effector protein with kelch motifs OS=Mus musculus GN=Rabepk PE=2 SV=2;>tr|A2AUF7|A2AUF7_MOUSE Rab9 effector protein with kelch	0	0	0	0	0	0	0	0	0	0	0	0
Zinc finger protein 318	Znf318;Zfp318	>tr|E9QLT2|E9QLT2_MOUSE Protein Zfp318 OS=Mus musculus GN=Zfp318 PE=4 SV=1;>sp|Q99PP2|ZN318_MOUSE Zinc finger protein 318 (Fragment) OS=Mus musculus GN=Znf318 PE=1 SV=2;>tr|B0V2M3|B0V2M3_MOUSE Protein Zfp318 OS=Mus musculus GN=Zfp318 PE=4 SV=1	47602	43808	0	121030	146370	64008	0	0	0	0	4220700	0
Lysine-specific demethylase 4B	Kdm4b	>sp|Q91VY5-2|KDM4B_MOUSE Isoform 2 of Lysine-specific demethylase 4B OS=Mus musculus GN=Kdm4b;>tr|B0V2M9|B0V2M9_MOUSE Jumonji domain containing 2B OS=Mus musculus GN=Kdm4b PE=4 SV=1;>sp|Q91VY5|KDM4B_MOUSE Lysine-specific demethylase 4B OS=Mus musculus GN=K	109370	15766	135720	14389	0	237010	4917400	0	5878800	0	0	4119100
Protein canopy homolog 3	Cnpy3	>sp|Q9DAU1|CNPY3_MOUSE Protein canopy homolog 3 OS=Mus musculus GN=Cnpy3 PE=1 SV=1;>tr|B0V2V2|B0V2V2_MOUSE Canopy 3 homolog (Zebrafish) OS=Mus musculus GN=Cnpy3 PE=4 SV=1;>sp|Q9DAU1-2|CNPY3_MOUSE Isoform 2 of Protein canopy homolog 3 OS=Mus musculus GN=Cnp	2604700	3103500	2959300	1298600	1335700	2063000	19024000	28579000	26116000	0	0	29432000
Bromodomain-containing protein 4	Brd4	>sp|Q9ESU6|BRD4_MOUSE Bromodomain-containing protein 4 OS=Mus musculus GN=Brd4 PE=1 SV=1;>tr|B0V2V7|B0V2V7_MOUSE Bromodomain containing 4 OS=Mus musculus GN=Brd4 PE=4 SV=1;>tr|Q3UH70|Q3UH70_MOUSE Bromodomain-containing protein 4 OS=Mus musculus GN=Brd4 PE=	9586000	17395000	9461600	7161500	19180000	7342600	288840000	357180000	298100000	299020000	222110000	362170000
NF-kappa-B-activating protein	Nkap	>sp|Q9D0F4|NKAP_MOUSE NF-kappa-B-activating protein OS=Mus musculus GN=Nkap PE=1 SV=1;>tr|B1APM8|B1APM8_MOUSE NFKB activating protein OS=Mus musculus GN=Nkap PE=4 SV=1	12390000	931590	9086800	2190500	3156300	3537100	0	0	0	0	0	31762000
Keratin, type I cytoskeletal 19	Krt19	>sp|P19001|K1C19_MOUSE Keratin, type I cytoskeletal 19 OS=Mus musculus GN=Krt19 PE=1 SV=1;>P19001 SWISS-PROT:P19001 Tax_Id=10090 Gene_Symbol=Krt19 Keratin, type I cytoskeletal 19;>tr|B1AQ78|B1AQ78_MOUSE Keratin 19 OS=Mus musculus GN=Krt19 PE=2 SV=1	0	0	0	230640	111820	7330300	0	0	0	0	0	124700000
Protein unc-119 homolog A	Unc119	>sp|Q9Z2R6|U119A_MOUSE Protein unc-119 homolog A OS=Mus musculus GN=Unc119 PE=1 SV=1;>tr|Q3V299|Q3V299_MOUSE Unc-119 homolog (C. elegans) OS=Mus musculus GN=Unc119 PE=2 SV=1;>tr|B1AQD9|B1AQD9_MOUSE Protein unc-119 homolog A OS=Mus musculus GN=Unc119 PE=4 S	632520	978610	0	0	1407800	1144300	0	6924700	0	0	4986700	8949700
Fructose-bisphosphate aldolase C	Aldoc	>sp|P05063|ALDOC_MOUSE Fructose-bisphosphate aldolase C OS=Mus musculus GN=Aldoc PE=1 SV=4;>tr|B1AQE0|B1AQE0_MOUSE Fructose-bisphosphate aldolase OS=Mus musculus GN=Aldoc PE=3 SV=1	1321900	0	1347100	705710	2623400	405240	21719000	0	23488000	13333000	20437000	0
Dual specificity protein phosphatase 3	Dusp3	>sp|Q9D7X3|DUS3_MOUSE Dual specificity protein phosphatase 3 OS=Mus musculus GN=Dusp3 PE=1 SV=1;>tr|B1AQF3|B1AQF3_MOUSE Dual specificity phosphatase 3 (Vaccinia virus phosphatase VH1-related) OS=Mus musculus GN=Dusp3 PE=4 SV=1;>tr|B1AQF4|B1AQF4_MOUSE Dual	0	2333200	636320	0	8774700	6743400	0	6088600	0	0	0	0
Ubiquitin carboxyl-terminal hydrolase 36	Usp36	>sp|B1AQJ2|UBP36_MOUSE Ubiquitin carboxyl-terminal hydrolase 36 OS=Mus musculus GN=Usp36 PE=2 SV=1;>tr|B0QZF8|B0QZF8_MOUSE Ubiquitin carboxyl-terminal hydrolase 36 (Fragment) OS=Mus musculus GN=Usp36 PE=4 SV=1	1891800	3906700	1019100	999880	5150700	1216200	73998000	94239000	35646000	82644000	86199000	63453000
Soluble calcium-activated nucleotidase 1	Cant1	>sp|Q8VCF1|CANT1_MOUSE Soluble calcium-activated nucleotidase 1 OS=Mus musculus GN=Cant1 PE=2 SV=1;>sp|Q8VCF1-3|CANT1_MOUSE Isoform 3 of Soluble calcium-activated nucleotidase 1 OS=Mus musculus GN=Cant1;>tr|B1AQJ9|B1AQJ9_MOUSE Calcium activated nucleotidas	0	0	0	0	0	0	0	0	0	0	0	0
Thymidine kinase, cytosolic	Tk1	>sp|P04184|KITH_MOUSE Thymidine kinase, cytosolic OS=Mus musculus GN=Tk1 PE=2 SV=3;>tr|B1AQK8|B1AQK8_MOUSE Thymidine kinase OS=Mus musculus GN=Tk1 PE=3 SV=1	5441100	6574600	3704700	3177200	3179100	2812900	40493000	32866000	40376000	27557000	14567000	19530000
Galectin-9	Lgals9	>sp|O08573-2|LEG9_MOUSE Isoform Short of Galectin-9 OS=Mus musculus GN=Lgals9;>tr|B1AQR8|B1AQR8_MOUSE Galectin-9 OS=Mus musculus GN=Lgals9 PE=4 SV=1;>sp|O08573|LEG9_MOUSE Galectin-9 OS=Mus musculus GN=Lgals9 PE=1 SV=1;>tr|G3X9T7|G3X9T7_MOUSE Galectin-9 OS=	524340	0	319240	0	0	0	0	0	3377500	0	0	0
Rho GTPase-activating protein 23	Arhgap23	>tr|F8VQ11|F8VQ11_MOUSE Rho GTPase-activating protein 23 OS=Mus musculus GN=Arhgap23 PE=4 SV=1;>sp|Q69ZH9|RHG23_MOUSE Rho GTPase-activating protein 23 OS=Mus musculus GN=Arhgap23 PE=1 SV=2;>tr|B1AQY2|B1AQY2_MOUSE Rho GTPase activating protein 23 OS=Mus mus	0	74655	0	0	414860	422450	0	6219600	0	0	13773000	10354000
Septin-8	2008-09-01	>sp|Q8CHH9|SEPT8_MOUSE Septin-8 OS=Mus musculus GN=Sept8 PE=1 SV=4;>tr|B1AQY8|B1AQY8_MOUSE Septin 8 OS=Mus musculus GN=Sept8 PE=3 SV=1;>sp|Q8CHH9-2|SEPT8_MOUSE Isoform 2 of Septin-8 OS=Mus musculus GN=Sept8;>tr|B7ZC46|B7ZC46_MOUSE Septin 8 OS=Mus musculus	0	701220	0	0	2035400	452100	0	0	0	0	8678500	0
Kinesin-like protein KIF3A	Kif3a	>tr|Q3TET1|Q3TET1_MOUSE Kinesin-like protein KIF3A OS=Mus musculus GN=Kif3a PE=2 SV=1;>tr|E9PYA1|E9PYA1_MOUSE Kinesin-like protein KIF3A OS=Mus musculus GN=Kif3a PE=3 SV=1;>tr|Q3UI47|Q3UI47_MOUSE Kinesin family member 3A OS=Mus musculus GN=Kif3a PE=2 SV=1;	0	0	134310	0	314250	195310	0	0	0	0	0	0
Polycomb group RING finger protein 2;Polycomb complex protein BMI-1	Pcgf2;Bmi1	>sp|P23798|PCGF2_MOUSE Polycomb group RING finger protein 2 OS=Mus musculus GN=Pcgf2 PE=1 SV=2;>tr|B1AR02|B1AR02_MOUSE Polycomb group ring finger 2 OS=Mus musculus GN=Pcgf2 PE=4 SV=1;>tr|A2ASR6|A2ASR6_MOUSE B lymphoma Mo-MLV insertion region 1 (Fragment) O	4456200	3110300	4405100	2203400	1039300	6814600	29975000	24886000	27373000	29046000	0	57320000
	Mllt6	>tr|B1AR09|B1AR09_MOUSE Myeloid/lymphoid or mixed lineage-leukemia translocation to 6 homolog (Drosophila) OS=Mus musculus GN=Mllt6 PE=4 SV=1;>tr|B1AR10|B1AR10_MOUSE Myeloid/lymphoid or mixed lineage-leukemia translocation to 6 homolog (Drosophila) OS=Mus	116510	117120	78989	232890	557020	150700	3412600	2094300	3012400	1684100	3025100	0
CDGSH iron-sulfur domain-containing protein 3, mitochondrial	Cisd3	>tr|B2RWE3|B2RWE3_MOUSE CDGSH iron sulfur domain 3 OS=Mus musculus GN=Cisd3 PE=2 SV=1;>sp|B1AR13|CISD3_MOUSE CDGSH iron-sulfur domain-containing protein 3, mitochondrial OS=Mus musculus GN=Cisd3 PE=3 SV=1	6364800	270540	3042400	7244300	10240000	1277700	25648000	0	0	56959000	23131000	26505000
Very long-chain specific acyl-CoA dehydrogenase, mitochondrial	Acadvl	>sp|P50544|ACADV_MOUSE Very long-chain specific acyl-CoA dehydrogenase, mitochondrial OS=Mus musculus GN=Acadvl PE=1 SV=3;>tr|B1AR27|B1AR27_MOUSE Acyl-Coenzyme A dehydrogenase, very long chain OS=Mus musculus GN=Acadvl PE=3 SV=1;>tr|B1AR28|B1AR28_MOUSE Acy	671110	1566100	744430	375490	1226000	791880	22772000	40625000	25393000	25642000	18302000	18026000
Claudin-7	Cldn7	>tr|B1AR46|B1AR46_MOUSE Claudin 7 (Fragment) OS=Mus musculus GN=Cldn7 PE=4 SV=1;>sp|Q9Z261|CLD7_MOUSE Claudin-7 OS=Mus musculus GN=Cldn7 PE=1 SV=1	0	8768800	0	0	0	0	0	9858300	0	0	0	0
	Myh13	>tr|B1AR69|B1AR69_MOUSE Myosin, heavy polypeptide 13, skeletal muscle OS=Mus musculus GN=Myh13 PE=4 SV=1	0	0	37638	60164	0	144340	0	0	0	0	0	0
DDB1- and CUL4-associated factor 7	Dcaf7	>sp|P61963|DCAF7_MOUSE DDB1- and CUL4-associated factor 7 OS=Mus musculus GN=Dcaf7 PE=2 SV=1;>tr|B1AR85|B1AR85_MOUSE WD repeat domain 68 OS=Mus musculus GN=Dcaf7 PE=4 SV=1	1671300	3727900	2027300	567020	610240	0	26069000	30650000	31385000	0	0	0
Platelet endothelial cell adhesion molecule	Pecam1	>tr|E9Q0X6|E9Q0X6_MOUSE Platelet endothelial cell adhesion molecule OS=Mus musculus GN=Pecam1 PE=4 SV=1;>sp|Q08481-4|PECA1_MOUSE Isoform 4 of Platelet endothelial cell adhesion molecule OS=Mus musculus GN=Pecam1;>sp|Q08481-2|PECA1_MOUSE Isoform 2 of Platel	0	49782	0	0	0	1560000	0	0	0	0	0	31996000
Zinc transporter ZIP11	Slc39a11	>tr|B1ARC2|B1ARC2_MOUSE Solute carrier family 39 (Metal ion transporter), member 11 (Fragment) OS=Mus musculus GN=Slc39a11 PE=4 SV=1;>sp|Q8BWY7-3|S39AB_MOUSE Isoform 3 of Zinc transporter ZIP11 OS=Mus musculus GN=Slc39a11;>sp|Q8BWY7|S39AB_MOUSE Zinc transp	0	0	0	0	0	0	0	0	0	0	0	0
	Slfn9	>tr|F6UG04|F6UG04_MOUSE Protein Slfn9 (Fragment) OS=Mus musculus GN=Slfn9 PE=4 SV=1;>tr|B1ARD7|B1ARD7_MOUSE Schlafen 9 (Fragment) OS=Mus musculus GN=Slfn9 PE=4 SV=1;>tr|B1ARD6|B1ARD6_MOUSE Protein Slfn9 OS=Mus musculus GN=Slfn9 PE=4 SV=1	0	0	119480	0	308770	0	0	0	0	0	0	0
Serine/threonine-protein kinase/endoribonuclease IRE1;Serine/threonine-protein kinase;Endoribonuclease	Ern1	>sp|Q9EQY0|ERN1_MOUSE Serine/threonine-protein kinase/endoribonuclease IRE1 OS=Mus musculus GN=Ern1 PE=2 SV=1;>tr|B1ARI8|B1ARI8_MOUSE Endoplasmic reticulum (ER) to nucleus signalling OS=Mus musculus GN=Ern1 PE=4 SV=1	0	0	0	0	0	0	0	0	0	0	0	0
pre-rRNA processing protein FTSJ3	Ftsj3	>sp|Q9DBE9|RRMJ3_MOUSE Putative rRNA methyltransferase 3 OS=Mus musculus GN=Ftsj3 PE=1 SV=1;>tr|B1ARK1|B1ARK1_MOUSE FtsJ homolog 3 (E. coli) OS=Mus musculus GN=Ftsj3 PE=3 SV=1	37404000	40668000	16383000	12358000	36129000	18466000	728040000	645400000	447650000	487450000	494730000	428250000
26S protease regulatory subunit 8	Psmc5	>sp|P62196|PRS8_MOUSE 26S protease regulatory subunit 8 OS=Mus musculus GN=Psmc5 PE=1 SV=1;>tr|B1ARK2|B1ARK2_MOUSE Protease (Prosome, macropain) 26S subunit, ATPase 5 OS=Mus musculus GN=Psmc5 PE=3 SV=1;>tr|E9Q0L5|E9Q0L5_MOUSE 26S protease regulatory subuni	127040000	96733000	90942000	67734000	216130000	79717000	1507600000	1164700000	1386200000	1312200000	1236700000	1348600000
	Macf1	>tr|B1ARU4|B1ARU4_MOUSE Microtubule-actin cross-linking factor 1 OS=Mus musculus GN=Macf1 PE=4 SV=1	6435200	5839200	4275200	2780900	13198000	4993300	1171700000	1235400000	1086900000	1214000000	1338800000	1538100000
	Pramef17	>tr|B1ARV4|B1ARV4_MOUSE Novel protein similar to the preferentially expressed antigen in melanoma like (Pramel) family OS=Mus musculus GN=Gm13128 PE=4 SV=1;>tr|A2ASJ1|A2ASJ1_MOUSE Novel protein similar to the preferentially expressed antigen in melanoma li	0	0	0	0	0	0	0	0	0	0	0	0
NADH dehydrogenase [ubiquinone] iron-sulfur protein 5;NADH dehydrogenase [ubiquinone] iron-sulfur protein 5, N-terminally processed	Ndufs5	>tr|B1ARW4|B1ARW4_MOUSE NADH dehydrogenase (Ubiquinone) Fe-S protein 5 (Fragment) OS=Mus musculus GN=Ndufs5 PE=4 SV=1;>sp|Q99LY9|NDUS5_MOUSE NADH dehydrogenase [ubiquinone] iron-sulfur protein 5 OS=Mus musculus GN=Ndufs5 PE=1 SV=3	19399000	1344600	15237000	11335000	47047000	1839300	78300000	0	54174000	62481000	62812000	0
Protein LZIC	Lzic	>sp|Q8K3C3|LZIC_MOUSE Protein LZIC OS=Mus musculus GN=Lzic PE=1 SV=1;>tr|B1AS02|B1AS02_MOUSE Leucine zipper and CTNNBIP1 domain containing OS=Mus musculus GN=Lzic PE=4 SV=1	2662000	3410300	990490	0	9621100	1659000	0	22189000	0	0	29341000	0
Glutamate receptor ionotropic, kainate 3	Grik3	>sp|B1AS29|GRIK3_MOUSE Glutamate receptor, ionotropic kainate 3 OS=Mus musculus GN=Grik3 PE=2 SV=1	354840	1703900	510410	0	0	23032	0	45016000	0	0	0	0
Single-stranded DNA-binding protein 3	Ssbp3	>tr|E9Q7U6|E9Q7U6_MOUSE Single-stranded DNA-binding protein 3 OS=Mus musculus GN=Ssbp3 PE=4 SV=1;>tr|E9PZN1|E9PZN1_MOUSE Single-stranded DNA-binding protein 3 OS=Mus musculus GN=Ssbp3 PE=4 SV=1;>tr|Q3U5B9|Q3U5B9_MOUSE Single-stranded DNA-binding protein 3	0	1598100	1032700	1441500	0	1974600	0	0	0	0	0	11758000
39S ribosomal protein L37, mitochondrial	Mrpl37	>sp|Q921S7|RM37_MOUSE 39S ribosomal protein L37, mitochondrial OS=Mus musculus GN=Mrpl37 PE=2 SV=1;>tr|B1AS38|B1AS38_MOUSE Mitochondrial ribosomal protein L37 OS=Mus musculus GN=Mrpl37 PE=4 SV=1	8681900	5132100	4435000	3090600	11252000	4646000	107650000	85611000	98704000	90448000	85142000	171360000
Zinc finger protein castor homolog 1	Casz1	>tr|B1AS48|B1AS48_MOUSE Castor homolog 1, zinc finger (Drosophila) (Fragment) OS=Mus musculus GN=Casz1 PE=4 SV=1;>sp|Q9CWL2-2|CASZ1_MOUSE Isoform 2 of Zinc finger protein castor homolog 1 OS=Mus musculus GN=Casz1;>sp|Q9CWL2|CASZ1_MOUSE Zinc finger protein	0	477470	0	0	0	0	0	7515000	0	0	0	0
CTP synthase 1	Ctps1	>sp|P70698|PYRG1_MOUSE CTP synthase 1 OS=Mus musculus GN=Ctps1 PE=1 SV=2;>tr|B1AS53|B1AS53_MOUSE Cytidine 5-triphosphate synthase OS=Mus musculus GN=Ctps PE=3 SV=1	45934000	39865000	25173000	18129000	81744000	21779000	589650000	708910000	627030000	660630000	686320000	590180000
Pleckstrin homology domain-containing family G member 5	Plekhg5	>tr|B1AS67|B1AS67_MOUSE Pleckstrin homology domain containing, family G (With RhoGef domain) member 5 OS=Mus musculus GN=Plekhg5 PE=4 SV=1;>sp|Q66T02-2|PKHG5_MOUSE Isoform 2 of Pleckstrin homology domain-containing family G member 5 OS=Mus musculus GN=Plek	0	208890	0	0	0	98995	0	0	0	0	0	0
Macoilin	Tmem57	>sp|Q7TQE6|MACOI_MOUSE Macoilin OS=Mus musculus GN=Tmem57 PE=2 SV=1;>tr|B1AS84|B1AS84_MOUSE Transmembrane protein 57 OS=Mus musculus GN=Tmem57 PE=4 SV=1	491460	385610	482380	0	377010	69076	0	0	11908000	0	0	0
Pre-mRNA-splicing factor SYF2	Syf2	>sp|Q9D198|SYF2_MOUSE Pre-mRNA-splicing factor SYF2 OS=Mus musculus GN=Syf2 PE=2 SV=1;>tr|B1AS87|B1AS87_MOUSE SYF2 homolog, RNA splicing factor (S. cerevisiae) OS=Mus musculus GN=Syf2 PE=4 SV=1	3377000	3170600	6767300	1984600	11867000	2691900	0	0	51169000	28045000	30063000	0
Peroxisomal membrane protein PEX14	Pex14	>sp|Q9R0A0|PEX14_MOUSE Peroxisomal membrane protein PEX14 OS=Mus musculus GN=Pex14 PE=1 SV=1;>tr|B1AS89|B1AS89_MOUSE Peroxisomal biogenesis factor 14 OS=Mus musculus GN=Pex14 PE=4 SV=1	6267700	11777000	4761700	2807900	6233900	9253100	61903000	75825000	59671000	38430000	57511000	84753000
Smad nuclear-interacting protein 1	Snip1	>sp|Q8BIZ6|SNIP1_MOUSE Smad nuclear-interacting protein 1 OS=Mus musculus GN=Snip1 PE=1 SV=1;>tr|B1ASC5|B1ASC5_MOUSE Smad nuclear interacting protein 1 OS=Mus musculus GN=Snip1 PE=4 SV=1	440000	506950	1635900	271580	737200	527150	0	0	20769000	0	0	0
Chromatin modification-related protein MEAF6	Meaf6	>sp|Q2VPQ9|EAF6_MOUSE Chromatin modification-related protein MEAF6 OS=Mus musculus GN=Meaf6 PE=2 SV=1;>sp|Q2VPQ9-2|EAF6_MOUSE Isoform 2 of Chromatin modification-related protein MEAF6 OS=Mus musculus GN=Meaf6;>tr|B1ASC7|B1ASC7_MOUSE Novel protein OS=Mus mu	1971100	6068600	1685500	0	14587000	9230700	8178500	25989000	8665300	0	19380000	33957000
Zinc finger autosomal protein;Zinc finger X-chromosomal protein	Zfa;Zfx	>sp|P23607|ZFA_MOUSE Zinc finger autosomal protein OS=Mus musculus GN=Zfa PE=2 SV=1;>tr|B7ZN32|B7ZN32_MOUSE Zfx protein OS=Mus musculus GN=Zfx PE=2 SV=1;>sp|P17012|ZFX_MOUSE Zinc finger X-chromosomal protein OS=Mus musculus GN=Zfx PE=1 SV=2;>tr|B1ASD1|B1AS	459060	385040	0	0	198500	197020	7027700	0	0	0	0	0
Pumilio homolog 1	Pum1	>sp|Q80U78-2|PUM1_MOUSE Isoform 2 of Pumilio homolog 1 OS=Mus musculus GN=Pum1;>tr|B1ASF3|B1ASF3_MOUSE Pumilio 1 (Drosophila) OS=Mus musculus GN=Pum1 PE=4 SV=1;>tr|E9QL01|E9QL01_MOUSE Pumilio homolog 1 OS=Mus musculus GN=Pum1 PE=4 SV=1;>sp|Q80U78-3|PUM1_MO	15462000	8200400	13023000	5465200	22520000	6105900	275960000	196500000	289320000	266460000	301470000	169500000
Cytochrome b-c1 complex subunit 6, mitochondrial	Uqcrh	>sp|P99028|QCR6_MOUSE Cytochrome b-c1 complex subunit 6, mitochondrial OS=Mus musculus GN=Uqcrh PE=1 SV=2;>tr|B1ASG5|B1ASG5_MOUSE Ubiquinol-cytochrome c reductase hinge protein OS=Mus musculus GN=Uqcrh PE=4 SV=1	2095800	0	3712900	0	4252100	0	7020600	0	19218000	0	0	0
Importin-13	Ipo13	>sp|Q8K0C1|IPO13_MOUSE Importin-13 OS=Mus musculus GN=Ipo13 PE=2 SV=1;>tr|B1ASJ5|B1ASJ5_MOUSE Importin 13 OS=Mus musculus GN=Ipo13 PE=4 SV=1;>sp|Q8K0C1-2|IPO13_MOUSE Isoform 2 of Importin-13 OS=Mus musculus GN=Ipo13	0	0	0	0	752660	0	0	0	0	0	9540400	0
Ubiquitin-conjugating enzyme E2 J2	Ube2j2	>sp|Q6P073|UB2J2_MOUSE Ubiquitin-conjugating enzyme E2 J2 OS=Mus musculus GN=Ube2j2 PE=1 SV=1;>tr|B1ASK9|B1ASK9_MOUSE Ubiquitin-conjugating enzyme E2, J2 homolog (Yeast) OS=Mus musculus GN=Ube2j2 PE=4 SV=1;>tr|B1ASK8|B1ASK8_MOUSE Ubiquitin-conjugating enzy	0	2864700	124900	339760	459130	0	0	19324000	0	0	0	0
Beta-1,3-galactosyltransferase 6	B3galt6	>sp|Q91Z92|B3GT6_MOUSE Beta-1,3-galactosyltransferase 6 OS=Mus musculus GN=B3galt6 PE=2 SV=1;>tr|B1ASL0|B1ASL0_MOUSE UDP-Gal:betaGal beta 1,3-galactosyltransferase, polypeptide 6 OS=Mus musculus GN=B3galt6 PE=4 SV=1	287390	151630	0	210590	779830	739310	0	0	0	0	6800900	0
Methyltransferase-like protein 2	Mettl2	>sp|Q8BMK1|METL2_MOUSE Methyltransferase-like protein 2 OS=Mus musculus GN=Mettl2 PE=2 SV=2;>tr|B1ASN9|B1ASN9_MOUSE Methyltransferase like 2 OS=Mus musculus GN=Mettl2 PE=4 SV=1	2130100	1737900	803890	0	4158200	1664200	19503000	0	0	0	27347000	0
Apolipoprotein O	Apoo	>tr|Q9D186|Q9D186_MOUSE Apolipoprotein O OS=Mus musculus GN=Apoo PE=2 SV=1;>tr|B1ASQ2|B1ASQ2_MOUSE Apolipoprotein O OS=Mus musculus GN=Apoo PE=4 SV=1;>sp|Q9DCZ4|APOO_MOUSE Apolipoprotein O OS=Mus musculus GN=Apoo PE=2 SV=1	9838800	20508000	4673300	10567000	14119000	9085300	0	76454000	0	0	34997000	0
Melanoma-associated antigen D1	Maged1	>sp|Q9QYH6|MAGD1_MOUSE Melanoma-associated antigen D1 OS=Mus musculus GN=Maged1 PE=1 SV=1;>tr|B1ASQ5|B1ASQ5_MOUSE Melanoma antigen, family D, 1 OS=Mus musculus GN=Maged1 PE=4 SV=1;>tr|F6YTL0|F6YTL0_MOUSE Melanoma-associated antigen D1 OS=Mus musculus GN=Ma	1329800	1379700	798200	2566300	3047500	977410	20493000	20950000	0	60503000	18113000	22210000
Serine/threonine-protein kinase tousled-like 2	Tlk2	>tr|B1ASU9|B1ASU9_MOUSE Serine/threonine-protein kinase tousled-like 2 OS=Mus musculus GN=Tlk2 PE=4 SV=1;>sp|O55047|TLK2_MOUSE Serine/threonine-protein kinase tousled-like 2 OS=Mus musculus GN=Tlk2 PE=1 SV=2;>sp|O55047-2|TLK2_MOUSE Isoform 2 of Serine/thre	881090	0	117790	79109	1588000	195170	0	0	0	0	18620000	0
Trafficking protein particle complex subunit 1	Trappc1	>tr|B1ASW5|B1ASW5_MOUSE Trafficking protein particle complex 1 OS=Mus musculus GN=Trappc1 PE=4 SV=1;>sp|Q5NCF2|TPPC1_MOUSE Trafficking protein particle complex subunit 1 OS=Mus musculus GN=Trappc1 PE=1 SV=1;>tr|Q14BF8|Q14BF8_MOUSE Trafficking protein parti	2524000	0	661790	1182900	4776100	550240	0	0	0	12207000	0	0
TGF-beta-activated kinase 1 and MAP3K7-binding protein 3	Tab3	>sp|Q571K4|TAB3_MOUSE TGF-beta-activated kinase 1 and MAP3K7-binding protein 3 OS=Mus musculus GN=Tab3 PE=1 SV=2;>tr|B1ASY9|B1ASY9_MOUSE Mitogen-activated protein kinase kinase kinase 7 interacting protein 3 OS=Mus musculus GN=Tab3 PE=2 SV=1;>tr|F6XIV6|F6X	57194	164620	81913	0	0	256710	0	0	1791000	0	0	0
Glycerol kinase	Gk;Gyk	>sp|Q64516-1|GLPK_MOUSE Isoform 1 of Glycerol kinase OS=Mus musculus GN=Gk;>tr|B1ASZ0|B1ASZ0_MOUSE Glycerol kinase OS=Mus musculus GN=Gyk PE=3 SV=1;>tr|B1ASZ3|B1ASZ3_MOUSE Glycerol kinase OS=Mus musculus GN=Gyk PE=3 SV=1;>sp|Q64516-2|GLPK_MOUSE Isoform 2 o	388550	1054300	541640	170370	919360	844160	0	14849000	12988000	0	0	18158000
INO80 complex subunit D	Ino80d	>tr|B1AT34|B1AT34_MOUSE INO80 complex subunit D (Fragment) OS=Mus musculus GN=Ino80d PE=4 SV=1;>tr|B1AT33|B1AT33_MOUSE INO80 complex subunit D (Fragment) OS=Mus musculus GN=Ino80d PE=4 SV=1;>sp|Q66JY2-2|IN80D_MOUSE Isoform 2 of INO80 complex subunit D OS=M	0	459690	0	0	492130	0	0	4909700	0	0	0	0
Phosphoribosyl pyrophosphate synthase-associated protein 1	Prpsap1	>tr|B1AT82|B1AT82_MOUSE MCG6846, isoform CRA_c OS=Mus musculus GN=Prpsap1 PE=4 SV=1;>sp|Q9D0M1|KPRA_MOUSE Phosphoribosyl pyrophosphate synthase-associated protein 1 OS=Mus musculus GN=Prpsap1 PE=1 SV=1	14909000	12297000	10246000	7255700	22357000	6477600	193050000	201900000	179050000	168710000	184650000	83366000
Growth factor receptor-bound protein 2	Grb2	>tr|B1AT92|B1AT92_MOUSE Growth factor receptor bound protein 2 OS=Mus musculus GN=Grb2 PE=4 SV=1;>sp|Q60631|GRB2_MOUSE Growth factor receptor-bound protein 2 OS=Mus musculus GN=Grb2 PE=1 SV=1;>tr|Q3U5I5|Q3U5I5_MOUSE Growth factor receptor bound protein 2 O	20865000	29894000	24328000	15601000	70216000	25569000	208700000	221320000	241550000	302040000	250800000	266710000
Myotubularin-related protein 3	Mtmr3	>tr|B1ATD5|B1ATD5_MOUSE MCG9626, isoform CRA_b OS=Mus musculus GN=Mtmr3 PE=4 SV=1;>sp|Q8K296|MTMR3_MOUSE Myotubularin-related protein 3 OS=Mus musculus GN=Mtmr3 PE=1 SV=2;>sp|Q8K296-2|MTMR3_MOUSE Isoform 2 of Myotubularin-related protein 3 OS=Mus musculus	182560	12080	168970	56044	743240	161980	9489600	0	9300000	0	9553600	10110000
Fatty aldehyde dehydrogenase	Aldh3a2	>tr|Q8C5J1|Q8C5J1_MOUSE Aldehyde dehydrogenase OS=Mus musculus GN=Aldh3a2 PE=2 SV=1;>sp|P47740|AL3A2_MOUSE Fatty aldehyde dehydrogenase OS=Mus musculus GN=Aldh3a2 PE=2 SV=2;>tr|B1AV77|B1AV77_MOUSE Aldehyde dehydrogenase OS=Mus musculus GN=Aldh3a2 PE=3 SV=1	1750900	1322300	2603000	0	2867500	2342500	34053000	0	35455000	0	43643000	0
Sarcoplasmic/endoplasmic reticulum calcium ATPase 3	Atp2a3	>tr|B1ATS4|B1ATS4_MOUSE ATPase, Ca++ transporting, ubiquitous OS=Mus musculus GN=Atp2a3 PE=3 SV=1;>tr|Q8R0X5|Q8R0X5_MOUSE ATPase, Ca++ transporting, ubiquitous, isoform CRA_a OS=Mus musculus GN=Atp2a3 PE=2 SV=1;>sp|Q64518-2|AT2A3_MOUSE Isoform SERCA3A of S	0	0	0	0	488530	0	0	0	0	0	6656800	0
WD repeat domain phosphoinositide-interacting protein 3	Wdr45b	>sp|Q9CR39|WIPI3_MOUSE WD repeat domain phosphoinositide-interacting protein 3 OS=Mus musculus GN=Wdr45l PE=2 SV=2;>tr|B1ATT1|B1ATT1_MOUSE MCG12363 OS=Mus musculus GN=Wdr45l PE=4 SV=1	943110	1202400	638500	474200	6933200	1321300	0	0	5769100	0	22474000	0
tRNA-dihydrouridine(16/17) synthase [NAD(P)(+)]-like	Dus1l	>sp|Q8C2P3|DUS1L_MOUSE tRNA-dihydrouridine(16/17) synthase [NAD(P)(+)]-like OS=Mus musculus GN=Dus1l PE=2 SV=1;>tr|B1ATU5|B1ATU5_MOUSE Dihydrouridine synthase 1-like (S. cerevisiae) OS=Mus musculus GN=Dus1l PE=4 SV=1	1882900	1800600	170340	0	1491400	857760	16489000	23998000	0	0	17309000	20507000
Hepatocyte growth factor-regulated tyrosine kinase substrate	Hgs	>tr|B1ATZ0|B1ATZ0_MOUSE HGF-regulated tyrosine kinase substrate OS=Mus musculus GN=Hgs PE=4 SV=1;>tr|B1ATZ1|B1ATZ1_MOUSE HGF-regulated tyrosine kinase substrate OS=Mus musculus GN=Hgs PE=4 SV=1;>tr|E9PYT7|E9PYT7_MOUSE Hepatocyte growth factor-regulated tyr	5487500	7249200	3394000	3222500	10213000	7667900	95731000	95252000	101270000	141070000	118410000	139280000
Mitochondrial dicarboxylate carrier	Slc25a10	>sp|Q9QZD8|DIC_MOUSE Mitochondrial dicarboxylate carrier OS=Mus musculus GN=Slc25a10 PE=2 SV=2;>tr|B1ATZ4|B1ATZ4_MOUSE Solute carrier family 25 (Mitochondrial carrier, dicarboxylate transporter), member 10 OS=Mus musculus GN=Slc25a10 PE=3 SV=1	845240	0	528810	0	443390	917840	0	0	0	0	0	9436800
Apoptosis-inducing factor 1, mitochondrial	Aifm1	>tr|B1AU25|B1AU25_MOUSE Apoptosis-inducing factor 1, mitochondrial OS=Mus musculus GN=Aifm1 PE=4 SV=1;>sp|Q9Z0X1|AIFM1_MOUSE Apoptosis-inducing factor 1, mitochondrial OS=Mus musculus GN=Aifm1 PE=1 SV=1;>tr|B1AU24|B1AU24_MOUSE Apoptosis-inducing factor, mi	17879000	13088000	15005000	10002000	68668000	7975300	297440000	247810000	239300000	238570000	491970000	205010000
Zinc finger protein 280C	Znf280c	>sp|Q6P3Y5-3|Z280C_MOUSE Isoform 3 of Zinc finger protein 280C OS=Mus musculus GN=Znf280c;>sp|Q6P3Y5|Z280C_MOUSE Zinc finger protein 280C OS=Mus musculus GN=Znf280c PE=2 SV=1;>tr|B1AU27|B1AU27_MOUSE Suppressor of hairy wing homolog 3 (Drosophila), isoform	248730	1312300	227340	369150	0	42263	0	0	0	0	0	1146500
Motile sperm domain-containing protein 2	Mospd2	>sp|Q9CWP6-2|MSPD2_MOUSE Isoform 2 of Motile sperm domain-containing protein 2 OS=Mus musculus GN=Mospd2;>tr|B1AU73|B1AU73_MOUSE Motile sperm domain containing 2 OS=Mus musculus GN=Mospd2 PE=4 SV=1;>sp|Q9CWP6-3|MSPD2_MOUSE Isoform 3 of Motile sperm domain-	656310	373350	292790	0	1355800	989250	0	0	0	0	10424000	18880000
Nuclear autoantigenic sperm protein	Nasp	>tr|B1AU75|B1AU75_MOUSE Nuclear autoantigenic sperm protein OS=Mus musculus GN=Nasp PE=4 SV=1;>sp|Q99MD9|NASP_MOUSE Nuclear autoantigenic sperm protein OS=Mus musculus GN=Nasp PE=1 SV=2	499320000	464870000	509120000	285240000	572200000	478310000	10328000000	9490900000	13157000000	12367000000	7051000000	12320000000
Vasculin-like protein 1	Gpbp1l1	>sp|Q6NZP2|GPBL1_MOUSE Vasculin-like protein 1 OS=Mus musculus GN=Gpbp1l1 PE=1 SV=1;>tr|B1AU79|B1AU79_MOUSE GC-rich promoter binding protein 1-like 1 OS=Mus musculus GN=Gpbp1l1 PE=4 SV=1	0	218190	0	0	0	92641	0	0	0	0	0	1593600
Tetraspanin-7	Tspan7	>tr|Q3UHG5|Q3UHG5_MOUSE Tetraspanin 7 OS=Mus musculus GN=Tspan7 PE=2 SV=1;>sp|Q62283|TSN7_MOUSE Tetraspanin-7 OS=Mus musculus GN=Tspan7 PE=2 SV=2;>tr|B1AUD0|B1AUD0_MOUSE Tetraspanin 7 OS=Mus musculus GN=Tspan7 PE=4 SV=1	1200900	0	0	0	0	1686600	0	0	0	0	0	6695300
Protein RER1	Rer1	>sp|Q9CQU3|RER1_MOUSE Protein RER1 OS=Mus musculus GN=Rer1 PE=1 SV=1;>tr|B1AUE6|B1AUE6_MOUSE RER1 retention in endoplasmic reticulum 1 homolog (S. cerevisiae) OS=Mus musculus GN=Rer1 PE=4 SV=1	15095000	19961000	8252700	4967700	23262000	17394000	56522000	82096000	64387000	0	53925000	66316000
Probable phospholipid-transporting ATPase 11C	Atp11c	>tr|F6U8D7|F6U8D7_MOUSE Probable phospholipid-transporting ATPase 11C OS=Mus musculus GN=Atp11c PE=4 SV=1;>sp|Q9QZW0-2|AT11C_MOUSE Isoform 2 of Probable phospholipid-transporting ATPase 11C OS=Mus musculus GN=Atp11c;>tr|E9QKK8|E9QKK8_MOUSE Probable phospho	0	0	0	0	67347	0	0	0	0	0	0	0
DNA methyltransferase 1-associated protein 1	Dmap1	>sp|Q9JI44|DMAP1_MOUSE DNA methyltransferase 1-associated protein 1 OS=Mus musculus GN=Dmap1 PE=1 SV=1;>tr|B1AUK1|B1AUK1_MOUSE DNA methyltransferase 1-associated protein 1 OS=Mus musculus GN=Dmap1 PE=4 SV=1;>sp|Q9JI44-2|DMAP1_MOUSE Isoform 2 of DNA methylt	4644400	3355200	3745500	2190000	7696200	2963000	41539000	63373000	46096000	38109000	36447000	64101000
Wiskott-Aldrich syndrome protein family member 2	Wasf2	>sp|Q8BH43|WASF2_MOUSE Wiskott-Aldrich syndrome protein family member 2 OS=Mus musculus GN=Wasf2 PE=1 SV=1;>tr|B1AUN1|B1AUN1_MOUSE WAS protein family, member 2 OS=Mus musculus GN=Wasf2 PE=4 SV=1	853110	5096700	2199000	758700	10758000	5382900	0	32163000	57529000	0	45246000	51101000
	Eif2b3	>tr|B1AUN2|B1AUN2_MOUSE Eukaryotic translation initiation factor 2B, subunit 3 OS=Mus musculus GN=Eif2b3 PE=4 SV=1;>tr|B1AUN3|B1AUN3_MOUSE Eukaryotic translation initiation factor 2B, subunit 3 OS=Mus musculus GN=Eif2b3 PE=4 SV=1;>tr|Q3UKV0|Q3UKV0_MOUSE Pr	16019000	14840000	10901000	6718700	50120000	3637100	274550000	156440000	186800000	189620000	303640000	68574000
Protein PBDC1	Pbdc1	>sp|Q9D0B6|CX026_MOUSE UPF0368 protein Cxorf26 homolog OS=Mus musculus PE=2 SV=1;>tr|B1AUP4|B1AUP4_MOUSE RIKEN cDNA 2610029G23 OS=Mus musculus GN=2610029G23Rik PE=4 SV=1;>sp|Q9D0B6-2|CX026_MOUSE Isoform 2 of UPF0368 protein Cxorf26 homolog OS=Mus musculus	55983000	66559000	37589000	31462000	59369000	35288000	327150000	365120000	350650000	312930000	195910000	204080000
Probable global transcription activator SNF2L1	Smarca1	>tr|B1AUP9|B1AUP9_MOUSE SWI/SNF related, matrix associated, actin dependent regulator of chromatin, subfamily a, member 1 OS=Mus musculus GN=Smarca1 PE=4 SV=1;>sp|Q6PGB8|SMCA1_MOUSE Probable global transcription activator SNF2L1 OS=Mus musculus GN=Smarca1	0	0	100590	0	385350	0	0	0	0	0	7082500	0
Centrin-2	Cetn2	>tr|B1AUQ7|B1AUQ7_MOUSE Centrin 2 (Fragment) OS=Mus musculus GN=Cetn2 PE=4 SV=1;>sp|Q9R1K9|CETN2_MOUSE Centrin-2 OS=Mus musculus GN=Cetn2 PE=1 SV=1	5126300	15196000	7706400	833620	3404500	9413600	25353000	47385000	63486000	0	0	48397000
Protein MMS22-like	Mms22l	>sp|B1AUR6-2|MMS22_MOUSE Isoform 2 of Protein MMS22-like OS=Mus musculus GN=Mms22l;>tr|G8JL47|G8JL47_MOUSE Protein MMS22-like OS=Mus musculus GN=Mms22l PE=4 SV=1;>sp|B1AUR6|MMS22_MOUSE Protein MMS22-like OS=Mus musculus GN=Mms22l PE=2 SV=1;>tr|G3UXR9|G3UXR	307870	0	96241	119220	395330	311250	0	0	0	0	0	0
N-alpha-acetyltransferase 10	Naa10	>tr|B1AUY7|B1AUY7_MOUSE N-acetyltransferase ARD1 homolog OS=Mus musculus GN=Naa10 PE=4 SV=1;>sp|Q9QY36|NAA10_MOUSE N-alpha-acetyltransferase 10 OS=Mus musculus GN=Naa10 PE=1 SV=1;>tr|Q540H0|Q540H0_MOUSE N-acetyltransferase ARD1 homolog OS=Mus musculus GN=N	32874000	46814000	30937000	10116000	69319000	35727000	186830000	319580000	193120000	175800000	310320000	467660000
Glypican-4;Secreted glypican-4	Gpc4	>sp|P51655|GPC4_MOUSE Glypican-4 OS=Mus musculus GN=Gpc4 PE=2 SV=2;>tr|B1AV07|B1AV07_MOUSE Glypican 4 OS=Mus musculus GN=Gpc4 PE=3 SV=1	0	0	0	0	0	5729000	0	0	0	0	0	99153000
Apolipoprotein O-like	Apool	>sp|Q78IK4|APOOL_MOUSE Apolipoprotein O-like OS=Mus musculus GN=Apool PE=2 SV=1;>tr|B1AV13|B1AV13_MOUSE Apolipoprotein O-like OS=Mus musculus GN=Apool PE=4 SV=1;>tr|E9PUP2|E9PUP2_MOUSE Apolipoprotein O-like OS=Mus musculus GN=Apool PE=4 SV=1	3778300	2530900	6337900	1370300	6838600	5347800	35312000	28848000	57354000	24648000	60823000	72257000
Mitochondrial import inner membrane translocase subunit Tim8 A	Timm8a1	>sp|Q9WVA2|TIM8A_MOUSE Mitochondrial import inner membrane translocase subunit Tim8 A OS=Mus musculus GN=Timm8a1 PE=1 SV=1;>tr|B1AV37|B1AV37_MOUSE MCG115064 OS=Mus musculus GN=Timm8a1 PE=4 SV=1	23567000	18421000	18334000	5753600	31324000	17183000	0	44649000	46262000	0	45908000	117780000
Protein Jade-3	Phf16	>sp|Q6IE82|JADE3_MOUSE Protein Jade-3 OS=Mus musculus GN=Phf16 PE=2 SV=1;>tr|B1AV39|B1AV39_MOUSE PHD finger protein 16 OS=Mus musculus GN=Phf16 PE=4 SV=1	663410	522510	916940	145230	331420	390250	19286000	0	19881000	0	0	0
NADH dehydrogenase [ubiquinone] 1 beta subcomplex subunit 11, mitochondrial	Ndufb11	>sp|O09111|NDUBB_MOUSE NADH dehydrogenase [ubiquinone] 1 beta subcomplex subunit 11, mitochondrial OS=Mus musculus GN=Ndufb11 PE=1 SV=2;>tr|B1AV40|B1AV40_MOUSE NADH dehydrogenase (Ubiquinone) 1 beta subcomplex, 11 OS=Mus musculus GN=Ndufb11 PE=4 SV=1	16319000	15640000	17315000	8302900	24438000	18998000	82404000	86938000	81921000	79741000	69292000	85805000
UDP-glucose 4-epimerase	Gale	>sp|Q8R059|GALE_MOUSE UDP-glucose 4-epimerase OS=Mus musculus GN=Gale PE=2 SV=1;>tr|B1AV55|B1AV55_MOUSE Galactose-4-epimerase, UDP OS=Mus musculus GN=Gale PE=3 SV=1	3410700	3546000	1923700	660230	6389000	4250100	31957000	35097000	40015000	0	37153000	36889000
Acyl-protein thioesterase 2	Lypla2	>sp|Q9WTL7|LYPA2_MOUSE Acyl-protein thioesterase 2 OS=Mus musculus GN=Lypla2 PE=1 SV=1;>tr|B1AV56|B1AV56_MOUSE Lysophospholipase 2 OS=Mus musculus GN=Lypla2 PE=4 SV=1	25219000	23747000	22095000	5765600	25694000	13901000	133820000	131740000	175230000	0	70794000	148660000
	Pithd1	>tr|B1AV58|B1AV58_MOUSE Novel protein (1110049F12Rik containing a DUF1000 domain) (Fragment) OS=Mus musculus GN=1110049F12Rik PE=4 SV=1;>tr|B1AV57|B1AV57_MOUSE Novel protein (1110049F12Rik containing a DUF1000 domain) (Fragment) OS=Mus musculus GN=1110049F	3100800	0	0	0	10299000	1781300	0	0	0	0	0	0
	Nhs	>tr|F7C917|F7C917_MOUSE Protein Nhs OS=Mus musculus GN=Nhs PE=4 SV=1;>tr|B9EJX2|B9EJX2_MOUSE Nance-Horan syndrome (Human) OS=Mus musculus GN=Nhs PE=2 SV=1;>tr|B1AV60|B1AV60_MOUSE Nance-Horan syndrome (Human) OS=Mus musculus GN=Nhs PE=4 SV=1	18685	5486.9	6567.9	3547.9	0	14719	0	0	0	0	0	632980
Protein YIPF6	Yipf6	>tr|B1AV66|B1AV66_MOUSE Protein YIPF6 (Fragment) OS=Mus musculus GN=Yipf6 PE=4 SV=1;>sp|Q8BR70|YIPF6_MOUSE Protein YIPF6 OS=Mus musculus GN=Yipf6 PE=2 SV=1;>tr|B1AV67|B1AV67_MOUSE Yip1 domain family, member 6 OS=Mus musculus GN=Yipf6 PE=4 SV=1	0	0	0	0	1383700	1066400	0	0	0	0	0	6349900
Centromere protein I	Cenpi	>sp|Q8K1K4|CENPI_MOUSE Centromere protein I OS=Mus musculus GN=Cenpi PE=2 SV=1;>tr|B1AV89|B1AV89_MOUSE Centromere protein I OS=Mus musculus GN=Cenpi PE=4 SV=1	0	715250	0	0	0	119650	0	13268000	0	0	0	0
	Scml2	>tr|Q99MW4|Q99MW4_MOUSE Protein Scml2 OS=Mus musculus GN=Scml2 PE=2 SV=1;>tr|B1AVB1|B1AVB1_MOUSE Protein Scml2 OS=Mus musculus GN=Scml2 PE=4 SV=1;>tr|B1AVB2|B1AVB2_MOUSE Protein Scml2 OS=Mus musculus GN=Scml2 PE=4 SV=1;>tr|B1AVB4|B1AVB4_MOUSE Protein Scml2	0	371050	0	0	0	0	0	0	0	0	0	0
HIV Tat-specific factor 1 homolog	Htatsf1	>sp|Q8BGC0|HTSF1_MOUSE HIV Tat-specific factor 1 homolog OS=Mus musculus GN=Htatsf1 PE=1 SV=1;>tr|B1AVC8|B1AVC8_MOUSE HIV TAT specific factor 1 OS=Mus musculus GN=Htatsf1 PE=4 SV=1	2332000	1132000	1758000	405920	4100700	3925900	36330000	34898000	47190000	31585000	51807000	85742000
TBC1 domain family member 2A	Tbc1d2	>sp|B1AVH7|TBD2A_MOUSE TBC1 domain family member 2A OS=Mus musculus GN=Tbc1d2 PE=2 SV=1;>sp|B1AVH7-2|TBD2A_MOUSE Isoform 2 of TBC1 domain family member 2A OS=Mus musculus GN=Tbc1d2	0	0	0	0	181140	0	0	0	0	0	2697800	0
F-box-like/WD repeat-containing protein TBL1X	Tbl1x	>sp|Q9QXE7|TBL1X_MOUSE F-box-like/WD repeat-containing protein TBL1X OS=Mus musculus GN=Tbl1x PE=2 SV=2;>tr|B1AVT9|B1AVT9_MOUSE Transducin (Beta)-like 1 X-linked OS=Mus musculus GN=Tbl1x PE=4 SV=1	3170800	5447400	2708600	868290	11769000	8056600	35073000	90942000	59450000	28346000	69125000	73681000
cAMP-dependent protein kinase catalytic subunit PRKX	Prkx	>tr|B1AVU1|B1AVU1_MOUSE Protein kinase, X-linked OS=Mus musculus GN=Prkx PE=3 SV=1;>sp|Q922R0|PRKX_MOUSE cAMP-dependent protein kinase catalytic subunit PRKX OS=Mus musculus GN=Prkx PE=1 SV=1	533700	316610	273480	0	0	342140	0	0	0	0	0	3169100
Uracil phosphoribosyltransferase homolog	Uprt	>sp|B1AVZ0|UPP_MOUSE Uracil phosphoribosyltransferase homolog OS=Mus musculus GN=Uprt PE=2 SV=1	0	0	0	0	165860	0	0	0	0	0	946080	0
Stromal membrane-associated protein 2	Smap2	>sp|Q7TN29-2|SMAP2_MOUSE Isoform 2 of Stromal membrane-associated protein 2 OS=Mus musculus GN=Smap2;>sp|Q7TN29|SMAP2_MOUSE Stromal membrane-associated protein 2 OS=Mus musculus GN=Smap2 PE=1 SV=1;>tr|B1AVZ1|B1AVZ1_MOUSE Stromal membrane-associated GTPase-	461940	992250	0	524400	4580000	0	0	12513000	0	0	17623000	0
Myotubularin	Mtm1	>tr|B1AW21|B1AW21_MOUSE Myotubularin OS=Mus musculus GN=Mtm1 PE=4 SV=1;>sp|Q9Z2C5|MTM1_MOUSE Myotubularin OS=Mus musculus GN=Mtm1 PE=1 SV=2	0	0	154940	0	581470	376980	0	0	0	0	14952000	18069000
Golgi-associated plant pathogenesis-related protein 1	Glipr2	>sp|Q9CYL5|GAPR1_MOUSE Golgi-associated plant pathogenesis-related protein 1 OS=Mus musculus GN=Glipr2 PE=2 SV=3;>tr|B1AWD5|B1AWD5_MOUSE GLI pathogenesis-related 2 OS=Mus musculus GN=Glipr2 PE=4 SV=1;>tr|B1AWD6|B1AWD6_MOUSE GLI pathogenesis-related 2 OS=Mu	14124000	9589700	1716900	774120	12617000	4362600	54228000	61087000	0	0	27895000	18368000
Clathrin light chain A	Clta	>tr|B1AWE0|B1AWE0_MOUSE Clathrin light chain A OS=Mus musculus GN=Clta PE=4 SV=1;>tr|Q6PFA2|Q6PFA2_MOUSE Clathrin light chain A OS=Mus musculus GN=Clta PE=2 SV=1;>tr|B1AWE1|B1AWE1_MOUSE Clathrin light chain A OS=Mus musculus GN=Clta PE=4 SV=1;>sp|O08585|CL	57864000	82879000	89025000	21826000	39111000	41284000	201410000	258740000	464110000	121640000	205700000	209800000
	Zfp462	>tr|B1AWL2|B1AWL2_MOUSE Protein Zfp462 OS=Mus musculus GN=Zfp462 PE=4 SV=1;>tr|B1AWL4|B1AWL4_MOUSE Protein Zfp462 OS=Mus musculus GN=Zfp462 PE=4 SV=1;>tr|B1AWL5|B1AWL5_MOUSE Protein Zfp462 OS=Mus musculus GN=Zfp462 PE=4 SV=1	2720700	4108700	1492000	449190	2898300	1168200	135890000	221050000	83357000	66080000	68089000	122050000
Protein Hook homolog 1	Hook1	>sp|Q8BIL5|HOOK1_MOUSE Protein Hook homolog 1 OS=Mus musculus GN=Hook1 PE=1 SV=2;>tr|B1AWM8|B1AWM8_MOUSE Hook homolog 1 (Drosophila) OS=Mus musculus GN=Hook1 PE=4 SV=1;>sp|Q8BIL5-2|HOOK1_MOUSE Isoform 2 of Protein Hook homolog 1 OS=Mus musculus GN=Hook1	6979700	3618700	2762500	2851400	9142700	8156000	122020000	86558000	106410000	150570000	123520000	175090000
Aldehyde dehydrogenase X, mitochondrial	Aldh1b1	>sp|Q9CZS1|AL1B1_MOUSE Aldehyde dehydrogenase X, mitochondrial OS=Mus musculus GN=Aldh1b1 PE=2 SV=1;>tr|B1AWX7|B1AWX7_MOUSE Aldehyde dehydrogenase 1 family, member B1 OS=Mus musculus GN=Aldh1b1 PE=3 SV=1	2504900	2704300	2044800	1406100	5723400	1062100	27809000	35890000	39479000	37604000	30765000	0
	Dmrtc1c1;Dmrtc1c2	>tr|B1AX27|B1AX27_MOUSE DMRT-like family C1c1 (Fragment) OS=Mus musculus GN=Dmrtc1c1 PE=4 SV=1;>tr|Q14AJ8|Q14AJ8_MOUSE DMRT-like family C1c2 OS=Mus musculus GN=Dmrtc1c2 PE=2 SV=1;>tr|Q9D410|Q9D410_MOUSE DMRT-like family C1c1 OS=Mus musculus GN=Dmrtc1c1 PE=	0	0	0	0	0	2479000	0	0	0	0	0	0
Zinc finger CCHC domain-containing protein 7	Zcchc7	>sp|B1AX39|ZCHC7_MOUSE Zinc finger CCHC domain-containing protein 7 OS=Mus musculus GN=Zcchc7 PE=2 SV=1	137560	300130	71575	187710	1706500	1709000	0	0	0	0	0	21155000
Plastin-3	Pls3	>sp|Q99K51|PLST_MOUSE Plastin-3 OS=Mus musculus GN=Pls3 PE=1 SV=3;>tr|B1AX58|B1AX58_MOUSE Plastin 3 (T-isoform) OS=Mus musculus GN=Pls3 PE=4 SV=1	1617400	2949600	4502700	5442400	3333900	3951800	52453000	52494000	136350000	158340000	45109000	57598000
Hydroxysteroid dehydrogenase-like protein 2	Hsdl2	>tr|E9Q4I4|E9Q4I4_MOUSE Hydroxysteroid dehydrogenase-like protein 2 OS=Mus musculus GN=Hsdl2 PE=4 SV=1;>tr|B1AX78|B1AX78_MOUSE Hydroxysteroid dehydrogenase like 2 OS=Mus musculus GN=Hsdl2 PE=4 SV=1;>sp|Q2TPA8|HSDL2_MOUSE Hydroxysteroid dehydrogenase-like p	0	210760	88803	227510	531450	681040	0	0	0	0	0	5109200
Tumor protein p63-regulated gene 1-like protein	Tprgl;Tprg1l	>tr|B1AX95|B1AX95_MOUSE Protein Tprgl OS=Mus musculus GN=Tprgl PE=4 SV=1;>sp|Q9DBS2|TPRGL_MOUSE Tumor protein p63-regulated gene 1-like protein OS=Mus musculus GN=Tprg1l PE=1 SV=1	0	0	0	0	2728800	2210300	0	0	0	0	9512000	0
Leucine-rich repeat-containing protein 47	Lrrc47	>sp|Q505F5|LRC47_MOUSE Leucine-rich repeat-containing protein 47 OS=Mus musculus GN=Lrrc47 PE=1 SV=1;>tr|B1AX98|B1AX98_MOUSE Leucine rich repeat containing 47 OS=Mus musculus GN=Lrrc47 PE=2 SV=1;>tr|E9PV22|E9PV22_MOUSE Leucine-rich repeat-containing protei	40327000	21266000	21397000	16689000	87634000	16558000	584610000	441060000	489070000	575820000	622200000	418790000
WD repeat-containing protein 44	Wdr44	>sp|Q6NVE8|WDR44_MOUSE WD repeat-containing protein 44 OS=Mus musculus GN=Wdr44 PE=1 SV=1;>tr|B1AXB8|B1AXB8_MOUSE WD repeat domain 44 OS=Mus musculus GN=Wdr44 PE=4 SV=1;>sp|Q6NVE8-2|WDR44_MOUSE Isoform 2 of WD repeat-containing protein 44 OS=Mus musculus G	190930	373620	255520	0	641680	540400	6083900	8042300	7901800	0	7219200	23454000
Akirin-2	Akirin2	>sp|B1AXD8|AKIR2_MOUSE Akirin-2 OS=Mus musculus GN=Akirin2 PE=2 SV=1	2526200	1710400	2619400	1754400	3981700	2247300	0	0	0	17009000	0	0
5-azacytidine-induced protein 1	Azi1	>tr|B1AXI9|B1AXI9_MOUSE 5-azacytidine induced 1 OS=Mus musculus GN=Azi1 PE=2 SV=1;>sp|Q62036|AZI1_MOUSE 5-azacytidine-induced protein 1 OS=Mus musculus GN=Azi1 PE=1 SV=2	572610	528060	534990	666980	1106400	573930	14318000	42337000	23321000	37933000	25686000	21753000
AP-4 complex accessory subunit tepsin	Enthd2	>tr|B1AXJ1|B1AXJ1_MOUSE Novel protein OS=Mus musculus GN=2410002I01Rik PE=4 SV=1;>sp|Q3U3N6|AP4AT_MOUSE AP-4 complex accessory subunit tepsin OS=Mus musculus PE=1 SV=1;>tr|B2RPS6|B2RPS6_MOUSE RIKEN cDNA 2410002I01 gene OS=Mus musculus GN=2410002I01Rik PE=2	0	90068	0	0	0	0	0	0	0	0	0	0
Pre-mRNA-splicing factor 18	Prpf18	>sp|Q8BM39-2|PRP18_MOUSE Isoform 2 of Pre-mRNA-splicing factor 18 OS=Mus musculus GN=Prpf18;>sp|Q8BM39|PRP18_MOUSE Pre-mRNA-splicing factor 18 OS=Mus musculus GN=Prpf18 PE=1 SV=1;>tr|B1AXJ8|B1AXJ8_MOUSE PRP18 pre-mRNA processing factor 18 homolog (Yeast) O	2412800	3617000	0	0	7578800	2091100	0	19880000	0	0	21546000	12892000
2-oxoglutarate and iron-dependent oxygenase domain-containing protein 3	Ogfod3	>sp|Q9D136|CQ101_MOUSE PKHD domain-containing transmembrane protein C17orf101 homolog OS=Mus musculus PE=2 SV=1;>tr|B1AXK9|B1AXK9_MOUSE Novel protein OS=Mus musculus GN=1110031I02Rik PE=4 SV=1	481190	266120	537210	0	1055800	369100	0	0	0	0	0	0
Ribosomal protein S6 kinase alpha-3	Rps6ka3	>tr|E9QAP2|E9QAP2_MOUSE Ribosomal protein S6 kinase alpha-3 OS=Mus musculus GN=Rps6ka3 PE=4 SV=1;>tr|B1AXN9|B1AXN9_MOUSE Ribosomal protein S6 kinase alpha-3 OS=Mus musculus GN=Rps6ka3 PE=4 SV=1;>sp|P18654|KS6A3_MOUSE Ribosomal protein S6 kinase alpha-3 OS=	926410	482870	572530	246710	2975000	276800	21074000	22108000	23566000	0	23000000	0
Eukaryotic translation initiation factor 1A, X-chromosomal	Eif1ax	>sp|Q8BMJ3|IF1AX_MOUSE Eukaryotic translation initiation factor 1A, X-chromosomal OS=Mus musculus GN=Eif1ax PE=2 SV=3;>tr|B1AXP1|B1AXP1_MOUSE Eukaryotic translation initiation factor 1A, Y-linked OS=Mus musculus GN=Eif1ax PE=3 SV=1	162450000	101530000	121110000	105010000	109070000	126750000	660620000	415210000	464710000	476490000	419770000	595760000
Mitochondrial import receptor subunit TOM5 homolog	Tomm5	>sp|B1AXP6|TOM5_MOUSE Mitochondrial import receptor subunit TOM5 homolog OS=Mus musculus GN=Tomm5 PE=3 SV=1;>sp|B1AXP6-2|TOM5_MOUSE Isoform 2 of Mitochondrial import receptor subunit TOM5 homolog OS=Mus musculus GN=Tomm5;>sp|B1AXP6-3|TOM5_MOUSE Isoform 3 o	40174000	5091200	37987000	15490000	7845900	33374000	164950000	0	96206000	77258000	0	92932000
Zinc finger MYM-type protein 3	Zmym3	>tr|B1AXS8|B1AXS8_MOUSE Zinc finger MYM-type protein 3 OS=Mus musculus GN=Zmym3 PE=4 SV=1;>tr|B1AXS7|B1AXS7_MOUSE Zinc finger MYM-type protein 3 OS=Mus musculus GN=Zmym3 PE=2 SV=1;>sp|Q9JLM4|ZMYM3_MOUSE Zinc finger MYM-type protein 3 OS=Mus musculus GN=Zmy	367310	673860	196950	70110	1104300	285390	16311000	16338000	8131600	9181200	13115000	16838000
Peroxiredoxin-1	Prdx1	>sp|P35700|PRDX1_MOUSE Peroxiredoxin-1 OS=Mus musculus GN=Prdx1 PE=1 SV=1;>tr|B1AXW7|B1AXW7_MOUSE MCG19655 OS=Mus musculus GN=Prdx1 PE=4 SV=1;>tr|B1AXW5|B1AXW5_MOUSE Peroxiredoxin 1 (Fragment) OS=Mus musculus GN=Prdx1 PE=4 SV=1;>tr|B1AXW6|B1AXW6_MOUSE Pero	1206300000	1113300000	953780000	738150000	1594900000	1086300000	12166000000	9543800000	12892000000	10812000000	7371500000	7073600000
WD40 repeat-containing protein SMU1	Smu1	>sp|Q3UKJ7|SMU1_MOUSE WD40 repeat-containing protein SMU1 OS=Mus musculus GN=Smu1 PE=2 SV=2;>tr|B1AXY3|B1AXY3_MOUSE Smu-1 suppressor of mec-8 and unc-52 homolog (C. elegans) OS=Mus musculus GN=Smu1 PE=4 SV=1;>sp|Q3UKJ7-2|SMU1_MOUSE Isoform 2 of WD40 repeat	27550000	34064000	16921000	13697000	105660000	20885000	357920000	393890000	317720000	313090000	619640000	420950000
ELAV-like protein 2;ELAV-like protein 4	Elavl2;Elavl4	>tr|B1AXZ0|B1AXZ0_MOUSE ELAV (Embryonic lethal, abnormal vision, Drosophila)-like 2 (Hu antigen B) OS=Mus musculus GN=Elavl2 PE=4 SV=1;>tr|Q80UJ0|Q80UJ0_MOUSE ELAV (Embryonic lethal, abnormal vision, Drosophila)-like 2 (Hu antigen B) OS=Mus musculus GN=Ela	4505500	5201100	3422200	159390	9596200	4543900	29986000	51194000	39326000	0	48231000	67789000
Charged multivesicular body protein 5	Chmp5	>sp|Q9D7S9|CHMP5_MOUSE Charged multivesicular body protein 5 OS=Mus musculus GN=Chmp5 PE=2 SV=1;>tr|B1AY07|B1AY07_MOUSE Chromatin modifying protein 5 OS=Mus musculus GN=Chmp5 PE=4 SV=1	12690000	14963000	2725800	8825600	44069000	15771000	48256000	38605000	0	0	80591000	53151000
Transcriptional repressor NF-X1	Nfx1	>sp|B1AY10|NFX1_MOUSE Transcriptional repressor NF-X1 OS=Mus musculus GN=Nfx1 PE=2 SV=1;>sp|B1AY10-2|NFX1_MOUSE Isoform 2 of Transcriptional repressor NF-X1 OS=Mus musculus GN=Nfx1;>sp|B1AY10-3|NFX1_MOUSE Isoform 3 of Transcriptional repressor NF-X1 OS=Mus	929870	1128100	820560	357410	1979700	631530	32327000	28771000	29761000	22306000	25196000	29613000
Ubiquitin carboxyl-terminal hydrolase 24;Ubiquitin carboxyl-terminal hydrolase	Usp24	>sp|B1AY13|UBP24_MOUSE Ubiquitin carboxyl-terminal hydrolase 24 OS=Mus musculus GN=Usp24 PE=1 SV=1;>tr|E9PV45|E9PV45_MOUSE Ubiquitin carboxyl-terminal hydrolase OS=Mus musculus GN=Usp24 PE=3 SV=1	188780	376920	174080	91747	1959000	434960	17314000	22370000	40438000	0	65409000	33326000
Mesoderm induction early response protein 1	Mier1	>sp|Q5UAK0-5|MIER1_MOUSE Isoform 5 of Mesoderm induction early response protein 1 OS=Mus musculus GN=Mier1;>sp|Q5UAK0-4|MIER1_MOUSE Isoform 4 of Mesoderm induction early response protein 1 OS=Mus musculus GN=Mier1;>sp|Q5UAK0|MIER1_MOUSE Mesoderm induction	543610	340650	2257400	752610	2913900	703460	0	0	25863000	19221000	18972000	0
Endoplasmic reticulum resident protein 44	Erp44	>sp|Q9D1Q6|ERP44_MOUSE Endoplasmic reticulum resident protein 44 OS=Mus musculus GN=Erp44 PE=1 SV=1;>tr|B1AY76|B1AY76_MOUSE Thioredoxin domain containing 4 (Endoplasmic reticulum) OS=Mus musculus GN=Erp44 PE=4 SV=1	13679000	15813000	9017300	10197000	30495000	19631000	185090000	192260000	119450000	198820000	176130000	295070000
Putative tyrosine-protein phosphatase auxilin	Dnajc6	>sp|Q80TZ3-2|AUXI_MOUSE Isoform 2 of Putative tyrosine-protein phosphatase auxilin OS=Mus musculus GN=Dnajc6;>sp|Q80TZ3|AUXI_MOUSE Putative tyrosine-protein phosphatase auxilin OS=Mus musculus GN=Dnajc6 PE=2 SV=2;>tr|B1AYC5|B1AYC5_MOUSE DnaJ (Hsp40) homolo	0	0	0	0	349950	89996	0	0	0	0	0	2441300
Serine/threonine-protein kinase tousled-like 1	Tlk1	>sp|Q8C0V0|TLK1_MOUSE Serine/threonine-protein kinase tousled-like 1 OS=Mus musculus GN=Tlk1 PE=2 SV=2;>tr|B1AYS9|B1AYS9_MOUSE Tousled-like kinase 1 OS=Mus musculus GN=Tlk1 PE=4 SV=1;>tr|E9Q1W5|E9Q1W5_MOUSE Serine/threonine-protein kinase tousled-like 1 OS	122630	23733	411660	227440	0	494300	6319800	0	8432400	0	0	11904000
Pre-mRNA-splicing factor CWC22 homolog	Cwc22;Gm13695;Gm13697	>tr|B1AYU4|B1AYU4_MOUSE Novel protein OS=Mus musculus GN=Cwc22 PE=4 SV=1;>sp|Q8C5N3-2|CWC22_MOUSE Isoform 2 of Pre-mRNA-splicing factor CWC22 homolog OS=Mus musculus GN=Cwc22;>tr|B1AYU6|B1AYU6_MOUSE Novel protein OS=Mus musculus GN=Cwc22 PE=4 SV=1;>tr|B1AY	9688400	7261500	8213700	2794000	13234000	5675100	157410000	133790000	174210000	159770000	110760000	131250000
Charged multivesicular body protein 6	Chmp6	>tr|B1AZ42|B1AZ42_MOUSE Charged multivesicular body protein 6 (Fragment) OS=Mus musculus GN=Chmp6 PE=4 SV=1;>sp|P0C0A3|CHMP6_MOUSE Charged multivesicular body protein 6 OS=Mus musculus GN=Chmp6 PE=2 SV=2;>tr|B1AZ39|B1AZ39_MOUSE Chromatin modifying protein	4945100	6052600	5518800	9098700	19106000	10235000	0	0	0	32053000	27976000	34024000
Brain-specific angiogenesis inhibitor 1-associated protein 2	Baiap2	>sp|Q8BKX1-4|BAIP2_MOUSE Isoform 4 of Brain-specific angiogenesis inhibitor 1-associated protein 2 OS=Mus musculus GN=Baiap2;>tr|B1AZ45|B1AZ45_MOUSE Brain-specific angiogenesis inhibitor 1-associated protein 2 OS=Mus musculus GN=Baiap2 PE=4 SV=1;>sp|Q8BKX1	2901800	2200200	715420	1046700	4769500	2383300	29589000	55395000	32820000	41636000	19522000	58215000
Alpha-catulin	Ctnnal1	>sp|O88327|CTNL1_MOUSE Alpha-catulin OS=Mus musculus GN=Ctnnal1 PE=2 SV=1;>tr|B1AZA6|B1AZA6_MOUSE Catenin (Cadherin associated protein), alpha-like 1 OS=Mus musculus GN=Ctnnal1 PE=4 SV=1	648450	132820	937440	616200	126320	289470	23968000	0	14557000	29214000	0	13261000
THO complex subunit 2	Thoc2	>sp|B1AZI6|THOC2_MOUSE THO complex subunit 2 OS=Mus musculus GN=Thoc2 PE=3 SV=1	3376400	3193600	2211700	1377300	5790900	3099400	117330000	131980000	105090000	103680000	109070000	129960000
Histidine triad nucleotide-binding protein 1	Hint1	>sp|P70349|HINT1_MOUSE Histidine triad nucleotide-binding protein 1 OS=Mus musculus GN=Hint1 PE=1 SV=3;>tr|B1AZK3|B1AZK3_MOUSE Histidine triad nucleotide binding protein OS=Mus musculus GN=Hint1 PE=4 SV=1;>tr|B0R1E3|B0R1E3_MOUSE Histidine triad nucleotide	143270000	139980000	150030000	102540000	304660000	88743000	566290000	623110000	613310000	760500000	613850000	435300000
Disks large-associated protein 4	Dlgap4	>tr|B7ZNS2|B7ZNS2_MOUSE Disks large-associated protein 4 OS=Mus musculus GN=Dlgap4 PE=2 SV=1;>sp|B1AZP2-2|DLGP4_MOUSE Isoform 2 of Disks large-associated protein 4 OS=Mus musculus GN=Dlgap4;>sp|B1AZP2|DLGP4_MOUSE Disks large-associated protein 4 OS=Mus mus	1707400	1112100	705870	1751300	1676800	2053300	63064000	67795000	42310000	28023000	23172000	30666000
PDZ domain-containing protein 11	Pdzd11	>sp|Q9CZG9|PDZ11_MOUSE PDZ domain-containing protein 11 OS=Mus musculus GN=Pdzd11 PE=1 SV=1;>tr|B1B030|B1B030_MOUSE PDZ domain containing 11 OS=Mus musculus GN=Pdzd11 PE=4 SV=1	1894700	0	2198200	0	7771300	0	0	0	0	0	17238000	0
Zinc finger CCCH domain-containing protein 15	Zc3h15	>sp|Q3TIV5|ZC3HF_MOUSE Zinc finger CCCH domain-containing protein 15 OS=Mus musculus GN=Zc3h15 PE=1 SV=2;>tr|B1B079|B1B079_MOUSE RIKEN cDNA 2610312B22 OS=Mus musculus GN=Zc3h15 PE=4 SV=1	19300000	11255000	12108000	7111900	24982000	8844600	168060000	140230000	204130000	135750000	195350000	185000000
Basement membrane-specific heparan sulfate proteoglycan core protein;Endorepellin;LG3 peptide	Hspg2	>tr|B1B0C7|B1B0C7_MOUSE Basement membrane-specific heparan sulfate proteoglycan core protein OS=Mus musculus GN=Hspg2 PE=4 SV=1;>tr|E9PZ16|E9PZ16_MOUSE Basement membrane-specific heparan sulfate proteoglycan core protein OS=Mus musculus GN=Hspg2 PE=4 SV=1;	4476300	4353000	2283500	2347700	3255500	3968700	298380000	467670000	257260000	415220000	283460000	488620000
U2 small nuclear ribonucleoprotein auxiliary factor 35 kDa subunit-related protein 2	Zrsr2	>tr|E9QKR6|E9QKR6_MOUSE U2 small nuclear ribonucleoprotein auxiliary factor 35 kDa subunit-related protein 2 OS=Mus musculus GN=Zrsr2 PE=4 SV=1;>sp|Q62377|U2AFM_MOUSE U2 small nuclear ribonucleoprotein auxiliary factor 35 kDa subunit-related protein 2 OS=M	0	1190800	0	0	0	550360	0	15887000	0	0	0	0
Delta(24)-sterol reductase	Dhcr24	>sp|Q8VCH6|DHC24_MOUSE Delta(24)-sterol reductase OS=Mus musculus GN=Dhcr24 PE=2 SV=1;>tr|B1B0I4|B1B0I4_MOUSE 24-dehydrocholesterol reductase OS=Mus musculus GN=Dhcr24 PE=4 SV=1	9029500	9598000	3463800	782930	8526300	4938000	95560000	81344000	64792000	0	62980000	73551000
Hypoxanthine-guanine phosphoribosyltransferase	Hprt1	>sp|P00493|HPRT_MOUSE Hypoxanthine-guanine phosphoribosyltransferase OS=Mus musculus GN=Hprt1 PE=1 SV=3;>tr|B1B0W8|B1B0W8_MOUSE Hypoxanthine guanine phosphoribosyl transferase 1 OS=Mus musculus GN=Hprt PE=4 SV=1	110460000	117960000	87971000	84219000	0	0	851420000	685050000	811010000	1050600000	0	0
Myosin light chain kinase, smooth muscle;Myosin light chain kinase, smooth muscle, deglutamylated form	Mylk	>sp|Q6PDN3|MYLK_MOUSE Myosin light chain kinase, smooth muscle OS=Mus musculus GN=Mylk PE=1 SV=3;>tr|B1B1A8|B1B1A8_MOUSE Myosin light chain kinase, smooth muscle OS=Mus musculus GN=Mylk PE=2 SV=1;>tr|Q8BJ10|Q8BJ10_MOUSE Myosin light chain kinase, smooth mu	263430	143190	9184.9	231540	500770	215160	0	0	0	0	0	13809000
Electron transfer flavoprotein subunit alpha, mitochondrial	Etfa	>sp|Q99LC5|ETFA_MOUSE Electron transfer flavoprotein subunit alpha, mitochondrial OS=Mus musculus GN=Etfa PE=1 SV=2;>tr|B1B1B4|B1B1B4_MOUSE Electron transferring flavoprotein, alpha polypeptide OS=Mus musculus GN=Etfa PE=4 SV=1	49645000	82949000	57287000	33260000	119520000	89631000	577780000	758020000	795180000	613020000	827470000	1082600000
39S ribosomal protein L2, mitochondrial	Mrpl2	>tr|B1B1D8|B1B1D8_MOUSE 39S ribosomal protein L2, mitochondrial OS=Mus musculus GN=Mrpl2 PE=4 SV=1;>sp|Q9D773|RM02_MOUSE 39S ribosomal protein L2, mitochondrial OS=Mus musculus GN=Mrpl2 PE=2 SV=1;>tr|B1B1D6|B1B1D6_MOUSE Mitochondrial ribosomal protein L2 O	3065200	5851000	2803500	2106400	12491000	8306400	0	41257000	29110000	28469000	47078000	68350000
Transcription initiation factor TFIID subunit 1	Taf1	>sp|Q80UV9-3|TAF1_MOUSE Isoform 3 of Transcription initiation factor TFIID subunit 1 OS=Mus musculus GN=Taf1;>sp|Q80UV9|TAF1_MOUSE Transcription initiation factor TFIID subunit 1 OS=Mus musculus GN=Taf1 PE=2 SV=2;>tr|B1Q2W7|B1Q2W7_MOUSE TAF1 RNA polymerase	57230	111870	0	0	547550	0	0	0	0	0	13360000	0
Serine/threonine-protein kinase 38	Stk38	>sp|Q91VJ4|STK38_MOUSE Serine/threonine-protein kinase 38 OS=Mus musculus GN=Stk38 PE=1 SV=1;>tr|B2KF04|B2KF04_MOUSE Serine/threonine kinase 38 OS=Mus musculus GN=Stk38 PE=4 SV=1	4070500	3296100	3372700	1895600	5989800	3507700	36805000	62633000	54663000	64928000	69877000	51954000
Ankyrin repeat and SAM domain-containing protein 1A	Anks1a;Anks1	>sp|P59672|ANS1A_MOUSE Ankyrin repeat and SAM domain-containing protein 1A OS=Mus musculus GN=Anks1a PE=1 SV=3;>tr|B2KF14|B2KF14_MOUSE Ankyrin repeat and SAM domain containing 1 OS=Mus musculus GN=Anks1 PE=4 SV=1;>sp|P59672-2|ANS1A_MOUSE Isoform 2 of Ankyr	0	89220	0	0	506340	416610	0	0	0	0	0	13529000
Serine/arginine-rich splicing factor 3	Srsf3;Gm12355	>tr|Q3U781|Q3U781_MOUSE MCG21131, isoform CRA_a OS=Mus musculus GN=Srsf3 PE=2 SV=1;>sp|P84104-2|SRSF3_MOUSE Isoform Short of Serine/arginine-rich splicing factor 3 OS=Mus musculus GN=Srsf3;>sp|P84104|SRSF3_MOUSE Serine/arginine-rich splicing factor 3 OS=Mu	193120000	112130000	197950000	97455000	213600000	155500000	829980000	392550000	978410000	716150000	556870000	941480000
Transcription initiation factor TFIID subunit 11	Taf11	>sp|Q99JX1|TAF11_MOUSE Transcription initiation factor TFIID subunit 11 OS=Mus musculus GN=Taf11 PE=2 SV=1;>tr|B2KF49|B2KF49_MOUSE TAF11 RNA polymerase II, TATA box binding protein (TBP)-associated factor OS=Mus musculus GN=Taf11 PE=4 SV=1	680320	1500700	741110	759020	740270	681170	0	10967000	0	0	0	0
	Uhrf1bp1	>tr|B2KF50|B2KF50_MOUSE Protein Uhrf1bp1 OS=Mus musculus GN=Uhrf1bp1 PE=4 SV=1;>tr|Q570Z6|Q570Z6_MOUSE MKIAA4127 protein (Fragment) OS=Mus musculus GN=Uhrf1bp1 PE=2 SV=1	133060	74610	162520	12539	244520	85442	0	0	0	0	0	4497300
Small EDRK-rich factor 2;Small EDRK-rich factor 1	Serf1;Serf2	>tr|B2KF73|B2KF73_MOUSE Small EDRK-rich factor 1 OS=Mus musculus GN=Serf1 PE=4 SV=1;>sp|P84102|SERF2_MOUSE Small EDRK-rich factor 2 OS=Mus musculus GN=Serf2 PE=2 SV=1;>sp|O88892|SERF1_MOUSE Small EDRK-rich factor 1 OS=Mus musculus GN=Serf1 PE=1 SV=1;>tr|B2	2962800	0	0	0	0	0	0	0	0	0	0	0
Endoplasmic reticulum-Golgi intermediate compartment protein 2	Ergic2	>sp|Q9CR89|ERGI2_MOUSE Endoplasmic reticulum-Golgi intermediate compartment protein 2 OS=Mus musculus GN=Ergic2 PE=2 SV=1;>tr|B2KFC7|B2KFC7_MOUSE ERGIC and golgi 2 OS=Mus musculus GN=Ergic2 PE=4 SV=1;>sp|Q9CR89-2|ERGI2_MOUSE Isoform 2 of Endoplasmic reticu	0	0	0	0	1495100	128340	0	0	0	0	10536000	0
Uncharacterized protein KIAA1551	Kiaa1551;2810474O19Rik	>sp|Q5DTW7-3|CL035_MOUSE Isoform 3 of Uncharacterized protein C12orf35 homolog OS=Mus musculus GN=Kiaa1551;>sp|Q5DTW7|CL035_MOUSE Uncharacterized protein C12orf35 homolog OS=Mus musculus GN=Kiaa1551 PE=2 SV=2;>tr|B2KFD2|B2KFD2_MOUSE 2810474O19Rik protein O	1603000	38941000	1433400	549890	13781000	2260900	273390000	407030000	250780000	296230000	191340000	496200000
Serine/threonine-protein kinase 38-like	Stk38l	>sp|Q7TSE6|ST38L_MOUSE Serine/threonine-protein kinase 38-like OS=Mus musculus GN=Stk38l PE=1 SV=2;>sp|Q7TSE6-2|ST38L_MOUSE Isoform 2 of Serine/threonine-protein kinase 38-like OS=Mus musculus GN=Stk38l;>tr|B2KFR5|B2KFR5_MOUSE Serine/threonine kinase 38 li	0	277320	0	0	379640	1050200	0	0	0	0	0	16676000
Kelch-like protein 42	Klhl42	>sp|Q8BFQ9|KLDC5_MOUSE Kelch domain-containing protein 5 OS=Mus musculus GN=Klhdc5 PE=2 SV=1;>tr|B2KFS7|B2KFS7_MOUSE Kelch domain containing 5 OS=Mus musculus GN=Klhdc5 PE=2 SV=1;>tr|F6Z3Y9|F6Z3Y9_MOUSE Kelch domain-containing protein 5 OS=Mus musculus GN=	0	0	0	0	323700	0	0	0	0	0	2359200	0
Uncharacterized protein C17orf85 homolog		>sp|Q8BZR9|CQ085_MOUSE Uncharacterized protein C17orf85 homolog OS=Mus musculus PE=1 SV=1;>tr|B2KG93|B2KG93_MOUSE Novel protein OS=Mus musculus GN=1200014J11Rik PE=4 SV=1;>sp|Q8BZR9-2|CQ085_MOUSE Isoform 2 of Uncharacterized protein C17orf85 homolog OS=Mus	4150300	4440000	5677000	1655700	6101900	4167300	33228000	51528000	79638000	43278000	52924000	99825000
Protein archease	Zbtb8os	>tr|B2KGA7|B2KGA7_MOUSE Protein Gm8539 OS=Mus musculus GN=Zbtb8os PE=4 SV=1;>sp|Q505B7|ARCH_MOUSE Protein archease OS=Mus musculus GN=Zbtb8os PE=2 SV=2;>sp|Q505B7-2|ARCH_MOUSE Isoform 2 of Protein archease OS=Mus musculus GN=Zbtb8os;>tr|A8Y5E9|A8Y5E9_MOUSE	20887000	8656400	20486000	4595400	20048000	17102000	80880000	60931000	81898000	56187000	117060000	94132000
ER membrane protein complex subunit 6	Emc6	>sp|Q9CQW0|EMC6_MOUSE ER membrane protein complex subunit 6 OS=Mus musculus GN=Emc6 PE=2 SV=1;>tr|B2KGB6|B2KGB6_MOUSE Transmembrane protein 93 OS=Mus musculus GN=Tmem93 PE=4 SV=1	0	4686100	2125400	1028300	4548100	3212500	0	0	0	0	0	8501900
Tax1-binding protein 3	Tax1bp3	>sp|Q9DBG9|TX1B3_MOUSE Tax1-binding protein 3 OS=Mus musculus GN=Tax1bp3 PE=1 SV=1;>tr|B2KGB7|B2KGB7_MOUSE Tax1 (Human T-cell leukemia virus type I) binding protein 3 OS=Mus musculus GN=Tax1bp3 PE=4 SV=1;>tr|B1AUD9|B1AUD9_MOUSE Tax1 (Human T-cell leukemia	3340900	4505400	1073900	0	0	5327900	0	0	0	0	0	18323000
MARCKS-related protein	Marcksl1	>sp|P28667|MRP_MOUSE MARCKS-related protein OS=Mus musculus GN=Marcksl1 PE=1 SV=2;>tr|B2KGE6|B2KGE6_MOUSE MARCKS-like 1 OS=Mus musculus GN=Marcksl1 PE=4 SV=1	186710000	134410000	174650000	130830000	214430000	264690000	585920000	603820000	674580000	675570000	510570000	1280200000
Ribulose-phosphate 3-epimerase	Rpe	>sp|Q8VEE0|RPE_MOUSE Ribulose-phosphate 3-epimerase OS=Mus musculus GN=Rpe PE=2 SV=1;>tr|B2KGE9|B2KGE9_MOUSE Ribulose-phosphate 3-epimerase OS=Mus musculus GN=Rpe PE=3 SV=1;>tr|B2KGF0|B2KGF0_MOUSE Ribulose-phosphate 3-epimerase OS=Mus musculus GN=Rpe PE=3	3576300	29264000	3224800	4075700	3142000	6420100	33326000	137710000	76699000	75905000	0	33264000
Dynein light chain 2, cytoplasmic	Dynll2	>sp|Q9D0M5|DYL2_MOUSE Dynein light chain 2, cytoplasmic OS=Mus musculus GN=Dynll2 PE=1 SV=1;>tr|B2KGQ2|B2KGQ2_MOUSE Dynein light chain 2 OS=Mus musculus GN=Dynll2 PE=4 SV=1	115640000	98700000	115530000	64250000	383840000	67570000	384490000	353420000	411540000	202510000	436160000	229760000
Cleavage and polyadenylation specificity factor subunit 4	Cpsf4	>tr|B2LVG5|B2LVG5_MOUSE Cleavage and polyadenylation specific factor 4 isoform 1 OS=Mus musculus GN=Cpsf4 PE=2 SV=1;>tr|B2LVG6|B2LVG6_MOUSE Cleavage and polyadenylation specific factor 4 isoform 2 OS=Mus musculus GN=Cpsf4 PE=2 SV=1;>tr|E0CXT7|E0CXT7_MOUSE	8526300	3360500	5759500	7144000	11409000	6179100	46791000	56386000	49300000	80365000	49876000	43901000
Heterogeneous nuclear ribonucleoprotein K	Hnrnpk;Gm7964	>tr|B2M1R6|B2M1R6_MOUSE Heterogeneous nuclear ribonucleoprotein K OS=Mus musculus GN=Hnrnpk PE=2 SV=1;>sp|P61979-3|HNRPK_MOUSE Isoform 3 of Heterogeneous nuclear ribonucleoprotein K OS=Mus musculus GN=Hnrnpk;>tr|E9Q8D6|E9Q8D6_MOUSE Heterogeneous nuclear ri	436650000	530580000	472010000	366100000	952840000	460390000	6062400000	5303800000	6930000000	8769500000	6878800000	5883200000
Calreticulin	Calr	>sp|P14211|CALR_MOUSE Calreticulin OS=Mus musculus GN=Calr PE=1 SV=1;>tr|B2MWM9|B2MWM9_MOUSE Calreticulin OS=Mus musculus GN=Calr PE=2 SV=1	223600000	197800000	211100000	150170000	460880000	212210000	3097600000	2922500000	2814200000	3081700000	3389200000	3039500000
Ras-related protein Rab-5B	Rab5b	>sp|P61021|RAB5B_MOUSE Ras-related protein Rab-5B OS=Mus musculus GN=Rab5b PE=1 SV=1;>tr|B2RPS1|B2RPS1_MOUSE RAB5B, member RAS oncogene family OS=Mus musculus GN=Rab5b PE=2 SV=1	892090	1137400	1205100	196830	5976100	0	0	0	10191000	0	19903000	0
Krueppel-like factor 16	Klf16	>sp|P58334|KLF16_MOUSE Krueppel-like factor 16 OS=Mus musculus GN=Klf16 PE=2 SV=2;>tr|B2RPU7|B2RPU7_MOUSE Kruppel-like factor 16 OS=Mus musculus GN=Klf16 PE=2 SV=1	0	0	0	0	0	0	0	0	0	0	0	0
Coiled-coil-helix-coiled-coil-helix domain-containing protein 2, mitochondrial	Chchd2;2410018M08Rik	>sp|Q9D1L0|CHCH2_MOUSE Coiled-coil-helix-coiled-coil-helix domain-containing protein 2, mitochondrial OS=Mus musculus GN=Chchd2 PE=1 SV=1;>tr|D3Z5B1|D3Z5B1_MOUSE Uncharacterized protein (Fragment) OS=Mus musculus GN=2410018M08Rik PE=4 SV=1;>tr|B2RPU8|B2RPU	95976000	163410000	68980000	60865000	181720000	82610000	382080000	347510000	284690000	339890000	212050000	230560000
RUN and FYVE domain-containing protein 2	Rufy2	>sp|Q8R4C2|RUFY2_MOUSE RUN and FYVE domain-containing protein 2 OS=Mus musculus GN=Rufy2 PE=1 SV=2;>tr|B2RQ36|B2RQ36_MOUSE RUN and FYVE domain-containing 2 OS=Mus musculus GN=Rufy2 PE=2 SV=1	1390300	0	0	0	0	270450	0	0	0	0	0	6083900
Developmental pluripotency-associated protein 2	Dppa2	>sp|Q9CWH0|DPPA2_MOUSE Developmental pluripotency-associated protein 2 OS=Mus musculus GN=Dppa2 PE=1 SV=1;>tr|B2RQ54|B2RQ54_MOUSE Developmental pluripotency associated 2 OS=Mus musculus GN=Dppa2 PE=2 SV=1	13270000	23457000	6870700	4708600	30728000	9013100	85881000	126010000	70267000	47540000	63011000	116890000
	Cad	>tr|E9QAI5|E9QAI5_MOUSE Protein Cad OS=Mus musculus GN=Cad PE=3 SV=1;>tr|B2RQC6|B2RQC6_MOUSE Carbamoyl-phosphate synthetase 2, aspartate transcarbamylase, and dihydroorotase OS=Mus musculus GN=Cad PE=2 SV=1;>tr|B7ZN27|B7ZN27_MOUSE Cad protein OS=Mus muscul	49470000	47533000	31685000	22500000	89680000	28658000	2330500000	2321500000	2278200000	2738600000	2777100000	2313600000
	Phf3	>tr|B2RQG2|B2RQG2_MOUSE PHD finger protein 3 OS=Mus musculus GN=Phf3 PE=2 SV=1	3092700	1216100	1725600	848820	4159200	1373600	98936000	64631000	90858000	92274000	123390000	97672000
Myosin-6;Myosin-7	Myh6;Myh7	>sp|Q02566|MYH6_MOUSE Myosin-6 OS=Mus musculus GN=Myh6 PE=1 SV=2;>tr|B2RQQ1|B2RQQ1_MOUSE MCG133649, isoform CRA_a OS=Mus musculus GN=Myh6 PE=2 SV=1;>sp|Q91Z83|MYH7_MOUSE Myosin-7 OS=Mus musculus GN=Myh7 PE=1 SV=1;>tr|B2RXX9|B2RXX9_MOUSE Myosin, heavy polyp	0	0	0	0	0	0	0	0	0	0	0	0
N-alpha-acetyltransferase 25, NatB auxiliary subunit	Naa25	>sp|Q8BWZ3-2|NAA25_MOUSE Isoform 2 of N-alpha-acetyltransferase 25, NatB auxiliary subunit OS=Mus musculus GN=Naa25;>sp|Q8BWZ3|NAA25_MOUSE N-alpha-acetyltransferase 25, NatB auxiliary subunit OS=Mus musculus GN=Naa25 PE=1 SV=1;>tr|B2RQV1|B2RQV1_MOUSE RIKEN	5560500	8967300	4554600	5782700	26306000	5482800	202400000	193240000	170840000	253020000	309080000	149920000
NHL repeat-containing protein 2	Nhlrc2	>sp|Q8BZW8|NHLC2_MOUSE NHL repeat-containing protein 2 OS=Mus musculus GN=Nhlrc2 PE=2 SV=1;>tr|B2RR26|B2RR26_MOUSE NHL repeat containing 2 OS=Mus musculus GN=Nhlrc2 PE=2 SV=1;>tr|F6ZR71|F6ZR71_MOUSE NHL repeat-containing protein 2 OS=Mus musculus GN=Nhlrc2	1111000	876410	1296300	143360	5489500	1834500	21085000	20371000	33584000	0	41163000	41373000
Intersectin-2	Itsn2	>tr|E9QNG1|E9QNG1_MOUSE Intersectin-2 OS=Mus musculus GN=Itsn2 PE=4 SV=1;>sp|Q9Z0R6|ITSN2_MOUSE Intersectin-2 OS=Mus musculus GN=Itsn2 PE=1 SV=2;>tr|B2RR82|B2RR82_MOUSE Intersectin-2 OS=Mus musculus GN=Itsn2 PE=2 SV=1;>sp|Q9Z0R6-2|ITSN2_MOUSE Isoform 2 of	91295	118580	0	135890	742270	213920	0	0	0	0	11568000	0
Probable ATP-dependent RNA helicase YTHDC2	Ythdc2	>sp|B2RR83|YTDC2_MOUSE Probable ATP-dependent RNA helicase YTHDC2 OS=Mus musculus GN=Ythdc2 PE=2 SV=1	242540	249370	88899	116070	742740	45215	0	0	0	14784000	10757000	0
cGMP-inhibited 3,5-cyclic phosphodiesterase A	Pde3a	>sp|Q9Z0X4|PDE3A_MOUSE cGMP-inhibited 3,5-cyclic phosphodiesterase A OS=Mus musculus GN=Pde3a PE=1 SV=1;>tr|B2RR84|B2RR84_MOUSE Phosphodiesterase 3A, cGMP inhibited OS=Mus musculus GN=Pde3a PE=2 SV=1;>tr|Q8BRU7|Q8BRU7_MOUSE cGMP-inhibited 3,5-cyclic ph	181390	5264100	3734600	0	0	334850	0	0	0	0	0	0
Protein FAM73A	Fam73a	>sp|Q4QQM5-2|FA73A_MOUSE Isoform 2 of Protein FAM73A OS=Mus musculus GN=Fam73a;>sp|Q4QQM5|FA73A_MOUSE Protein FAM73A OS=Mus musculus GN=Fam73a PE=2 SV=1;>tr|B2RRB9|B2RRB9_MOUSE Family with sequence similarity 73, member A OS=Mus musculus GN=Fam73a PE=2 SV=	0	0	0	0	0	0	0	0	0	0	0	0
	Brpf1	>tr|B2RRD7|B2RRD7_MOUSE Bromodomain and PHD finger containing, 1 OS=Mus musculus GN=Brpf1 PE=2 SV=1;>tr|E9PXP1|E9PXP1_MOUSE Protein Brpf1 OS=Mus musculus GN=Brpf1 PE=4 SV=1;>tr|E9Q9R6|E9Q9R6_MOUSE Protein Brpf1 OS=Mus musculus GN=Brpf1 PE=4 SV=1;>tr|Q80XK2	202460	137680	0	0	75365	59720	0	0	0	0	0	0
A-kinase anchor protein 12	Akap12	>sp|Q9WTQ5|AKA12_MOUSE A-kinase anchor protein 12 OS=Mus musculus GN=Akap12 PE=1 SV=1;>tr|B2RRE0|B2RRE0_MOUSE A kinase (PRKA) anchor protein (Gravin) 12 OS=Mus musculus GN=Akap12 PE=2 SV=1;>sp|Q9WTQ5-2|AKA12_MOUSE Isoform 2 of A-kinase anchor protein 12 OS	153690000	120450000	94521000	68919000	171510000	129810000	5124500000	4087200000	4361700000	4380300000	2994800000	5217900000
Unconventional myosin-XVIIIa	Myo18a	>sp|Q9JMH9-4|MY18A_MOUSE Isoform 4 of Unconventional myosin-XVIIIa OS=Mus musculus GN=Myo18a;>sp|Q9JMH9-1|MY18A_MOUSE Isoform 1 of Unconventional myosin-XVIIIa OS=Mus musculus GN=Myo18a;>tr|B2RRE2|B2RRE2_MOUSE Myo18a protein OS=Mus musculus GN=Myo18a PE=2	447480	1014900	153700	120000	1416600	1271200	27574000	55375000	19120000	29986000	37497000	62635000
Zinc finger protein 518B	Znf518b	>sp|B2RRE4|Z518B_MOUSE Zinc finger protein 518B OS=Mus musculus GN=Znf518b PE=2 SV=1	882350	1939100	678090	311450	435920	749420	28367000	35169000	23763000	28093000	0	40862000
OTU domain-containing protein 4	Otud4	>sp|B2RRE7|OTUD4_MOUSE OTU domain-containing protein 4 OS=Mus musculus GN=Otud4 PE=1 SV=1;>tr|E9QMS3|E9QMS3_MOUSE OTU domain-containing protein 4 OS=Mus musculus GN=Otud4 PE=4 SV=1	3847400	3470600	4008600	809480	10343000	8516300	100730000	108640000	130790000	73433000	165400000	178840000
Receptor-type tyrosine-protein phosphatase kappa	Ptprk	>tr|B2RRF0|B2RRF0_MOUSE Ptprk protein OS=Mus musculus GN=Ptprk PE=2 SV=1;>sp|P35822|PTPRK_MOUSE Receptor-type tyrosine-protein phosphatase kappa OS=Mus musculus GN=Ptprk PE=1 SV=1	750720	867560	494880	111910	1102000	672660	0	35774000	0	0	22733000	23942000
Zinc finger protein 518A	Znf518a	>sp|B2RRF6|Z518A_MOUSE Zinc finger protein 518A OS=Mus musculus GN=Znf518a PE=1 SV=1	36554	209830	0	0	60964	0	0	9671700	0	0	0	0
GMP synthase [glutamine-hydrolyzing]	Gmps	>sp|Q3THK7|GUAA_MOUSE GMP synthase [glutamine-hydrolyzing] OS=Mus musculus GN=Gmps PE=1 SV=2;>tr|B2RRH9|B2RRH9_MOUSE Guanine monphosphate synthetase OS=Mus musculus GN=Gmps PE=2 SV=1	49640000	39785000	28040000	17719000	120500000	38023000	1186100000	916840000	786120000	902240000	1256500000	924820000
Protein strawberry notch homolog 1	Sbno1	>sp|Q689Z5|SBNO1_MOUSE Protein strawberry notch homolog 1 OS=Mus musculus GN=Sbno1 PE=1 SV=2;>sp|Q689Z5-2|SBNO1_MOUSE Isoform 2 of Protein strawberry notch homolog 1 OS=Mus musculus GN=Sbno1;>tr|B2RRI2|B2RRI2_MOUSE Protein strawberry notch homolog 1 OS=Mus	2514000	3244700	2149700	696460	6479600	2259300	83477000	124230000	72303000	83537000	114930000	74295000
R3H domain-containing protein 4	R3hdm4	>sp|Q4VBF2|R3HD4_MOUSE R3H domain-containing protein 4 OS=Mus musculus GN=R3hdm4 PE=2 SV=1;>tr|B2RRK4|B2RRK4_MOUSE C030046I01Rik protein OS=Mus musculus GN=C030046I01Rik PE=2 SV=1	1176700	1725600	1951400	1106700	3968300	606540	0	0	0	0	13832000	0
Transmembrane emp24 domain-containing protein 1	Tmed1	>sp|Q3V009|TMED1_MOUSE Transmembrane emp24 domain-containing protein 1 OS=Mus musculus GN=Tmed1 PE=2 SV=1;>tr|B2RRM5|B2RRM5_MOUSE Transmembrane emp24 domain containing 1 OS=Mus musculus GN=Tmed1 PE=2 SV=1	4371800	8847700	5368200	1639400	5353700	896030	0	29841000	0	0	0	0
Tubulin polyglutamylase complex subunit 1	Tpgs1	>sp|Q99MS8|TPGS1_MOUSE Tubulin polyglutamylase complex subunit 1 OS=Mus musculus GN=Tpgs1 PE=1 SV=1;>tr|B2RRP1|B2RRP1_MOUSE Gene trap ROSA b-geo 22 OS=Mus musculus GN=Gm16517 PE=2 SV=1	0	0	0	0	630080	510310	0	0	0	0	0	5402100
tRNA modification GTPase GTPBP3, mitochondrial	Gtpbp3	>sp|Q923K4|GTPB3_MOUSE tRNA modification GTPase GTPBP3, mitochondrial OS=Mus musculus GN=Gtpbp3 PE=2 SV=1;>tr|B2RRS4|B2RRS4_MOUSE GTP binding protein 3 OS=Mus musculus GN=Gtpbp3 PE=2 SV=1;>tr|E9PWV7|E9PWV7_MOUSE tRNA modification GTPase GTPBP3, mitochondri	192860	0	431730	209600	453950	381940	0	0	0	0	0	0
Zinc finger Ran-binding domain-containing protein 2	Zranb2	>sp|Q9R020|ZRAB2_MOUSE Zinc finger Ran-binding domain-containing protein 2 OS=Mus musculus GN=Zranb2 PE=1 SV=2;>tr|D3Z4U0|D3Z4U0_MOUSE Zinc finger Ran-binding domain-containing protein 2 OS=Mus musculus GN=Zranb2 PE=4 SV=1;>tr|B2RRT9|B2RRT9_MOUSE Zinc fing	8727700	19013000	15282000	10674000	21653000	18949000	74634000	138560000	196570000	132010000	102810000	178120000
Actin, cytoplasmic 1;Actin, cytoplasmic 1, N-terminally processed	Actb	>sp|P60710|ACTB_MOUSE Actin, cytoplasmic 1 OS=Mus musculus GN=Actb PE=1 SV=1;>tr|B2RRX1|B2RRX1_MOUSE Actin, beta OS=Mus musculus GN=Actb PE=2 SV=1;>tr|E9Q1F2|E9Q1F2_MOUSE Actin, cytoplasmic 1, N-terminally processed OS=Mus musculus GN=Actb PE=3 SV=1	4091600000	4247500000	3576800000	2862900000	6353800000	5056600000	36222000000	39045000000	36690000000	47516000000	41638000000	47475000000
Serine/threonine-protein phosphatase 2B catalytic subunit alpha isoform;Serine/threonine-protein phosphatase	Ppp3ca	>sp|P63328-2|PP2BA_MOUSE Isoform 2 of Serine/threonine-protein phosphatase 2B catalytic subunit alpha isoform OS=Mus musculus GN=Ppp3ca;>sp|P63328|PP2BA_MOUSE Serine/threonine-protein phosphatase 2B catalytic subunit alpha isoform OS=Mus musculus GN=Ppp3ca	0	0	580390	293940	297350	1404700	0	0	10624000	0	0	0
MAGUK p55 subfamily member 5	Mpp5	>sp|Q9JLB2|MPP5_MOUSE MAGUK p55 subfamily member 5 OS=Mus musculus GN=Mpp5 PE=1 SV=1;>tr|B2RRY4|B2RRY4_MOUSE Membrane protein, palmitoylated 5 (MAGUK p55 subfamily member 5) OS=Mus musculus GN=Mpp5 PE=2 SV=1	503350	435240	411340	61574	369470	367890	6794100	11184000	8229600	0	3614900	12569000
Tumor necrosis factor receptor type 1-associated DEATH domain protein	Tradd	>sp|Q3U0V2|TRADD_MOUSE Tumor necrosis factor receptor type 1-associated DEATH domain protein OS=Mus musculus GN=Tradd PE=1 SV=1;>tr|B2RRZ7|B2RRZ7_MOUSE TNFRSF1A-associated via death domain OS=Mus musculus GN=Tradd PE=2 SV=1	0	0	0	0	4763100	1869500	0	0	0	0	19538000	21188000
Bromodomain-containing protein 2	Brd2	>sp|Q7JJ13|BRD2_MOUSE Bromodomain-containing protein 2 OS=Mus musculus GN=Brd2 PE=1 SV=1;>tr|B2RS09|B2RS09_MOUSE Bromodomain containing 2 OS=Mus musculus GN=Brd2 PE=2 SV=1;>sp|Q7JJ13-2|BRD2_MOUSE Isoform 2 of Bromodomain-containing protein 2 OS=Mus musculu	13244000	17092000	5933500	3029800	21308000	10852000	184590000	310960000	207790000	148450000	254220000	273890000
Thyroid receptor-interacting protein 6	Trip6	>tr|E9Q760|E9Q760_MOUSE Thyroid receptor-interacting protein 6 OS=Mus musculus GN=Trip6 PE=4 SV=1;>sp|Q9Z1Y4|TRIP6_MOUSE Thyroid receptor-interacting protein 6 OS=Mus musculus GN=Trip6 PE=1 SV=1;>tr|B2RS30|B2RS30_MOUSE Thyroid hormone receptor interactor 6	1750500	317200	1373500	119040	1762300	1796300	23383000	0	22371000	0	11942000	30122000
Adrenocortical dysplasia protein	Acd	>sp|Q5EE38|ACD_MOUSE Adrenocortical dysplasia protein OS=Mus musculus GN=Acd PE=1 SV=1;>tr|B2RS36|B2RS36_MOUSE Adrenocortical dysplasia OS=Mus musculus GN=Acd PE=2 SV=1;>tr|F8WGW2|F8WGW2_MOUSE Adrenocortical dysplasia protein OS=Mus musculus GN=Acd PE=4 SV	0	0	0	0	699690	0	0	0	0	0	0	0
Succinate-semialdehyde dehydrogenase, mitochondrial	Aldh5a1	>sp|Q8BWF0|SSDH_MOUSE Succinate-semialdehyde dehydrogenase, mitochondrial OS=Mus musculus GN=Aldh5a1 PE=1 SV=1;>tr|B2RS41|B2RS41_MOUSE Aldhehyde dehydrogenase family 5, subfamily A1 OS=Mus musculus GN=Aldh5a1 PE=2 SV=1	951270	959550	1517100	1764900	3180300	825530	18135000	23349000	26941000	32262000	21299000	21252000
RNA polymerase I-specific transcription initiation factor RRN3	Rrn3	>sp|B2RS91|RRN3_MOUSE RNA polymerase I-specific transcription initiation factor RRN3 OS=Mus musculus GN=Rrn3 PE=1 SV=1	1331300	504030	389380	170650	3918300	625630	29091000	22219000	20879000	0	25753000	0
E3 ubiquitin-protein ligase NEDD4;E3 ubiquitin-protein ligase	Nedd4	>sp|P46935|NEDD4_MOUSE E3 ubiquitin-protein ligase NEDD4 OS=Mus musculus GN=Nedd4 PE=1 SV=3;>tr|B2RSC8|B2RSC8_MOUSE E3 ubiquitin-protein ligase OS=Mus musculus GN=Nedd4 PE=2 SV=1	88823000	74566000	107090000	39411000	193840000	93385000	1678000000	1481800000	1939100000	1983200000	2035000000	2206000000
Undifferentiated embryonic cell transcription factor 1	Utf1	>sp|Q6J1H4|UTF1_MOUSE Undifferentiated embryonic cell transcription factor 1 OS=Mus musculus GN=Utf1 PE=1 SV=2;>tr|B2RSF1|B2RSF1_MOUSE Undifferentiated embryonic cell transcription factor 1 OS=Mus musculus GN=Utf1 PE=2 SV=1;>sp|Q6J1H4-2|UTF1_MOUSE Isoform	182460000	221110000	109690000	87069000	249830000	69774000	1372500000	1317100000	880270000	1004600000	736790000	779090000
Guanine nucleotide-binding protein G(i) subunit alpha-1	Gnai1	>sp|B2RSH2|GNAI1_MOUSE Guanine nucleotide-binding protein G(i) subunit alpha-1 OS=Mus musculus GN=Gnai1 PE=2 SV=1	443170	2324900	0	0	2299800	1011600	0	0	0	0	10932000	0
Actin filament-associated protein 1-like 1	Afap1l1	>sp|Q8BZI0|AF1L1_MOUSE Actin filament-associated protein 1-like 1 OS=Mus musculus GN=Afap1l1 PE=1 SV=1;>tr|B2RSM5|B2RSM5_MOUSE Actin filament associated protein 1-like 1 OS=Mus musculus GN=Afap1l1 PE=2 SV=1	3267200	3869800	2897900	2917300	6782300	3710300	0	0	0	0	0	44570000
Tubulin beta-2B chain	Tubb2b	>sp|Q9CWF2|TBB2B_MOUSE Tubulin beta-2B chain OS=Mus musculus GN=Tubb2b PE=1 SV=1;>tr|B2RSN3|B2RSN3_MOUSE MCG1395 OS=Mus musculus GN=Tubb2b PE=2 SV=1	45230000	57242000	26243000	16501000	169250000	49786000	441540000	654950000	336580000	332080000	991560000	706710000
Glycerol-3-phosphate dehydrogenase 1-like protein	Gpd1l	>sp|Q3ULJ0-2|GPD1L_MOUSE Isoform 2 of Glycerol-3-phosphate dehydrogenase 1-like protein OS=Mus musculus GN=Gpd1l;>sp|Q3ULJ0|GPD1L_MOUSE Glycerol-3-phosphate dehydrogenase 1-like protein OS=Mus musculus GN=Gpd1l PE=1 SV=2;>tr|B2RSR7|B2RSR7_MOUSE Glycerol-3-	434890	268350	879780	2615700	4117400	3647900	0	0	0	0	40023000	34124000
Fanconi anemia group D2 protein homolog	Fancd2	>tr|E9Q6F3|E9Q6F3_MOUSE Fanconi anemia group D2 protein homolog OS=Mus musculus GN=Fancd2 PE=4 SV=1;>sp|Q80V62|FACD2_MOUSE Fanconi anemia group D2 protein homolog OS=Mus musculus GN=Fancd2 PE=1 SV=2;>tr|B2RSU4|B2RSU4_MOUSE Fanconi anemia, complementation g	872140	975290	442270	142000	4799600	902130	50195000	40565000	25294000	34169000	42701000	54125000
Cingulin-like protein 1	Cgnl1	>sp|Q6AW69-3|CGNL1_MOUSE Isoform 3 of Cingulin-like protein 1 OS=Mus musculus GN=Cgnl1;>tr|D3Z3H4|D3Z3H4_MOUSE Cingulin-like protein 1 OS=Mus musculus GN=Cgnl1 PE=4 SV=1;>sp|Q6AW69-5|CGNL1_MOUSE Isoform 5 of Cingulin-like protein 1 OS=Mus musculus GN=Cgnl1	0	0	75778	0	56052	0	0	0	0	0	1278900	0
GRIP and coiled-coil domain-containing protein 2	Gcc2	>tr|E9PWI6|E9PWI6_MOUSE GRIP and coiled-coil domain-containing protein 2 OS=Mus musculus GN=Gcc2 PE=4 SV=1;>sp|Q8CHG3|GCC2_MOUSE GRIP and coiled-coil domain-containing protein 2 OS=Mus musculus GN=Gcc2 PE=1 SV=2;>tr|B2RSU7|B2RSU7_MOUSE GRIP and coiled-coil	568160	4005500	342240	2234700	900590	664350	76253000	86757000	99680000	95852000	75422000	119790000
Splicing factor 3B subunit 3	Sf3b3	>sp|Q921M3|SF3B3_MOUSE Splicing factor 3B subunit 3 OS=Mus musculus GN=Sf3b3 PE=2 SV=1;>tr|B2RSV4|B2RSV4_MOUSE Splicing factor 3b, subunit 3 OS=Mus musculus GN=Sf3b3 PE=2 SV=1;>sp|Q921M3-2|SF3B3_MOUSE Isoform 2 of Splicing factor 3B subunit 3 OS=Mus muscul	49283000	50542000	38805000	22737000	93793000	41786000	1392700000	1393300000	1504000000	1281300000	1455300000	1449900000
	Zfc3h1	>tr|B2RT41|B2RT41_MOUSE Protein Zfc3h1 OS=Mus musculus GN=Zfc3h1 PE=2 SV=1;>tr|E9Q0S3|E9Q0S3_MOUSE Protein Zfc3h1 OS=Mus musculus GN=Zfc3h1 PE=4 SV=1	0	307160	97281	77428	59869	0	0	10587000	0	0	0	0
DNA-directed RNA polymerase I subunit RPA43	Twistnb	>sp|Q78WZ7|RPA43_MOUSE DNA-directed RNA polymerase I subunit RPA43 OS=Mus musculus GN=Twistnb PE=1 SV=1;>tr|B2RT77|B2RT77_MOUSE TWIST neighbor OS=Mus musculus GN=Twistnb PE=2 SV=1	5278000	4959100	2896700	1562000	14729000	6478900	34902000	55760000	21727000	0	34748000	73252000
26S proteasome non-ATPase regulatory subunit 13	Psmd13	>sp|Q9WVJ2|PSD13_MOUSE 26S proteasome non-ATPase regulatory subunit 13 OS=Mus musculus GN=Psmd13 PE=1 SV=1;>tr|B2RT97|B2RT97_MOUSE Proteasome (Prosome, macropain) 26S subunit, non-ATPase, 13 OS=Mus musculus GN=Psmd13 PE=2 SV=1;>tr|E9Q5I9|E9Q5I9_MOUSE 26S p	131460000	66274000	86727000	46202000	190800000	65104000	1478200000	905250000	1265900000	1052700000	1619900000	1113800000
28 kDa heat- and acid-stable phosphoprotein	Pdap1	>sp|Q3UHX2|HAP28_MOUSE 28 kDa heat- and acid-stable phosphoprotein OS=Mus musculus GN=Pdap1 PE=1 SV=1;>tr|B2RTB0|B2RTB0_MOUSE MCG17262 OS=Mus musculus GN=Pdap1 PE=2 SV=1	181050000	175260000	130270000	136930000	248270000	156460000	748380000	508760000	480020000	1041100000	966810000	513710000
Pre-mRNA-splicing factor 38A	Prpf38a	>sp|Q4FK66|PR38A_MOUSE Pre-mRNA-splicing factor 38A OS=Mus musculus GN=Prpf38a PE=1 SV=1;>tr|B2RTE3|B2RTE3_MOUSE MCG17981 OS=Mus musculus GN=Prpf38a PE=2 SV=1	19014000	14492000	18342000	9424000	32342000	8646000	123250000	132070000	110800000	93209000	127140000	116990000
WD repeat-containing protein 26	Wdr26	>tr|B2RTG7|B2RTG7_MOUSE WD repeat domain 26 OS=Mus musculus GN=Wdr26 PE=2 SV=1;>tr|E0CYH4|E0CYH4_MOUSE WD repeat-containing protein 26 OS=Mus musculus GN=Wdr26 PE=4 SV=1;>sp|Q8C6G8|WDR26_MOUSE WD repeat-containing protein 26 OS=Mus musculus GN=Wdr26 PE=1 S	2460500	1074800	1042500	610790	5445800	988110	26835000	22347000	26081000	0	35689000	26664000
M-phase-specific PLK1-interacting protein	Mplkip	>sp|Q9D011|MPLKI_MOUSE M-phase-specific PLK1-interacting protein OS=Mus musculus GN=Mplkip PE=2 SV=1;>tr|B2RTG9|B2RTG9_MOUSE RIKEN cDNA 2810021B07 OS=Mus musculus GN=2810021B07Rik PE=2 SV=1	0	0	0	0	1730200	749540	0	0	0	0	0	4463200
Nocturnin	Ccrn4l	>sp|O35710-2|NOCT_MOUSE Isoform 2 of Nocturnin OS=Mus musculus GN=Ccrn4l;>sp|O35710|NOCT_MOUSE Nocturnin OS=Mus musculus GN=Ccrn4l PE=2 SV=3;>tr|B2RTJ8|B2RTJ8_MOUSE CCR4 carbon catabolite repression 4-like (S. cerevisiae) OS=Mus musculus GN=Ccrn4l PE=2 SV=	2129700	2711000	453800	295230	7072100	489320	21501000	30686000	12319000	0	32137000	14489000
Histone H2B type 1-P;Histone H2B type 1-C/E/G;Histone H2B type 2-B;Histone H2B type 1-H;Histone H2B type 1-B;Histone H2B type 1-M;Histone H2B type 1-F/J/L;Histone H2B;Histone H2B type 1-K;Histone H2B type 1-A	Hist1h2bp;Hist1h2bc;Hist2h2bb;Hist1h2bh;Hist1h2bb;Hist1h2bm;Hist1h2bf;Hist1h2bk;Gm13646;Hist1h2ba	>sp|Q8CGP2|H2B1P_MOUSE Histone H2B type 1-P OS=Mus musculus GN=Hist1h2bp PE=1 SV=3;>sp|Q6ZWY9|H2B1C_MOUSE Histone H2B type 1-C/E/G OS=Mus musculus GN=Hist1h2bc PE=1 SV=3;>sp|Q64525|H2B2B_MOUSE Histone H2B type 2-B OS=Mus musculus GN=Hist2h2bb PE=1 SV=3;>sp	4377200000	7741200000	3118200000	3730500000	4912900000	3788500000	14392000000	26873000000	12341000000	12952000000	11723000000	10240000000
Thrombospondin-4	Thbs4	>sp|Q9Z1T2|TSP4_MOUSE Thrombospondin-4 OS=Mus musculus GN=Thbs4 PE=2 SV=1;>tr|B2RTL6|B2RTL6_MOUSE Thrombospondin 4 OS=Mus musculus GN=Thbs4 PE=2 SV=1	0	1529800	183440	442490	0	425120	0	30957000	0	0	0	0
Histone H4	Hist1h4a;Gm11275	>sp|P62806|H4_MOUSE Histone H4 OS=Mus musculus GN=Hist1h4a PE=1 SV=2;>tr|B2RTM0|B2RTM0_MOUSE Histone H4 OS=Mus musculus GN=Gm11275 PE=3 SV=1	11538000000	24855000000	8574700000	6715800000	8673200000	8576300000	18429000000	46207000000	19291000000	34603000000	17978000000	21785000000
Rho GTPase-activating protein 35	Arhgap35;Grlf1	>sp|Q91YM2|RHG35_MOUSE Rho GTPase-activating protein 35 OS=Mus musculus GN=Arhgap35 PE=1 SV=3;>tr|B2RTN5|B2RTN5_MOUSE Glucocorticoid receptor DNA binding factor 1 OS=Mus musculus GN=Grlf1 PE=2 SV=1	277710	360930	128530	113830	1594500	164460	14496000	19898000	0	0	26027000	0
Tumor protein D53	Tpd52l1	>sp|O54818|TPD53_MOUSE Tumor protein D53 OS=Mus musculus GN=Tpd52l1 PE=2 SV=1;>tr|B2RUC1|B2RUC1_MOUSE Tpd52l1 protein OS=Mus musculus GN=Tpd52l1 PE=2 SV=1	1238000	670570	8358.9	32490	2888300	2461800	7248500	0	0	0	17567000	10585000
Serine-threonine kinase receptor-associated protein	Strap	>sp|Q9Z1Z2|STRAP_MOUSE Serine-threonine kinase receptor-associated protein OS=Mus musculus GN=Strap PE=1 SV=2;>tr|B2RUC7|B2RUC7_MOUSE Serine/threonine kinase receptor associated protein OS=Mus musculus GN=Strap PE=2 SV=1	85443000	95978000	57215000	28495000	170120000	84759000	1168600000	921960000	854080000	608090000	1207300000	1067300000
Y-box-binding protein 2	Ybx2	>tr|B2RUF0|B2RUF0_MOUSE Y box protein 2 OS=Mus musculus GN=Ybx2 PE=2 SV=1;>tr|Q497N3|Q497N3_MOUSE Y-box-binding protein 2 OS=Mus musculus GN=Ybx2 PE=2 SV=1;>sp|Q9Z2C8|YBOX2_MOUSE Y-box-binding protein 2 OS=Mus musculus GN=Ybx2 PE=1 SV=1	0	415910	0	259740	0	0	0	0	0	4029300	0	0
Zinc finger RNA-binding protein	Zfr	>tr|B2RUG7|B2RUG7_MOUSE Zinc finger RNA binding protein OS=Mus musculus GN=Zfr PE=2 SV=1;>sp|O88532|ZFR_MOUSE Zinc finger RNA-binding protein OS=Mus musculus GN=Zfr PE=1 SV=2	8443000	9554400	6985200	3802600	25539000	8904100	216230000	218060000	282540000	222020000	279730000	235310000
Adenomatous polyposis coli protein	Apc	>sp|Q61315-4|APC_MOUSE Isoform 4 of Adenomatous polyposis coli protein OS=Mus musculus GN=Apc;>sp|Q61315-3|APC_MOUSE Isoform 3 of Adenomatous polyposis coli protein OS=Mus musculus GN=Apc;>tr|E9QLQ9|E9QLQ9_MOUSE Adenomatous polyposis coli protein OS=Mus mu	6210.9	13554	4706.8	0	30149	16518	0	0	0	0	1404400	0
ATPase family AAA domain-containing protein 5	Atad5	>tr|B2RUJ4|B2RUJ4_MOUSE ATPase family AAA domain-containing protein 5 OS=Mus musculus GN=Atad5 PE=2 SV=1;>sp|Q4QY64|ATAD5_MOUSE ATPase family AAA domain-containing protein 5 OS=Mus musculus GN=Atad5 PE=1 SV=1	582720	1751300	931600	536780	2453000	1550100	50495000	85835000	58035000	30934000	60482000	72460000
	Rapgef6	>tr|E9Q5V5|E9Q5V5_MOUSE Protein Rapgef6 OS=Mus musculus GN=Rapgef6 PE=4 SV=1;>tr|Q5NCJ0|Q5NCJ0_MOUSE Protein Rapgef6 OS=Mus musculus GN=Rapgef6 PE=2 SV=1;>tr|B2RUJ6|B2RUJ6_MOUSE Protein Rapgef6 OS=Mus musculus GN=Rapgef6 PE=2 SV=1;>tr|Q5NCJ1|Q5NCJ1_MOUSE P	0	0	111680	0	297560	0	0	0	0	0	5186100	0
Methylcrotonoyl-CoA carboxylase beta chain, mitochondrial	Mccc2	>sp|Q3ULD5|MCCB_MOUSE Methylcrotonoyl-CoA carboxylase beta chain, mitochondrial OS=Mus musculus GN=Mccc2 PE=2 SV=1;>tr|B2RUK5|B2RUK5_MOUSE Methylcrotonoyl-Coenzyme A carboxylase 2 (Beta) OS=Mus musculus GN=Mccc2 PE=2 SV=1;>tr|Q6PD20|Q6PD20_MOUSE Mccc2 prot	3594400	2866700	4343700	2397400	10034000	3263900	55033000	39645000	92374000	70765000	58819000	46291000
	AU015836	>tr|Q3ULR2|Q3ULR2_MOUSE Uncharacterized protein OS=Mus musculus GN=AU015836 PE=2 SV=1;>tr|B2RUM3|B2RUM3_MOUSE AU015836 protein OS=Mus musculus GN=AU015836 PE=2 SV=1	60563000	65992000	56928000	61726000	6619500	13511000	91436000	120630000	112350000	164540000	15323000	25580000
ATP-dependent RNA helicase DDX18	Ddx18	>sp|Q8K363|DDX18_MOUSE ATP-dependent RNA helicase DDX18 OS=Mus musculus GN=Ddx18 PE=2 SV=1;>tr|B2RUM8|B2RUM8_MOUSE DEAD (Asp-Glu-Ala-Asp) box polypeptide 18 OS=Mus musculus GN=Ddx18 PE=2 SV=1	62036000	54746000	37709000	17673000	104930000	48028000	996670000	1057300000	809210000	779530000	1048700000	1102000000
RNA-binding protein 34	Rbm34	>sp|Q8C5L7|RBM34_MOUSE RNA-binding protein 34 OS=Mus musculus GN=Rbm34 PE=1 SV=1;>tr|B2RUP0|B2RUP0_MOUSE RNA binding motif protein 34 OS=Mus musculus GN=Rbm34 PE=2 SV=1	8637100	18640000	5649800	2571400	21978000	16403000	105630000	185510000	88156000	74503000	120270000	217560000
Multidrug resistance protein 1B;Multidrug resistance protein 1A	Abcb1b;Abcb1a	>sp|P06795|MDR1B_MOUSE Multidrug resistance protein 1B OS=Mus musculus GN=Abcb1b PE=1 SV=1;>tr|B2RUR3|B2RUR3_MOUSE ATP-binding cassette, sub-family B (MDR/TAP), member 1B OS=Mus musculus GN=Abcb1b PE=2 SV=1;>sp|P21447|MDR1A_MOUSE Multidrug resistance prote	0	0	0	0	133580	535280	0	0	0	0	0	22311000
OTU domain-containing protein 7B	Otud7b	>tr|B2RUR8|B2RUR8_MOUSE OTU domain containing 7B OS=Mus musculus GN=Otud7b PE=2 SV=1	0	53811	0	0	446840	0	0	0	0	0	6655100	0
Transmembrane protein 199	Tmem199	>sp|Q5SYH2|TM199_MOUSE Transmembrane protein 199 OS=Mus musculus GN=Tmem199 PE=2 SV=1;>tr|B2RV69|B2RV69_MOUSE Expressed sequence AI316787 OS=Mus musculus GN=Tmem199 PE=2 SV=1	7033500	4545900	840970	1159000	2717900	1795400	0	24112000	0	0	12469000	0
GDP-fucose protein O-fucosyltransferase 2	Pofut2	>sp|Q8VHI3|OFUT2_MOUSE GDP-fucose protein O-fucosyltransferase 2 OS=Mus musculus GN=Pofut2 PE=2 SV=1;>tr|B2RV73|B2RV73_MOUSE Protein O-fucosyltransferase 2 OS=Mus musculus GN=Pofut2 PE=2 SV=1	0	136890	402670	0	538880	326200	0	0	0	0	0	0
Centromere protein P	Cenpp	>sp|Q9CZ92-2|CENPP_MOUSE Isoform 2 of Centromere protein P OS=Mus musculus GN=Cenpp;>sp|Q9CZ92|CENPP_MOUSE Centromere protein P OS=Mus musculus GN=Cenpp PE=2 SV=1;>tr|B2RVI6|B2RVI6_MOUSE Centromere protein P OS=Mus musculus GN=Cenpp PE=2 SV=1	0	1000100	0	0	0	217370	0	7870400	0	0	0	0
Bcl-2-binding component 3	Bbc3	>tr|D3Z2M5|D3Z2M5_MOUSE Bcl-2-binding component 3 (Fragment) OS=Mus musculus GN=Bbc3 PE=4 SV=1;>sp|Q99ML1|BBC3_MOUSE Bcl-2-binding component 3 OS=Mus musculus GN=Bbc3 PE=1 SV=1;>tr|B2RVL4|B2RVL4_MOUSE BCL2 binding component 3 OS=Mus musculus GN=Bbc3 PE=2 S	17670000	0	10250000	0	6735900	0	0	0	7229400	0	0	0
Histone H2A.V;Histone H2A.Z;Histone H2A	H2afv;H2afz	>sp|Q3THW5|H2AV_MOUSE Histone H2A.V OS=Mus musculus GN=H2afv PE=1 SV=3;>sp|P0C0S6|H2AZ_MOUSE Histone H2A.Z OS=Mus musculus GN=H2afz PE=1 SV=2;>tr|B2RVP5|B2RVP5_MOUSE Histone H2A OS=Mus musculus GN=H2afv PE=2 SV=1;>tr|Q8R029|Q8R029_MOUSE Histone H2A OS=Mus	559860000	1007400000	498670000	501190000	676880000	354130000	1580500000	2531200000	2108200000	1859500000	1221600000	253890000
Protein FAM133B	Fam133b	>sp|Q9CVI2-2|F133B_MOUSE Isoform 2 of Protein FAM133B OS=Mus musculus GN=Fam133b;>sp|Q9CVI2|F133B_MOUSE Protein FAM133B OS=Mus musculus GN=Fam133b PE=1 SV=2;>tr|B2RVR0|B2RVR0_MOUSE Protein FAM133B OS=Mus musculus GN=Fam133b PE=2 SV=1	0	6599800	4775100	5061600	2079100	3473100	0	0	0	0	0	11490000
Fructose-2,6-bisphosphatase TIGAR	Tigar;9630033F20Rik	>sp|Q8BZA9|TIGAR_MOUSE Fructose-2,6-bisphosphatase TIGAR OS=Mus musculus GN=Tigar PE=2 SV=1;>tr|B2RWB7|B2RWB7_MOUSE 9630033F20Rik protein OS=Mus musculus GN=9630033F20Rik PE=2 SV=1	23905000	36074000	29500000	11303000	24466000	25403000	187030000	196690000	281430000	208850000	215070000	158590000
Histone H2A;Histone H2A type 2-C;Histone H2A type 2-A	Hist1h2al;Hist2h2ac;Hist2h2aa1	>tr|F8WIX8|F8WIX8_MOUSE Histone H2A OS=Mus musculus GN=Hist1h2al PE=3 SV=1;>sp|Q64523|H2A2C_MOUSE Histone H2A type 2-C OS=Mus musculus GN=Hist2h2ac PE=1 SV=3;>tr|Q149V4|Q149V4_MOUSE Histone H2A OS=Mus musculus GN=Hist2h2ac PE=2 SV=1;>sp|Q6GSS7|H2A2A_MOUSE	7521400000	12900000000	7800700000	6075000000	4142700000	8835200000	15764000000	33641000000	20188000000	21794000000	5632300000	23563000000
Histone acetyltransferase p300	Ep300	>tr|E9PYJ8|E9PYJ8_MOUSE Histone acetyltransferase p300 OS=Mus musculus GN=Ep300 PE=4 SV=1;>sp|B2RWS6|EP300_MOUSE Histone acetyltransferase p300 OS=Mus musculus GN=Ep300 PE=1 SV=1	3963000	3357400	2782900	1616600	4332500	4017200	126640000	135890000	136600000	140990000	104030000	165030000
Serine/threonine-protein kinase TAO1	Taok1	>sp|Q5F2E8|TAOK1_MOUSE Serine/threonine-protein kinase TAO1 OS=Mus musculus GN=Taok1 PE=1 SV=1;>tr|B2RX66|B2RX66_MOUSE MCG124812 OS=Mus musculus GN=Taok1 PE=2 SV=1	590430	282690	46377	261780	2903800	610070	22737000	15990000	0	24730000	19591000	17168000
DNA-directed RNA polymerase III subunit RPC3	Polr3c	>sp|Q9D483|RPC3_MOUSE DNA-directed RNA polymerase III subunit RPC3 OS=Mus musculus GN=Polr3c PE=2 SV=1;>tr|B2RX77|B2RX77_MOUSE MCG14870 OS=Mus musculus GN=Polr3c PE=2 SV=1	785920	1147300	401500	271690	896500	939880	11263000	0	0	0	13936000	18675000
GLTSCR1-like protein	Gltscr1l	>sp|Q8CHH5|K0240_MOUSE Uncharacterized protein KIAA0240 OS=Mus musculus GN=Kiaa0240 PE=2 SV=2;>tr|B2RX81|B2RX81_MOUSE BC032203 protein OS=Mus musculus GN=BC032203 PE=2 SV=1	553260	1289500	1473200	0	6287900	196650	21262000	26715000	36094000	0	41145000	0
Trafficking protein particle complex subunit 11	Trappc11	>sp|B2RXC1|TPC11_MOUSE Trafficking protein particle complex subunit 11 OS=Mus musculus GN=Trappc11 PE=2 SV=1	913670	1122100	905180	80622	5534800	754750	21028000	26031000	33741000	0	45371000	33098000
DNA-directed RNA polymerase	Polr3a	>tr|B2RXC6|B2RXC6_MOUSE DNA-directed RNA polymerase OS=Mus musculus GN=Polr3a PE=2 SV=1	820360	133740	495070	224000	1132700	301310	28588000	0	31961000	33810000	36868000	0
SAP domain-containing ribonucleoprotein	Sarnp	>sp|Q9D1J3|SARNP_MOUSE SAP domain-containing ribonucleoprotein OS=Mus musculus GN=Sarnp PE=1 SV=3;>tr|B2RXM7|B2RXM7_MOUSE MCG113697 OS=Mus musculus GN=Sarnp PE=2 SV=1	176130000	163990000	197660000	56853000	380510000	252580000	1045200000	1111700000	1346200000	1133700000	1353700000	1948200000
Serine/threonine-protein kinase Nek1	Nek1	>tr|B2RXQ4|B2RXQ4_MOUSE Nek1 protein OS=Mus musculus GN=Nek1 PE=2 SV=1;>sp|P51954|NEK1_MOUSE Serine/threonine-protein kinase Nek1 OS=Mus musculus GN=Nek1 PE=1 SV=2;>tr|B7ZWK0|B7ZWK0_MOUSE Nek1 protein OS=Mus musculus GN=Nek1 PE=2 SV=1;>tr|F7CCC5|F7CCC5_MOU	0	0	0	0	164000	0	0	0	0	0	0	0
WD repeat-containing protein 82	Wdr82	>sp|Q8BFQ4|WDR82_MOUSE WD repeat-containing protein 82 OS=Mus musculus GN=Wdr82 PE=1 SV=1;>tr|B2RXQ8|B2RXQ8_MOUSE MCG19514, isoform CRA_a OS=Mus musculus GN=Wdr82 PE=2 SV=1	15708000	21295000	10822000	5720100	51844000	31254000	147270000	205160000	166320000	142830000	268510000	274040000
Plexin-B2	Plxnb2	>sp|B2RXS4|PLXB2_MOUSE Plexin-B2 OS=Mus musculus GN=Plxnb2 PE=1 SV=1;>tr|E9Q832|E9Q832_MOUSE Plexin-B2 OS=Mus musculus GN=Plxnb2 PE=4 SV=1	969300	1142800	640300	104690	1383900	665910	42277000	84530000	53544000	18090000	38487000	60568000
	Ppfia1	>tr|B2RXW8|B2RXW8_MOUSE Ppfia1 protein OS=Mus musculus GN=Ppfia1 PE=2 SV=1;>tr|B8QI33|B8QI33_MOUSE Liprin-alpha 1 OS=Mus musculus GN=Ppfia1 PE=2 SV=1	1278600	1039200	910970	390500	3726000	2198800	41228000	44075000	42204000	38442000	56463000	69267000
Myotubularin-related protein 5	Sbf1	>tr|B2RXX4|B2RXX4_MOUSE Myotubularin-related protein 5 OS=Mus musculus GN=Sbf1 PE=2 SV=1;>sp|Q6ZPE2|MTMR5_MOUSE Myotubularin-related protein 5 OS=Mus musculus GN=Sbf1 PE=1 SV=2;>tr|D3Z1C0|D3Z1C0_MOUSE Myotubularin-related protein 5 OS=Mus musculus GN=Sbf1	20905	0	31273	0	640730	135670	0	0	0	0	10594000	15173000
Carbonyl reductase [NADPH] 1	Cbr1	>sp|P48758|CBR1_MOUSE Carbonyl reductase [NADPH] 1 OS=Mus musculus GN=Cbr1 PE=1 SV=3;>tr|B2RXY7|B2RXY7_MOUSE Carbonyl reductase 1 OS=Mus musculus GN=Cbr1 PE=2 SV=1	36251000	29483000	35275000	13683000	92811000	32400000	317220000	181100000	319740000	252730000	408940000	350340000
Dedicator of cytokinesis protein 5	Dock5	>sp|B2RY04|DOCK5_MOUSE Dedicator of cytokinesis protein 5 OS=Mus musculus GN=Dock5 PE=1 SV=2	302060	313180	182560	206340	876400	400140	19843000	17286000	14454000	23880000	17965000	15790000
RNA-binding protein 25	Rbm25	>sp|B2RY56-2|RBM25_MOUSE Isoform 2 of RNA-binding protein 25 OS=Mus musculus GN=Rbm25;>sp|B2RY56|RBM25_MOUSE RNA-binding protein 25 OS=Mus musculus GN=Rbm25 PE=1 SV=1;>sp|B2RY56-3|RBM25_MOUSE Isoform 3 of RNA-binding protein 25 OS=Mus musculus GN=Rbm25	34460000	34776000	41558000	18222000	81121000	26954000	526150000	498970000	640760000	653420000	578830000	696440000
6-phosphofructo-2-kinase/fructose-2,6-bisphosphatase 2;6-phosphofructo-2-kinase;Fructose-2,6-bisphosphatase	Pfkfb2	>tr|B2Z895|B2Z895_MOUSE 6-phosphofructo-2-kinase OS=Mus musculus GN=Pfkfb2 PE=2 SV=1;>tr|B2Z893|B2Z893_MOUSE 6-phosphofructo-2-kinase OS=Mus musculus GN=Pfkfb2 PE=2 SV=1;>tr|B2Z892|B2Z892_MOUSE 6-phosphofructo-2-kinase OS=Mus musculus GN=Pfkfb2 PE=2 SV=1;>	0	0	0	0	0	224040	0	0	0	0	0	0
Transcription factor 25	Tcf25	>sp|Q8R3L2-4|TCF25_MOUSE Isoform 4 of Transcription factor 25 OS=Mus musculus GN=Tcf25;>sp|Q8R3L2-3|TCF25_MOUSE Isoform 3 of Transcription factor 25 OS=Mus musculus GN=Tcf25;>sp|Q8R3L2-2|TCF25_MOUSE Isoform 2 of Transcription factor 25 OS=Mus musculus GN=T	1293500	686560	1615800	1170000	3567200	1748200	22280000	17008000	23721000	0	28254000	27751000
DEP domain-containing mTOR-interacting protein	Deptor	>sp|Q570Y9-2|DPTOR_MOUSE Isoform 2 of DEP domain-containing mTOR-interacting protein OS=Mus musculus GN=Deptor;>tr|B2ZRS7|B2ZRS7_MOUSE Depdc6-003 OS=Mus musculus GN=Deptor PE=4 SV=1;>sp|Q570Y9|DPTOR_MOUSE DEP domain-containing mTOR-interacting protein OS=M	0	0	285030	0	2412200	1252000	0	0	0	0	0	5924900
Myosin-14	Myh14	>sp|Q6URW6-2|MYH14_MOUSE Isoform 2 of Myosin-14 OS=Mus musculus GN=Myh14;>sp|Q6URW6|MYH14_MOUSE Myosin-14 OS=Mus musculus GN=Myh14 PE=1 SV=1;>tr|B3F3T1|B3F3T1_MOUSE Myosin-14 OS=Mus musculus GN=Myh14 PE=2 SV=1	0	821910	318460	359160	952250	161270	0	0	0	0	0	7953700
Prelamin-A/C;Lamin-A/C	Lmna	>sp|P48678|LMNA_MOUSE Prelamin-A/C OS=Mus musculus GN=Lmna PE=1 SV=2;>tr|B3RH23|B3RH23_MOUSE Lamin A OS=Mus musculus GN=Lmna PE=2 SV=1;>sp|P48678-2|LMNA_MOUSE Isoform C of Prelamin-A/C OS=Mus musculus GN=Lmna;>tr|B3RH24|B3RH24_MOUSE Lamin C OS=Mus musculus	21134000	23069000	8662800	6081900	66789000	24244000	451190000	601260000	360740000	301470000	516200000	821940000
Protein FAM91A1	Fam91a1;D15Ertd621e	>sp|Q3UVG3|F91A1_MOUSE Protein FAM91A1 OS=Mus musculus GN=Fam91a1 PE=1 SV=1;>tr|B6YY24|B6YY24_MOUSE DNA segment, Chr 15, ERATO Doi 621, expressed, isoform CRA_a OS=Mus musculus GN=D15Ertd621e PE=2 SV=1	702260	537530	403660	91424	1064600	0	0	0	0	0	0	0
Filamin-A	Flna	>tr|B7FAU9|B7FAU9_MOUSE Filamin, alpha OS=Mus musculus GN=Flna PE=4 SV=1;>sp|Q8BTM8|FLNA_MOUSE Filamin-A OS=Mus musculus GN=Flna PE=1 SV=5;>tr|B7FAV1|B7FAV1_MOUSE Filamin, alpha (Fragment) OS=Mus musculus GN=Flna PE=4 SV=1	52803000	50203000	51410000	40117000	141820000	90466000	3940200000	3553600000	4929200000	5445800000	5671200000	7868000000
Nucleolar protein 12	Nol12	>sp|Q8BG17|NOL12_MOUSE Nucleolar protein 12 OS=Mus musculus GN=Nol12 PE=2 SV=1;>tr|B7ZBX8|B7ZBX8_MOUSE Nucleolar protein 12 OS=Mus musculus GN=Nol12 PE=4 SV=1;>tr|B7ZBX7|B7ZBX7_MOUSE Nucleolar protein 12 OS=Mus musculus GN=Nol12 PE=4 SV=1;>tr|F8WGP0|F8WGP0	6090000	6004400	3431200	592390	7694500	1930900	20855000	29113000	0	0	22799000	0
	Tnrc6c	>tr|B7ZC94|B7ZC94_MOUSE Trinucleotide repeat containing 6C (Fragment) OS=Mus musculus GN=Tnrc6c PE=4 SV=1;>tr|B1ATC3|B1ATC3_MOUSE Trinucleotide repeat containing 6C OS=Mus musculus GN=Tnrc6c PE=4 SV=1	76026	0	91102	0	92047	0	0	0	0	0	2100100	0
Rho GTPase-activating protein 21	Arhgap21	>sp|Q6DFV3|RHG21_MOUSE Rho GTPase-activating protein 21 OS=Mus musculus GN=Arhgap21 PE=1 SV=1;>tr|B7ZCJ0|B7ZCJ0_MOUSE Rho GTPase activating protein 21 OS=Mus musculus GN=Arhgap21 PE=4 SV=1;>tr|E9Q570|E9Q570_MOUSE Rho GTPase-activating protein 21 OS=Mus mus	0	113170	0	125330	133690	130650	0	0	0	12667000	11617000	11278000
Uridine-cytidine kinase-like 1;Uridine kinase	Uckl1	>sp|Q91YL3|UCKL1_MOUSE Uridine-cytidine kinase-like 1 OS=Mus musculus GN=Uckl1 PE=1 SV=1;>tr|B7ZCR2|B7ZCR2_MOUSE Uridine kinase OS=Mus musculus GN=Uckl1 PE=3 SV=1;>tr|B7ZCR1|B7ZCR1_MOUSE Uridine-cytidine kinase 1-like 1 (Fragment) OS=Mus musculus GN=Uckl1	0	188850	0	0	587330	0	0	0	0	0	5583500	0
	Znf512b	>tr|B7ZCR6|B7ZCR6_MOUSE Protein Znf512b OS=Mus musculus GN=Znf512b PE=4 SV=1;>tr|Q6PHP4|Q6PHP4_MOUSE MCG140111, isoform CRA_c (Fragment) OS=Mus musculus GN=Znf512b PE=2 SV=1;>tr|E9QAV4|E9QAV4_MOUSE Protein Znf512b OS=Mus musculus GN=Znf512b PE=4 SV=1;>tr|F	0	228400	0	0	712210	344070	0	0	0	0	11346000	0
Abl interactor 1	Abi1	>sp|Q8CBW3-5|ABI1_MOUSE Isoform 5 of Abl interactor 1 OS=Mus musculus GN=Abi1;>tr|B7ZCU1|B7ZCU1_MOUSE Abl-interactor 1 OS=Mus musculus GN=Abi1 PE=4 SV=1;>tr|B7ZCU2|B7ZCU2_MOUSE Abl interactor 1 OS=Mus musculus GN=Abi1 PE=4 SV=1;>tr|B7ZCU5|B7ZCU5_MOUSE Abl	5397300	5134700	2533100	2398500	10198000	4558800	39840000	47178000	55699000	57757000	53564000	75895000
Probable Xaa-Pro aminopeptidase 3	Xpnpep3	>sp|B7ZMP1|XPP3_MOUSE Probable Xaa-Pro aminopeptidase 3 OS=Mus musculus GN=Xpnpep3 PE=2 SV=1;>sp|B7ZMP1-2|XPP3_MOUSE Isoform 2 of Probable Xaa-Pro aminopeptidase 3 OS=Mus musculus GN=Xpnpep3	1894100	890120	0	0	796760	1987500	29099000	16531000	0	0	0	26357000
Protein FAM63A	Fam63a	>sp|Q76LS9-2|FA63A_MOUSE Isoform 2 of Protein FAM63A OS=Mus musculus GN=Fam63a;>sp|Q76LS9|FA63A_MOUSE Protein FAM63A OS=Mus musculus GN=Fam63a PE=1 SV=1;>tr|B7ZMR0|B7ZMR0_MOUSE Fam63a protein OS=Mus musculus GN=Fam63a PE=2 SV=1	2403400	3002600	2042200	476680	5143600	2212600	29263000	18030000	29007000	0	25079000	27583000
Zinc finger protein 800	Zfp800;Znf800	>tr|D3YV79|D3YV79_MOUSE Protein Zfp800 (Fragment) OS=Mus musculus GN=Zfp800 PE=4 SV=1;>sp|Q0VEE6|ZN800_MOUSE Zinc finger protein 800 OS=Mus musculus GN=Znf800 PE=1 SV=1;>tr|B7ZMR9|B7ZMR9_MOUSE MCG12507, isoform CRA_a OS=Mus musculus GN=Zfp800 PE=2 SV=1	0	0	0	0	0	0	0	0	0	0	0	0
RNA-binding protein 4	Rbm4	>sp|Q8C7Q4|RBM4_MOUSE RNA-binding protein 4 OS=Mus musculus GN=Rbm4 PE=1 SV=1;>tr|B7ZN14|B7ZN14_MOUSE MCG8382, isoform CRA_a OS=Mus musculus GN=Rbm4 PE=2 SV=1	0	3969900	0	1374900	1523700	1422300	0	41169000	0	0	0	17143000
	Lmo7	>tr|E9PYP5|E9PYP5_MOUSE Protein Lmo7 OS=Mus musculus GN=Lmo7 PE=4 SV=1;>tr|B7ZN52|B7ZN52_MOUSE Lmo7 protein OS=Mus musculus GN=Lmo7 PE=2 SV=1;>tr|F6TFN2|F6TFN2_MOUSE Protein Lmo7 (Fragment) OS=Mus musculus GN=Lmo7 PE=4 SV=1	0	0	0	0	277530	186000	0	0	0	0	0	8368200
Kinesin-like protein KIF7	Kif7	>tr|E9QMU1|E9QMU1_MOUSE Kinesin-like protein KIF7 OS=Mus musculus GN=Kif7 PE=3 SV=1;>sp|B7ZNG0-2|KIF7_MOUSE Isoform 2 of Kinesin-like protein KIF7 OS=Mus musculus GN=Kif7;>sp|B7ZNG0|KIF7_MOUSE Kinesin-like protein KIF7 OS=Mus musculus GN=Kif7 PE=1 SV=1	0	0	0	0	76184	0	0	0	0	0	1738200	0
	Pus7	>tr|Q91VU7|Q91VU7_MOUSE Protein Pus7 OS=Mus musculus GN=Pus7 PE=2 SV=2;>tr|B7ZNL8|B7ZNL8_MOUSE Protein Pus7 OS=Mus musculus GN=Pus7 PE=2 SV=1;>tr|Q3ULP8|Q3ULP8_MOUSE Protein Pus7 OS=Mus musculus GN=Pus7 PE=2 SV=1;>tr|F7AC41|F7AC41_MOUSE Protein Pus7 (Fragm	14428000	6438200	8343500	3271400	20724000	9688000	199980000	171580000	144460000	136200000	185540000	270260000
COMM domain-containing protein 6	Commd6	>tr|B7ZNP3|B7ZNP3_MOUSE COMM domain-containing protein 6 OS=Mus musculus GN=Commd6 PE=4 SV=1;>sp|Q3V4B5|COMD6_MOUSE COMM domain-containing protein 6 OS=Mus musculus GN=Commd6 PE=2 SV=1;>tr|B7ZNP2|B7ZNP2_MOUSE COMM domain containing 6 OS=Mus musculus GN=Com	5935700	4714300	6641600	1649900	8984000	3751000	23043000	18302000	36714000	0	20717000	21957000
AF4/FMR2 family member 4	Aff4	>tr|B7ZNX0|B7ZNX0_MOUSE AF4/FMR2 family member 4 OS=Mus musculus GN=Aff4 PE=2 SV=1;>sp|Q9ESC8|AFF4_MOUSE AF4/FMR2 family member 4 OS=Mus musculus GN=Aff4 PE=2 SV=1	229470	619460	1151200	401050	543110	418290	20068000	17855000	28065000	22546000	13542000	26407000
Centrosomal protein of 128 kDa	Cep128	>sp|Q8BI22-2|CE128_MOUSE Isoform 2 of Centrosomal protein of 128 kDa OS=Mus musculus GN=Cep128;>sp|Q8BI22|CE128_MOUSE Centrosomal protein of 128 kDa OS=Mus musculus GN=Cep128 PE=2 SV=2;>tr|B7ZNX8|B7ZNX8_MOUSE Novel protein OS=Mus musculus GN=4930534B04Rik	0	0	0	0	0	0	0	0	0	0	0	0
Wings apart-like protein homolog	Wapal	>tr|B7ZP47|B7ZP47_MOUSE Wapal protein OS=Mus musculus GN=Wapal PE=2 SV=1;>sp|Q65Z40|WAPL_MOUSE Wings apart-like protein homolog OS=Mus musculus GN=Wapal PE=1 SV=2	5660500	5899600	5132000	1310900	10348000	5198800	191740000	167830000	231030000	160210000	215460000	185620000
B-cell lymphoma/leukemia 10	Bcl10	>sp|Q9Z0H7|BCL10_MOUSE B-cell lymphoma/leukemia 10 OS=Mus musculus GN=Bcl10 PE=2 SV=1;>tr|B7ZWE5|B7ZWE5_MOUSE B-cell leukemia/lymphoma 10 OS=Mus musculus GN=Bcl10 PE=2 SV=1;>tr|E9PW64|E9PW64_MOUSE B-cell lymphoma/leukemia 10 OS=Mus musculus GN=Bcl10 PE=4 S	1682000	2709600	1384300	0	1767300	4470300	23657000	21648000	20928000	0	0	25665000
Tripartite motif-containing protein 26	Trim26	>tr|B8JJ57|B8JJ57_MOUSE Tripartite motif-containing 26 (Fragment) OS=Mus musculus GN=Trim26 PE=4 SV=1;>sp|Q99PN3-2|TRI26_MOUSE Isoform Beta of Tripartite motif-containing protein 26 OS=Mus musculus GN=Trim26;>tr|B8JJ54|B8JJ54_MOUSE Tripartite motif protein	177400	547040	681940	0	584280	209420	0	0	0	0	3332700	0
MPN domain-containing protein	Mpnd	>tr|E0CYJ7|E0CYJ7_MOUSE MPN domain-containing protein OS=Mus musculus GN=Mpnd PE=4 SV=1;>tr|F7BJW2|F7BJW2_MOUSE MPN domain-containing protein (Fragment) OS=Mus musculus GN=Mpnd PE=4 SV=1;>tr|E0CXX6|E0CXX6_MOUSE MPN domain-containing protein OS=Mus musculus	0	669280	298050	0	0	0	0	0	0	0	0	0
Cytochrome c oxidase subunit 7C, mitochondrial	Cox7c	>sp|P17665|COX7C_MOUSE Cytochrome c oxidase subunit 7C, mitochondrial OS=Mus musculus GN=Cox7c PE=1 SV=1;>tr|B8JJA8|B8JJA8_MOUSE Cytochrome c oxidase, subunit VIIc OS=Mus musculus GN=Cox7c PE=4 SV=1;>tr|G3X8T4|G3X8T4_MOUSE Cytochrome c oxidase subunit 7C,	27567000	22141000	23297000	3899500	64986000	48161000	73531000	61268000	85461000	78745000	95540000	122940000
PDZ and LIM domain protein 7	Pdlim7	>sp|Q3TJD7|PDLI7_MOUSE PDZ and LIM domain protein 7 OS=Mus musculus GN=Pdlim7 PE=2 SV=1;>tr|B8JJB6|B8JJB6_MOUSE PDZ and LIM domain 7 OS=Mus musculus GN=Pdlim7 PE=4 SV=1;>tr|Q8BVJ7|Q8BVJ7_MOUSE PDZ and LIM domain 7 OS=Mus musculus GN=Pdlim7 PE=2 SV=1	5338000	2388400	2139400	1960600	9295300	5257600	51268000	67828000	46410000	49129000	51998000	92270000
Tyrosyl-DNA phosphodiesterase 1	Tdp1	>sp|Q8BJ37|TYDP1_MOUSE Tyrosyl-DNA phosphodiesterase 1 OS=Mus musculus GN=Tdp1 PE=2 SV=2;>tr|B8JJC1|B8JJC1_MOUSE Tyrosyl-DNA phosphodiesterase 1 OS=Mus musculus GN=Tdp1 PE=4 SV=1	499230	202480	558640	538070	3869300	729870	20002000	11273000	12445000	19112000	19982000	44326000
Centrosomal protein of 57 kDa	Cep57	>tr|D6RDR1|D6RDR1_MOUSE Centrosomal protein of 57 kDa OS=Mus musculus GN=Cep57 PE=4 SV=1;>sp|Q8CEE0-2|CEP57_MOUSE Isoform 2 of Centrosomal protein of 57 kDa OS=Mus musculus GN=Cep57;>tr|B8JJE8|B8JJE8_MOUSE Centrosomal protein 57 OS=Mus musculus GN=Cep57 PE	0	67987	0	468140	1749400	0	0	0	0	0	9424100	0
Protein SOGA2	Soga2	>sp|Q3UHU5-3|SOGA2_MOUSE Isoform 3 of Protein SOGA2 OS=Mus musculus GN=Soga2;>tr|B8JJF8|B8JJF8_MOUSE Novel protein (1110012J17Rik) OS=Mus musculus GN=1110012J17Rik PE=4 SV=1;>sp|Q3UHU5|SOGA2_MOUSE Protein SOGA2 OS=Mus musculus GN=Soga2 PE=1 SV=1;>tr|B8JJF7	1201400	913590	940060	194860	1093600	779810	65774000	44499000	54149000	45038000	43670000	55582000
Protein FAM98A	Fam98a	>sp|Q3TJZ6|FA98A_MOUSE Protein FAM98A OS=Mus musculus GN=Fam98a PE=2 SV=1;>tr|B8JJG1|B8JJG1_MOUSE Novel protein (2810405J04Rik) OS=Mus musculus GN=Fam98a PE=4 SV=1	5320300	9242400	3320500	0	9107000	5400400	78825000	81421000	61669000	0	65833000	82281000
Dolichyl-diphosphooligosaccharide--protein glycosyltransferase subunit DAD1	Dad1	>sp|P61804|DAD1_MOUSE Dolichyl-diphosphooligosaccharide--protein glycosyltransferase subunit DAD1 OS=Mus musculus GN=Dad1 PE=2 SV=3;>tr|B8JJY6|B8JJY6_MOUSE Defender against cell death 1 OS=Mus musculus GN=Dad1 PE=4 SV=1	95629000	138480000	66301000	42860000	72981000	41744000	184890000	245150000	144260000	105090000	49122000	241460000
	Zfp808;Gm5141;Gm3604	>tr|B8JJZ4|B8JJZ4_MOUSE Novel zinc finger protein (EG630579) OS=Mus musculus GN=Zfp808 PE=4 SV=1;>tr|F7A0E9|F7A0E9_MOUSE Protein Zfp934 OS=Mus musculus GN=Zfp934 PE=4 SV=1;>tr|F8VQ38|F8VQ38_MOUSE Protein Zfp934 OS=Mus musculus GN=Zfp934 PE=4 SV=1;>tr|E9PZ8	1583400	3473200	1035300	690470	2389400	1827700	23978000	39873000	30280000	25709000	28982000	22217000
Heterogeneous nuclear ribonucleoprotein M	Hnrnpm	>sp|Q9D0E1-2|HNRPM_MOUSE Isoform 2 of Heterogeneous nuclear ribonucleoprotein M OS=Mus musculus GN=Hnrnpm;>tr|Q3THB3|Q3THB3_MOUSE Heterogeneous nuclear ribonucleoprotein M OS=Mus musculus GN=Hnrnpm PE=2 SV=1;>sp|Q9D0E1|HNRPM_MOUSE Heterogeneous nuclear rib	165970000	226680000	153080000	99322000	260650000	134060000	3779500000	5848900000	5299400000	3754800000	3579400000	2944900000
Centromere protein O	Cenpo	>sp|Q8K015-2|CENPO_MOUSE Isoform 2 of Centromere protein O OS=Mus musculus GN=Cenpo;>tr|B8JK55|B8JK55_MOUSE Centromere protein O OS=Mus musculus GN=Cenpo PE=4 SV=1;>tr|B8JK51|B8JK51_MOUSE Centromere protein O (Fragment) OS=Mus musculus GN=Cenpo PE=4 SV=1;>	880920	591900	643570	5039700	0	1074900	6329300	0	0	0	0	0
Angiomotin-like protein 2	Amotl2	>tr|Q3TP05|Q3TP05_MOUSE Angiomotin-like protein 2 OS=Mus musculus GN=Amotl2 PE=2 SV=1;>sp|Q8K371|AMOL2_MOUSE Angiomotin-like protein 2 OS=Mus musculus GN=Amotl2 PE=2 SV=1;>tr|B8JK80|B8JK80_MOUSE Angiomotin like 2 OS=Mus musculus GN=Amotl2 PE=4 SV=1;>tr|B8J	0	0	0	0	235950	206590	0	0	0	0	0	0
	Ppfia4	>tr|B8QI36|B8QI36_MOUSE Liprin-alpha 4 OS=Mus musculus GN=Ppfia4 PE=2 SV=1;>tr|E9Q4K4|E9Q4K4_MOUSE Protein Ppfia4 OS=Mus musculus GN=Ppfia4 PE=4 SV=1	0	2156300	0	1471300	0	737370	0	0	0	0	0	0
Queuine tRNA-ribosyltransferase subunit QTRTD1	Qtrtd1	>sp|B8ZXI1|QTRD1_MOUSE Queuine tRNA-ribosyltransferase subunit QTRTD1 OS=Mus musculus GN=Qtrtd1 PE=1 SV=2;>sp|B8ZXI1-2|QTRD1_MOUSE Isoform 2 of Queuine tRNA-ribosyltransferase subunit QTRTD1 OS=Mus musculus GN=Qtrtd1	4925500	608770	3648900	1300700	8772700	2132500	33989000	0	52555000	0	45923000	25092000
	R3hdm1	>tr|B9EHE8|B9EHE8_MOUSE Protein R3hdm1 OS=Mus musculus GN=R3hdm1 PE=2 SV=1;>tr|E9Q9Q2|E9Q9Q2_MOUSE Protein R3hdm1 OS=Mus musculus GN=R3hdm1 PE=4 SV=1	268650	236850	1110600	0	0	366280	0	0	0	0	0	7647700
Tight junction protein ZO-1	Tjp1	>tr|B9EHJ3|B9EHJ3_MOUSE Tight junction protein ZO-1 OS=Mus musculus GN=Tjp1 PE=2 SV=1;>sp|P39447|ZO1_MOUSE Tight junction protein ZO-1 OS=Mus musculus GN=Tjp1 PE=1 SV=2	9451600	8723000	7510400	4121100	14892000	9273700	469230000	412470000	397990000	364890000	380000000	453100000
Transcription factor 20	Tcf20	>tr|E9QKY7|E9QKY7_MOUSE Transcription factor 20 OS=Mus musculus GN=Tcf20 PE=4 SV=1;>tr|B9EHJ7|B9EHJ7_MOUSE Tcf20 protein OS=Mus musculus GN=Tcf20 PE=2 SV=1;>sp|Q9EPQ8-2|TCF20_MOUSE Isoform 2 of Transcription factor 20 OS=Mus musculus GN=Tcf20;>sp|Q9EPQ8|TC	1128000	3926000	743980	349440	1388100	1067000	71882000	168180000	51596000	54206000	24776000	70814000
Zinc finger CCCH-type antiviral protein 1-like	Zc3hav1l	>sp|Q8BFR1|ZCCHL_MOUSE Zinc finger CCCH-type antiviral protein 1-like OS=Mus musculus GN=Zc3hav1l PE=2 SV=1;>tr|B9EHM1|B9EHM1_MOUSE Zinc finger CCCH-type, antiviral 1-like OS=Mus musculus GN=Zc3hav1l PE=2 SV=1;>sp|Q8BFR1-2|ZCCHL_MOUSE Isoform 2 of Zinc fin	0	277060	684540	0	6985400	867070	0	0	0	0	14097000	15570000
Ubiquitin-like modifier-activating enzyme 1	Uba1	>sp|Q02053|UBA1_MOUSE Ubiquitin-like modifier-activating enzyme 1 OS=Mus musculus GN=Uba1 PE=1 SV=1;>tr|B9EHN0|B9EHN0_MOUSE Ubiquitin-activating enzyme E1, Chr X OS=Mus musculus GN=Uba1 PE=2 SV=1	92683000	117400000	115860000	69454000	227870000	105470000	2630900000	3459000000	4034500000	3563500000	3862500000	4078700000
Serine-protein kinase ATM	Atm	>tr|B9EHX4|B9EHX4_MOUSE Ataxia telangiectasia mutated homolog (Human) OS=Mus musculus GN=Atm PE=2 SV=1;>sp|Q62388|ATM_MOUSE Serine-protein kinase ATM OS=Mus musculus GN=Atm PE=1 SV=2	214540	238250	149560	30209	375730	204170	23199000	15510000	27741000	0	17354000	27015000
CAAX prenyl protease 1 homolog	Zmpste24	>sp|Q80W54|FACE1_MOUSE CAAX prenyl protease 1 homolog OS=Mus musculus GN=Zmpste24 PE=1 SV=2;>tr|B9EHY2|B9EHY2_MOUSE Zinc metallopeptidase, STE24 homolog (S. cerevisiae) OS=Mus musculus GN=Zmpste24 PE=2 SV=1	3359300	1991100	2184500	1176500	6374700	1399300	21170000	16196000	26177000	20192000	28582000	40242000
MAGUK p55 subfamily member 6	Mpp6	>sp|Q9JLB0-2|MPP6_MOUSE Isoform Alpha of MAGUK p55 subfamily member 6 OS=Mus musculus GN=Mpp6;>tr|B9EHZ5|B9EHZ5_MOUSE Membrane protein, palmitoylated 6 (MAGUK p55 subfamily member 6) OS=Mus musculus GN=Mpp6 PE=2 SV=1;>sp|Q9JLB0|MPP6_MOUSE MAGUK p55 subfami	2184800	2469300	662170	259300	160860000	4513400	210820000	218020000	99771000	0	192970000	279440000
SAFB-like transcription modulator	Sltm	>sp|Q8CH25-2|SLTM_MOUSE Isoform 2 of SAFB-like transcription modulator OS=Mus musculus GN=Sltm;>sp|Q8CH25|SLTM_MOUSE SAFB-like transcription modulator OS=Mus musculus GN=Sltm PE=1 SV=1;>tr|B9EI57|B9EI57_MOUSE SAFB-like, transcription modulator OS=Mus muscu	5142300	5867600	2028300	952000	7195000	9802200	109700000	122270000	83465000	61324000	98027000	176230000
Histone H3.2;Histone H3.1;Histone H3	Hist1h3b;Hist1h3a;Hist2h3b	>sp|P84228|H32_MOUSE Histone H3.2 OS=Mus musculus GN=Hist1h3b PE=1 SV=2;>sp|P68433|H31_MOUSE Histone H3.1 OS=Mus musculus GN=Hist1h3a PE=1 SV=2;>tr|B9EI85|B9EI85_MOUSE Histone H3 OS=Mus musculus GN=Hist2h3b PE=2 SV=1	5837800000	6616600000	5243500000	2907200000	2386700000	1413500000	9309600000	14896000000	6878000000	10645000000	3911200000	3944600000
Adenylosuccinate synthetase isozyme 2	Adss	>sp|P46664|PURA2_MOUSE Adenylosuccinate synthetase isozyme 2 OS=Mus musculus GN=Adss PE=1 SV=2;>tr|B9EIE9|B9EIE9_MOUSE Adenylosuccinate synthetase OS=Mus musculus GN=Adss PE=2 SV=1	65500000	74241000	46658000	35323000	113990000	50947000	589510000	844210000	489980000	530830000	965610000	692450000
Zinc finger protein 36, C3H1 type-like 2	Zfp36l2	>sp|P23949|TISD_MOUSE Zinc finger protein 36, C3H1 type-like 2 OS=Mus musculus GN=Zfp36l2 PE=2 SV=1;>tr|B9EIF6|B9EIF6_MOUSE Zinc finger protein 36, C3H type-like 2 OS=Mus musculus GN=Zfp36l2 PE=2 SV=1	0	763380	352150	476620	0	0	0	0	0	6007400	0	0
Pogo transposable element with ZNF domain	Pogz	>tr|D3YUW8|D3YUW8_MOUSE Pogo transposable element with ZNF domain OS=Mus musculus GN=Pogz PE=4 SV=1;>tr|D3YUX1|D3YUX1_MOUSE Pogo transposable element with ZNF domain OS=Mus musculus GN=Pogz PE=4 SV=1;>tr|Q0VGT3|Q0VGT3_MOUSE Pogo transposable element with Z	5163400	9317700	3834700	2564200	9734400	4475400	123920000	249390000	144370000	157490000	136170000	180610000
Solute carrier family 12 member 7	Slc12a7	>sp|Q9WVL3|S12A7_MOUSE Solute carrier family 12 member 7 OS=Mus musculus GN=Slc12a7 PE=1 SV=1;>tr|B9EIV8|B9EIV8_MOUSE Solute carrier family 12, member 7 OS=Mus musculus GN=Slc12a7 PE=2 SV=1;>tr|E9Q0L1|E9Q0L1_MOUSE Solute carrier family 12 member 7 OS=Mus m	700270	989190	613140	405510	3883700	974480	28125000	54214000	39535000	37711000	32371000	20286000
Peripheral plasma membrane protein CASK	Cask	>tr|B9EJ23|B9EJ23_MOUSE Cask protein OS=Mus musculus GN=Cask PE=2 SV=1;>sp|O70589-3|CSKP_MOUSE Isoform 3 of Peripheral plasma membrane protein CASK OS=Mus musculus GN=Cask;>sp|O70589-4|CSKP_MOUSE Isoform 4 of Peripheral plasma membrane protein CASK OS=Mus	2937100	40803	0	0	0	186080	0	0	0	0	0	16217000
	Pdzd8	>tr|B9EJ80|B9EJ80_MOUSE PDZ domain containing 8 OS=Mus musculus GN=Pdzd8 PE=2 SV=1	165890	0	86133	183160	356860	163240	0	0	0	0	6219600	0
Oxysterol-binding protein	Osbpl8	>tr|G3X9N6|G3X9N6_MOUSE Oxysterol-binding protein OS=Mus musculus GN=Osbpl8 PE=3 SV=1;>tr|B9EJ86|B9EJ86_MOUSE Oxysterol-binding protein OS=Mus musculus GN=Osbpl8 PE=2 SV=1	993730	0	768110	1472800	646980	158550	19608000	0	22984000	0	27186000	0
HCLS1-associated protein X-1	Hax1	>tr|G3X9M8|G3X9M8_MOUSE HCLS1-associated protein X-1 OS=Mus musculus GN=Hax1 PE=4 SV=1;>sp|O35387|HAX1_MOUSE HCLS1-associated protein X-1 OS=Mus musculus GN=Hax1 PE=1 SV=1;>tr|B9EJR4|B9EJR4_MOUSE HCLS1 associated X-1 OS=Mus musculus GN=Hax1 PE=2 SV=1	8131800	6048300	3830600	3377700	10812000	3300200	51164000	35446000	20936000	29770000	44238000	30481000
	Heatr2	>tr|B9EJR8|B9EJR8_MOUSE HEAT repeat containing 2 OS=Mus musculus GN=Heatr2 PE=2 SV=1	3306900	1994600	1436100	3092700	7960600	2356600	80437000	102600000	81732000	93169000	96435000	89626000
Transcription initiation factor TFIID subunit 2	Taf2	>sp|Q8C176|TAF2_MOUSE Transcription initiation factor TFIID subunit 2 OS=Mus musculus GN=Taf2 PE=2 SV=2;>tr|B9EJX5|B9EJX5_MOUSE TAF2 RNA polymerase II, TATA box binding protein (TBP)-associated factor OS=Mus musculus GN=Taf2 PE=2 SV=1	592020	0	89391	0	1336300	0	19464000	0	0	0	0	0
Peptidyl-prolyl cis-trans isomerase-like 1;Peptidyl-prolyl cis-trans isomerase	Ppil1	>sp|Q9D0W5|PPIL1_MOUSE Peptidyl-prolyl cis-trans isomerase-like 1 OS=Mus musculus GN=Ppil1 PE=2 SV=1;>tr|B9EJX8|B9EJX8_MOUSE Peptidyl-prolyl cis-trans isomerase OS=Mus musculus GN=Ppil1 PE=2 SV=1	54864000	55915000	48763000	14162000	216250000	109570000	272480000	221200000	283640000	238390000	435150000	473820000
TATA element modulatory factor	Tmf1	>sp|B9EKI3|TMF1_MOUSE TATA element modulatory factor OS=Mus musculus GN=Tmf1 PE=1 SV=2	292500	0	185700	269180	950780	400050	0	0	0	0	18288000	20586000
Lysine-specific demethylase 3B	Kdm3b	>tr|B9EKS2|B9EKS2_MOUSE Jumonji domain containing 1B OS=Mus musculus GN=Kdm3b PE=2 SV=1;>sp|Q6ZPY7|KDM3B_MOUSE Lysine-specific demethylase 3B OS=Mus musculus GN=Kdm3b PE=1 SV=2;>sp|Q6ZPY7-2|KDM3B_MOUSE Isoform 2 of Lysine-specific demethylase 3B OS=Mus mus	2072000	2198800	1755900	952260	3221600	1366900	91165000	78434000	88737000	119500000	91535000	91003000
CDP-diacylglycerol--glycerol-3-phosphate 3-phosphatidyltransferase, mitochondrial	Pgs1	>sp|Q8BHF7|PGPS1_MOUSE CDP-diacylglycerol--glycerol-3-phosphate 3-phosphatidyltransferase, mitochondrial OS=Mus musculus GN=Pgs1 PE=2 SV=1;>tr|B9EKS7|B9EKS7_MOUSE MCG19305, isoform CRA_b OS=Mus musculus GN=Pgs1 PE=2 SV=1	0	0	0	483720	832630	166650	0	0	0	0	0	0
Homologous-pairing protein 2 homolog	Psmc3ip	>sp|O35047|HOP2_MOUSE Homologous-pairing protein 2 homolog OS=Mus musculus GN=Psmc3ip PE=1 SV=1;>tr|C4PFH5|C4PFH5_MOUSE GT198 OS=Mus musculus GN=Psmc3ip PE=2 SV=1;>tr|D6RFC4|D6RFC4_MOUSE Homologous-pairing protein 2 homolog OS=Mus musculus GN=Psmc3ip PE=4	0	4123900	814380	3948100	9313600	3015900	0	35284000	0	31139000	43759000	0
Serine/threonine-protein kinase PRP4 homolog	Prpf4b	>sp|Q61136|PRP4B_MOUSE Serine/threonine-protein kinase PRP4 homolog OS=Mus musculus GN=Prpf4b PE=1 SV=3;>tr|C7G3P2|C7G3P2_MOUSE MKIAA0536 protein (Fragment) OS=Mus musculus GN=Prpf4b PE=2 SV=1	1652900	2948800	3004300	952730	14268000	2183800	50388000	48249000	66315000	37087000	187480000	62241000
		>A2I7N0 TREMBL:A2I7N0;Q28922;Q3ZEJ6 (Bos taurus) SERPINA3-4	19876000	168370000	75978000	66035000	20306000	55798000	258480000	1600700000	1273200000	921050000	179870000	894170000
		>A2I7N1 TREMBL:A2I7N1 (Bos taurus) SERPINA3-5	739630	3887500	3103400	1284000	612660	1150300	0	31024000	50953000	0	9390100	0
		>A2I7N3 TREMBL:A2I7N3;Q27984 (Bos taurus) SERPINA3-7	12712000	51867000	12966000	25100000	12407000	0	148750000	693310000	202300000	160520000	116680000	0
		>ENSEMBL:ENSBTAP00000006074 (Bos taurus) 81 kDa protein	440910	10416000	1624300	2494800	465840	3255600	0	98123000	67954000	66903000	0	91070000
		>ENSEMBL:ENSBTAP00000007350 (Bos taurus) similar to Complement C4-A precursor	4621500	43655000	11362000	13600000	5674000	10035000	200490000	2226600000	932040000	624190000	150250000	828220000
		>ENSEMBL:ENSBTAP00000013050 (Bos taurus) hypothetical protein	224870	3015500	452700	1195500	0	1837100	0	46885000	0	0	0	20058000
		>ENSEMBL:ENSBTAP00000014147 (Bos taurus) 12 kDa protein	6227900	40065000	8540300	13657000	7725300	6894300	0	141590000	0	0	17192000	18402000
		>ENSEMBL:ENSBTAP00000016046 (Bos taurus) similar to fibulin-1 C isoform 1	5694900	22544000	5289100	6820900	2014800	7478800	63019000	262390000	116430000	263260000	69113000	112600000
N-acetylmuramoyl-L-alanine amidase	Pglyrp2	>tr|Q71S36|Q71S36_MOUSE N-acetylmuramoyl-L-alanine amidase OS=Mus musculus GN=Pglyrp2 PE=2 SV=1;>sp|Q8VCS0-3|PGRP2_MOUSE Isoform 3 of N-acetylmuramoyl-L-alanine amidase OS=Mus musculus GN=Pglyrp2;>sp|Q8VCS0|PGRP2_MOUSE N-acetylmuramoyl-L-alanine amidase OS	0	0	0	242160	0	0	0	0	0	3521700	0	0
		>ENSEMBL:ENSBTAP00000018229 (Bos taurus) 54 kDa protein	0	0	0	0	0	0	0	0	0	0	0	0
		>ENSEMBL:ENSBTAP00000018574 (Bos taurus) 55 kDa protein	4966600	39059000	9046700	13626000	4524100	14862000	74380000	538500000	161600000	243840000	48245000	305900000
		>ENSEMBL:ENSBTAP00000023055 (Bos taurus) 68 kDa protein	230070	5395700	410490	209260	397580	0	0	75267000	0	0	0	0
		>ENSEMBL:ENSBTAP00000023402 (Bos taurus) 46 kDa protein	0	7053300	2023600	484440	1423100	389360	0	71311000	41924000	0	0	0
		>ENSEMBL:ENSBTAP00000024146 (Bos taurus) similar to alpha-2-macroglobulin isoform 1	80277000	440340000	154530000	171030000	81793000	84920000	1545900000	20774000000	4977600000	13218000000	1858200000	3820000000
		>ENSEMBL:ENSBTAP00000024462 (Bos taurus) 47 kDa protein	25151000	154660000	76405000	43516000	31060000	58163000	258110000	1692000000	864810000	904240000	162080000	594830000
		>ENSEMBL:ENSBTAP00000024466 (Bos taurus) 44 kDa protein	331520	2906500	797100	1284400	395840	0	0	0	0	0	1261900	0
		>ENSEMBL:ENSBTAP00000031360 (Bos taurus) 55 kDa protein	191140	6189900	788620	1239000	369410	634470	0	57692000	22753000	68940000	0	16191000
		>ENSEMBL:ENSBTAP00000031900 (Bos taurus) 121 kDa protein	44550	1237300	266030	357040	0	79045	0	21770000	15703000	25223000	0	0
		>ENSEMBL:ENSBTAP00000032840 (Bos taurus) similar to apolipoprotein B, partial	557960	8948800	3724000	1525000	1084600	3311900	35186000	250650000	91332000	91455000	31051000	98886000
		>ENSEMBL:ENSBTAP00000033053 (Bos taurus) 15 kDa protein	1401100	0	5532700	4789600	1682100	0	0	0	0	0	3731300	0
		>ENSEMBL:ENSBTAP00000034412 (Bos taurus) similar to C4b-binding protein alpha chain	4239700	17102000	4753100	3733600	2787500	2386300	27275000	131780000	40589000	43679000	10454000	23549000
		>ENSEMBL:ENSBTAP00000037665 (Bos taurus) similar to Pregnancy zone protein, partial	710810	6535900	2239500	2024900	2797500	3748800	0	101180000	57111000	83572000	11795000	25693000
		>ENSEMBL:ENSBTAP00000038329 (Bos taurus) 9 kDa protein	238550000	1315700000	463230000	718070000	93132000	208900000	265800000	3045300000	1365800000	2767200000	122310000	549450000
		>ENSEMBL:ENSP00000377550 Tax_Id=9606 Gene_Symbol=KRT13 46 kDa protein	244940	1009900	1324000	0	1509200	0	0	0	0	0	26732000	0
		>O43790 SWISS-PROT:O43790 Keratin, type II cuticular Hb6 (Hair keratin, type II Hb6) (ghHb6) - Homo sapiens (Human).	100050000	620060	589050	752640	143590	0	1730400000	3209400	0	0	0	0
	4732456N10Rik	>O95678 SWISS-PROT:O95678 Tax_Id=9606 Gene_Symbol=KRT75 Keratin, type II cytoskeletal 75;>tr|E9Q1Z0|E9Q1Z0_MOUSE Uncharacterized protein OS=Mus musculus GN=4732456N10Rik PE=3 SV=1	795620	0	0	0	0	0	12865000	0	0	0	0	0
		>P00711 SWISS-PROT:P00711 Alpha-lactalbumin - Bos taurus (Bovine).	23955000	17310000	31425000	20756000	11115000	2264600	57370000	34287000	59688000	49258000	10430000	0
		>P00735 SWISS-PROT:P00735 (Bos taurus) Prothrombin precursor (Fragment)	6780000	46859000	18528000	13921000	4902100	8044600	135520000	681110000	285560000	469300000	50001000	291320000
		>P00761 SWISS-PROT:P00761|TRYP_PIG Trypsin - Sus scrofa (Pig).	422140000	772460000	564790000	637970000	430830000	557080000	3149500000	4899300000	5011300000	6463400000	1751000000	3163800000
		>P00978 SWISS-PROT:P00978 (Bos taurus) AMBP protein precursor	24342000	157230000	51797000	59682000	32941000	57959000	163970000	1537800000	648680000	992480000	98083000	694630000
		>P01030 SWISS-PROT:P01030 (Bos taurus) similar to Complement C4-A precursor	0	1864500	413710	225690	0	0	0	0	0	19694000	0	0
		>P01044-1 SWISS-PROT:P01044-1 (Bos taurus) Isoform HMW of Kininogen-1 precursor	0	19874000	6950900	9761400	0	6609200	0	360720000	0	0	0	0
		>P01045-1 SWISS-PROT:P01045-1 (Bos taurus) Isoform HMW of Kininogen-2 precursor	512700	19020000	7711000	3774100	1546500	6095700	22100000	453690000	105600000	121950000	30476000	101110000
		>P01966 SWISS-PROT:P01966 (Bos taurus) Hemoglobin subunit alpha	231880000	466820000	374740000	305840000	180010000	113310000	1202600000	2350100000	1675500000	1873600000	454370000	1010000000
		>P02070 SWISS-PROT:P02070 (Bos taurus) Hemoglobin subunit beta	5376000	46594000	11958000	8547000	5948200	15170000	45038000	204110000	131140000	116230000	34236000	98874000
		>P02533 SWISS-PROT:P02533 Tax_Id=9606 Gene_Symbol=KRT14 Keratin, type I cytoskeletal 14	6084000	38920000	9171700	20472000	16971000	17951000	92412000	690850000	200110000	425970000	144090000	393260000
		>P02584 SWISS-PROT:P02584 (Bos taurus) Profilin-1	0	0	0	0	0	0	0	0	0	0	0	0
		>P02662 SWISS-PROT:P02662 Alpha-S1-casein - Bos taurus (Bovine).	315430000	75155000	218230000	342780000	82021000	6526100	1462500000	664350000	1209000000	1517400000	494420000	50106000
		>P02663 SWISS-PROT:P02663 Alpha-S2-casein [Contains: Casocidin-1 - Bos taurus (Bovine).	53565000	113450000	75266000	71454000	63984000	60130000	458350000	446480000	600080000	810440000	284060000	537400000
		>P02666 SWISS-PROT:P02666 Beta-casein - Bos taurus (Bovine).	39463000	60020000	37177000	2765000	18943000	16547000	113420000	108090000	106520000	0	52391000	57562000
		>P02668 SWISS-PROT:P02668 Kappa-casein [Contains: Casoxin C; Casoxin 6; Casoxin A; Casoxin B; Casoplatelin] - Bos taurus (Bovine).	72545000	140500000	103850000	115480000	73643000	109470000	271710000	400180000	440500000	720870000	138510000	641400000
		>P02672 SWISS-PROT:P02672 (Bos taurus) Fibrinogen alpha chain precursor	76766	3174900	617350	813530	267310	697220	0	76997000	17588000	0	0	18034000
		>P02676 SWISS-PROT:P02676 (Bos taurus) similar to Fibrinogen beta chain precursor	0	2217500	583980	1957600	165410	967170	0	31333000	0	0	0	25259000
		>P02754 SWISS-PROT:P02754 Beta-lactoglobulin - Bos taurus (Bovine).	94149000	155760000	75869000	180600000	45392000	118320000	537200000	752250000	570630000	1196100000	175530000	978800000
		>P02768-1 SWISS-PROT:P02768-1 Tax_Id=9606 Gene_Symbol=ALB Isoform 1 of Serum albumin precursor	3423500	467370	3389400	5714400	365100	129190	32238000	10800000	92744000	205380000	4759500	0
		>P02769 SWISS-PROT:P02769 (Bos taurus) Bovine serum albumin precursor	4612300000	15821000000	9578600000	11197000000	4592800000	4989400000	71048000000	256000000000	174000000000	255000000000	49868000000	107000000000
		>P04258 SWISS-PROT:P04258 (Bos taurus) Similar to Collagen alpha 1(III) chain	154710	4343900	782980	646710	0	932310	13758000	162470000	45903000	40108000	0	40254000
		>P04264 SWISS-PROT:P04264 Tax_Id=9606 Gene_Symbol=KRT1 Keratin, type II cytoskeletal 1	120810000	691520000	205860000	214790000	416550000	224740000	2085800000	11505000000	3873400000	6175700000	4426300000	3707100000
Keratin, type I cytoskeletal 18	Krt18	>sp|P05784|K1C18_MOUSE Keratin, type I cytoskeletal 18 OS=Mus musculus GN=Krt18 PE=1 SV=5;>P05784 SWISS-PROT:P05784 Tax_Id=10090 Gene_Symbol=Krt18 Keratin, type I cytoskeletal 18	1711700	8018300	1943600	0	867090	18924000	29769000	100900000	0	0	15458000	298780000
		>P06868 SWISS-PROT:P06868 (Bos taurus) Plasminogen precursor	16165000	76075000	43112000	39652000	15932000	24487000	275540000	2436000000	1514900000	1948000000	261120000	472810000
		>P07224 SWISS-PROT:P07224 (Bos taurus) Vitamin K-dependent protein S precursor	1705400	8694500	2739100	827390	334870	1367100	27572000	146090000	84289000	0	0	41133000
		>P08779 SWISS-PROT:P08779 Tax_Id=9606 Gene_Symbol=KRT16 Keratin, type I cytoskeletal 16	0	13168000	0	1687000	2514800	2216500	0	147210000	0	70466000	26255000	41415000
		>P12763 SWISS-PROT:P12763 (Bos taurus) Alpha-2-HS-glycoprotein precursor	2955600000	10723000000	5529700000	6210600000	3045000000	4631000000	21803000000	63170000000	43773000000	62798000000	15145000000	23667000000
		>P13645 SWISS-PROT:P13645 Tax_Id=9606 Gene_Symbol=KRT10 Keratin, type I cytoskeletal 10	182320000	663650000	260100000	187570000	924560000	231840000	2493900000	9654400000	4124800000	5104800000	6903600000	4222400000
		>P13647 SWISS-PROT:P13647 Tax_Id=9606 Gene_Symbol=KRT5 Keratin, type II cytoskeletal 5	9410500	32184000	11359000	9633900	42226000	14371000	113580000	533850000	186690000	326910000	298830000	259570000
		>P15497 SWISS-PROT:P15497 (Bos taurus) Apolipoprotein A-I precursor	239370000	777600000	516450000	326690000	140050000	349050000	2929600000	8925500000	4076800000	2870800000	430430000	5638000000
		>P17690 SWISS-PROT:P17690 (Bos taurus) Beta-2-glycoprotein 1 precursor	28983000	210360000	84608000	125030000	37680000	42410000	355540000	1926600000	1109300000	1856600000	269270000	572700000
		>P17697 SWISS-PROT:P17697 (Bos taurus) Clusterin precursor	2286100	38321000	8495800	10266000	995080	8709500	40908000	209120000	153930000	189750000	51262000	203780000
		>P19013 SWISS-PROT:P19013 Tax_Id=9606 Gene_Symbol=KRT4 keratin 4	0	0	0	0	0	0	0	0	0	0	0	0
		>P28800 SWISS-PROT:P28800 (Bos taurus) Alpha-2-antiplasmin precursor	20110000	97214000	60700000	59147000	12656000	51601000	393330000	1035500000	1148400000	868680000	116120000	683440000
		>P34955 SWISS-PROT:P34955 (Bos taurus) Alpha-1-antiproteinase precursor	598620000	1992500000	1259200000	1842300000	543970000	1251100000	6443700000	23524000000	15556000000	29819000000	3180500000	13475000000
		>P35527 SWISS-PROT:P35527 Tax_Id=9606 Gene_Symbol=KRT9 Keratin, type I cytoskeletal 9	86150000	462070000	156000000	213650000	108820000	153950000	1150700000	6092100000	2555800000	5262400000	1249900000	2406800000
		>P35908 SWISS-PROT:P35908 Tax_Id=9606 Gene_Symbol=KRT2 Keratin, type II cytoskeletal 2 epidermal	60540000	441930000	123920000	97775000	459580000	94730000	1471800000	7335200000	3165400000	3759000000	6965100000	2515900000
		>P41361 SWISS-PROT:P41361 (Bos taurus) Antithrombin-III precursor	15285000	140070000	41845000	39270000	14512000	43059000	215490000	1726700000	1231200000	1305300000	116060000	1333000000
		>P48668 SWISS-PROT:P48668 Tax_Id=9606 Gene_Symbol=KRT6C Keratin, type II cytoskeletal 6C;>P04259 SWISS-PROT:P04259 Tax_Id=9606 Gene_Symbol=KRT6B Keratin, type II cytoskeletal 6B	916010	13305000	0	5423000	1576000	3943400	16896000	184240000	0	181780000	32532000	161010000
		>P50448 SWISS-PROT:P50448 (Bos taurus) Factor XIIa inhibitor precursor	7713300	34682000	16267000	3070000	2273900	8679100	0	385500000	191420000	106770000	40422000	73524000
		>P78386 SWISS-PROT:P78386 Keratin, type II cuticular Hb5 (Hair keratin, type II Hb5) - Homo sapiens (Human).	15329000	0	0	0	0	0	272650000	0	0	0	0	0
		>P81644 SWISS-PROT:P81644 (Bos taurus) Apolipoprotein A-II precursor	49511000	191340000	119250000	53156000	25280000	155220000	134050000	647120000	552540000	282360000	31008000	243890000
		>Q03247 SWISS-PROT:Q03247 (Bos taurus) Apolipoprotein E precursor	3936400	12682000	6164700	2387200	346590	7352700	42061000	74713000	63080000	70228000	0	43930000
Keratin, type I cytoskeletal 17	Krt17	>Q04695 SWISS-PROT:Q04695 Tax_Id=9606 Gene_Symbol=KRT17 Keratin, type I cytoskeletal 17;>sp|Q9QWL7|K1C17_MOUSE Keratin, type I cytoskeletal 17 OS=Mus musculus GN=Krt17 PE=1 SV=3;>Q9QWL7 SWISS-PROT:Q9QWL7 Tax_Id=10090 Gene_Symbol=Krt17 Keratin, type I cytos	0	0	0	1152200	0	0	0	0	0	32395000	0	0
		>Q05443 SWISS-PROT:Q05443 (Bos taurus) Lumican precursor	2497800	26193000	7872800	2835700	3163300	8435600	24921000	191080000	88161000	77999000	30463000	93680000
		>Q05B55 TREMBL:Q05B55 (Bos taurus) Similar to Ig kappa chain C region	2473100	40596000	9748900	7102400	3424600	12167000	74562000	141340000	133480000	66722000	50191000	51246000
		>Q0IIK2 TREMBL:Q0IIK2 (Bos taurus) Transferrin;>Q29443 SWISS-PROT:Q29443 Serotransferrin - Bos taurus (Bovine).	464420000	2331900000	990610000	973450000	578500000	722090000	10197000000	53391000000	29429000000	39414000000	8224300000	20735000000
		>Q0V8M9 TREMBL:Q0V8M9;Q9TRI0 (Bos taurus) similar to inter-alpha (globulin) inhibitor H3 isoform 2	7587200	41127000	14343000	20402000	4618600	16175000	170050000	807130000	423670000	763450000	80367000	445440000
		>Q0VCM5 TREMBL:Q0VCM5 (Bos taurus) Similar to Inter-alpha-trypsin inhibitor heavy chain H1	835860	12769000	4778300	4631100	880130	1773800	16354000	185200000	120630000	276490000	19577000	63919000
		>Q14525 SWISS-PROT:Q14525 Keratin, type I cuticular HA3-II (Hair keratin, type I HA3-II)	88046000	1268900	0	0	298280	1024600	1449600000	13310000	0	0	0	0
		>Q14533 SWISS-PROT:Q14533 Keratin, type II cuticular Hb1 (Hair keratin, type II Hb1) (ghHKb1) (ghHb1) (MLN 137) - Homo sapiens (Human).	834130	0	0	0	0	0	13038000	0	0	0	0	0
		>Q9UE12 TREMBL:Q9UE12 Type I hair keratin 1 - Homo sapiens (Human).;>Q15323 SWISS-PROT:Q15323 Keratin, type I cuticular HA1 (Hair keratin, type I HA1)	35492000	0	0	0	0	0	497360000	0	0	0	0	0
		>Q1A7A4 TREMBL:Q1A7A4 (Bos taurus) similar to complement component C5	177210	3293000	791270	547530	147570	403590	21319000	166850000	36400000	46660000	6616300	30294000
		>Q1RMK2 TREMBL:Q1RMK2 (Bos taurus) IGHM protein	633240	15902000	1767900	633310	802140	3138300	0	273260000	28797000	36158000	0	35186000
		>Q1RMN8 TREMBL:Q1RMN8 (Bos taurus) Similar to Immunoglobulin lambda-like polypeptide 1	7866500	69881000	29353000	40810000	5648200	12264000	30204000	341000000	212920000	281940000	20737000	82373000
		>Q28065 SWISS-PROT:Q28065 (Bos taurus) C4b-binding protein alpha chain precursor	3697200	12220000	3386900	1940500	1450700	2452100	69272000	167860000	76456000	75300000	18498000	62893000
		>Q28085 SWISS-PROT:Q28085 (Bos taurus) Complement factor H precursor	525000	4935500	2150000	1543500	741620	806170	16931000	177510000	77685000	95374000	20582000	42751000
		>Q28107 SWISS-PROT:Q28107 (Bos taurus) Coagulation factor V precursor	381270	4032200	0	446350	141630	1213400	0	247800000	0	119420000	0	0
		>Q28194 TREMBL:Q28194 (Bos taurus) Thrombospondin-1	845490	2206200	85077	795470	187520	489340	12446000	77261000	0	66483000	0	0
		>Q29RQ1 SWISS-PROT:Q29RQ1 (Bos taurus) Complement component C7 precursor	515680	7603000	2412400	2326500	632770	1764200	9507600	208620000	85875000	156410000	12010000	35863000
		>Q2HJF0 TREMBL:Q2HJF0 (Bos taurus) Similar to Serotransferrin	425020	2394400	1446600	1107000	160330	1095700	27672000	36172000	34276000	34172000	0	25974000
		>Q2KIF2 TREMBL:Q2KIF2 (Bos taurus) Similar to leucine-rich alpha-2-glycoprotein 1	1121300	21996000	5938900	1542800	1814900	3555400	29159000	162760000	80752000	0	21523000	47252000
		>Q2KIG3 TREMBL:Q2KIG3 (Bos taurus) Similar to carboxypeptidase B2	109260000	1650900	13122000	0	206250000	4402800	0	326900000	162400000	0	0	0
		>Q2KIS7 SWISS-PROT:Q2KIS7 (Bos taurus) Tetranectin precursor	1992700	54134000	18787000	13595000	4552700	5450700	30659000	232160000	102410000	132890000	18066000	30864000
		>Q2KIT0 TREMBL:Q2KIT0 (Bos taurus) Similar to collagen, type X, alpha 1	0	1032700	4664800	2918900	1215800	104150	0	0	36192000	0	0	0
		>Q2KJ62 TREMBL:Q2KJ62 (Bos taurus) KNG protein	19016000	165360000	44207000	65944000	15422000	44664000	328570000	2977400000	1388400000	2478300000	132170000	913170000
		>Q2KJC7 TREMBL:Q2KJC7;Q8HZM3 (Bos taurus) Periostin, osteoblast specific factor	0	901360	201810	100560	0	237150	0	17734000	0	0	0	0
		>Q2KJF1 TREMBL:Q2KJF1 (Bos taurus) Alpha-1-B glycoprotein	43816000	281160000	116640000	157940000	67053000	74274000	322700000	2809200000	2567600000	1393400000	249380000	805470000
		>Q2UVX4 SWISS-PROT:Q2UVX4 (Bos taurus) Complement C3 precursor	10782000	89673000	26200000	30315000	12931000	14937000	471810000	6285500000	1088200000	2606300000	418370000	773160000
		>Q7RTS7 SWISS-PROT:Q7RTS7 Tax_Id=9606 Gene_Symbol=KRT74 Keratin, type II cytoskeletal 74;>Q32MB2 TREMBL:Q32MB2;Q86Y46 Tax_Id=9606 Gene_Symbol=KRT73 Keratin-73;>Q3SY84 SWISS-PROT:Q3SY84 Tax_Id=9606 Gene_Symbol=KRT71 Keratin, type II cytoskeletal 71	525290	9397900	941540	2058500	7535900	2125300	0	0	0	0	0	13927000
		>Q32PI4 TREMBL:Q32PI4 (Bos taurus) Similar to complement factor I	817940	9473400	2920200	3990000	1312900	3016500	34654000	177700000	105100000	125940000	17006000	74740000
		>Q32PJ2 SWISS-PROT:Q32PJ2 (Bos taurus) Apolipoprotein A-IV precursor	77593	3437400	3104800	1538400	301890	1086500	0	36190000	39930000	36504000	7272200	0
		>Q3KUS7 TREMBL:Q3KUS7 (Bos taurus) Complement factor B	9039300	58386000	21274000	26675000	6568700	10484000	164190000	1095900000	533730000	940370000	80705000	285490000
		>Q3MHN2 SWISS-PROT:Q3MHN2 (Bos taurus) Complement component C9 precursor	79018	5984800	762320	414570	0	201200	0	81411000	23939000	0	0	0
		>Q3MHN5 SWISS-PROT:Q3MHN5 (Bos taurus) Vitamin D-binding protein precursor	119610000	454210000	239320000	224400000	112260000	153930000	1177400000	5593900000	3743700000	4902400000	968110000	3097300000
		>Q3SX09 TREMBL:Q3SX09 (Bos taurus) similar to HBG protein	290710000	1432300000	505890000	306510000	190360000	245520000	1568500000	9258400000	1500800000	4168000000	752210000	717170000
		>Q3SX14 TREMBL:Q3SX14 (Bos taurus) Similar to Gelsolin	3567300	23827000	5079300	10085000	2116700	5093400	71089000	353130000	177360000	332590000	36354000	134830000
		>Q3SZ57 SWISS-PROT:Q3SZ57 (Bos taurus) Alpha-fetoprotein precursor	85641000	499170000	191230000	177050000	77729000	106640000	1585900000	9807000000	4528400000	6122000000	980810000	2474900000
		>Q3SZH5 TREMBL:Q3SZH5 (Bos taurus) Similar to Angiotensinogen	12135000	78911000	43148000	45195000	10555000	28417000	190400000	687110000	540520000	750740000	113040000	361380000
		>Q3SZR3 SWISS-PROT:Q3SZR3 (Bos taurus) Alpha-1-acid glycoprotein precursor	74071000	354310000	172310000	210360000	80751000	116870000	520020000	2654400000	1438900000	2112800000	425380000	646650000
		>Q3SZV7 TREMBL:Q3SZV7 (Bos taurus) Similar to hemopexin	14064000	170410000	50061000	48339000	22852000	58149000	265910000	1824000000	616790000	1277600000	263160000	732180000
		>Q3T052 TREMBL:Q3T052;Q5EA67 (Bos taurus) Inter-alpha (Globulin) inhibitor H4	19531000	90259000	34052000	36893000	10067000	21357000	377750000	2555200000	371970000	2025200000	136410000	371440000
		>Q3Y5Z3 SWISS-PROT:Q3Y5Z3 (Bos taurus) Adiponectin precursor	7997700	30965000	27020000	27205000	19570000	20357000	125530000	76262000	485180000	153650000	39153000	233690000
		>Q3ZBS7 TREMBL:Q3ZBS7 (Bos taurus) Vitronectin	11698000	70057000	19840000	13557000	7240600	12391000	120910000	629680000	215160000	197770000	47948000	196710000
		>Q58D62 SWISS-PROT:Q58D62 (Bos taurus) Fetuin-B precursor	115370000	598370000	245190000	272570000	156490000	251920000	991670000	5752100000	3045300000	4403100000	973730000	3281700000
		>Q5D862 SWISS-PROT:Q5D862 Tax_Id=9606 Gene_Symbol=FLG2 Filaggrin-2	0	285920	190250	63415	278260	272050	0	15481000	8195000	0	5675900	0
Keratin, type II cytoskeletal 5	Krt5	>Q5XQN5 SWISS-PROT:Q5XQN5 (Bos taurus) Keratin, type II cytoskeletal 5;>tr|D3Z4Y4|D3Z4Y4_MOUSE Keratin, type II cytoskeletal 5 OS=Mus musculus GN=Krt5 PE=3 SV=1;>sp|Q922U2|K2C5_MOUSE Keratin, type II cytoskeletal 5 OS=Mus musculus GN=Krt5 PE=1 SV=1;>tr|Q32	307720	973670	0	0	532870	3488100	0	0	0	0	0	71543000
Keratin, type I cytoskeletal 42	Krt42	>sp|Q6IFX2|K1C42_MOUSE Keratin, type I cytoskeletal 42 OS=Mus musculus GN=Krt42 PE=1 SV=1;>Q6IFX2 SWISS-PROT:Q6IFX2 Tax_Id=10090 Gene_Symbol=Krt42 Keratin, type I cytoskeletal 42	0	173600	0	0	0	0	0	0	0	0	0	0
		>Q6T181 TREMBL:Q6T181;Q6T182 (Bos taurus) similar to sex hormone-binding globulin	323720	2595200	864300	1298200	696420	395130	0	20430000	8782400	26948000	7048300	0
		>Q8N1N4-2 SWISS-PROT:Q8N1N4-2 Tax_Id=9606 Gene_Symbol=KRT78 Isoform 2 of Keratin, type II cytoskeletal 78;>Q7RTT2 TREMBL:Q7RTT2 Tax_Id=9606 Gene_Symbol=KRT78 Keratin-78	0	370750	0	0	0	785050	0	0	0	0	0	15063000
		>Q86YZ3 SWISS-PROT:Q86YZ3 Tax_Id=9606 Gene_Symbol=HRNR Hornerin	623710	2794300	3151300	2366700	1061800	530140	35588000	158750000	127900000	158440000	34528000	42596000
		>Q8IUT8 TREMBL:Q8IUT8 Type I hair keratin 4 - Homo sapiens (Human).;>O76011 SWISS-PROT:O76011 Keratin, type I cuticular HA4 (Hair keratin, type I HA4)	12325000	0	0	0	0	228710	152790000	0	0	0	0	0
		>Q95121 SWISS-PROT:Q95121 (Bos taurus) Pigment epithelium-derived factor precursor	11358000	45639000	15867000	16865000	11002000	15050000	87464000	527320000	237380000	496140000	65680000	254420000
		>Q95M17 SWISS-PROT:Q95M17 (Bos taurus) Acidic mammalian chitinase precursor	731470	5438500	2656600	843570	112630	1380300	14044000	74982000	22291000	0	0	19688000
		>Q9BYR9 SWISS-PROT:Q9BYR9 Tax_Id=9606 Gene_Symbol=KRTAP2-4;LOC644350;LOC728934;KAP2.1B;LOC730755;LOC728285 Keratin-associated protein 2-4	4021400	0	0	0	0	0	17339000	0	0	0	0	0
		>Q9N2I2 SWISS-PROT:Q9N2I2 (Bos taurus) Plasma serine protease inhibitor precursor	0	2118500	858050	559590	454670	0	0	8356500	29360000	0	0	0
		>Q9TRI1 TREMBL:Q9TRI1 (Bos taurus) similar to inter-alpha-trypsin inhibitor heavy chain2	30357000	146560000	63433000	46765000	31190000	52600000	1123400000	4826500000	1401600000	1234200000	587020000	2498700000
		>Q9TT36 SWISS-PROT:Q9TT36 (Bos taurus) Thyroxine-binding globulin precursor	4083900	28719000	10213000	10364000	3508100	5371900	48887000	306020000	113530000	201760000	38301000	103230000
		>Q9TTE1 SWISS-PROT:Q9TTE1 (Bos taurus) Endopin-1 precursor	11270000	165510000	50730000	50789000	12180000	4238500	168690000	696370000	1044800000	0	112640000	102360000
		>REFSEQ:XP_001252647 (Bos taurus) similar to endopin 2B	69467000	291020000	178070000	135800000	75625000	112330000	566090000	3505900000	2433800000	2212100000	278220000	1472400000
		>REFSEQ:XP_585019 (Bos taurus) similar to afamin	7965000	62299000	27907000	21028000	7004000	8529700	108630000	1085400000	595030000	767990000	61556000	251040000
		>Streptavidin (S.avidinii)	2877400	1337600	1275200	318370	0	0	0	0	0	0	0	0
Calcineurin B homologous protein 3	Tesc	>sp|Q9JKL5|TESC_MOUSE Tescalcin OS=Mus musculus GN=Tesc PE=1 SV=2;>tr|D0EM45|D0EM45_MOUSE Tescalcin variant 1 OS=Mus musculus GN=Tesc PE=2 SV=1	1937600	922250	0	0	0	0	0	5702500	0	0	0	0
Multiple coagulation factor deficiency protein 2 homolog	Mcfd2	>sp|Q8K5B2|MCFD2_MOUSE Multiple coagulation factor deficiency protein 2 homolog OS=Mus musculus GN=Mcfd2 PE=2 SV=1;>tr|D0EW11|D0EW11_MOUSE Multiple coagulation factor deficiency 2 isoform 1 OS=Mus musculus GN=Mcfd2 PE=2 SV=1;>tr|D3YVL4|D3YVL4_MOUSE Multipl	951700	569630	1927300	656730	0	1406900	0	1921200	0	0	0	0
Glyceraldehyde-3-phosphate dehydrogenase	Gapdh;Gm6316;Gm7293	>sp|P16858|G3P_MOUSE Glyceraldehyde-3-phosphate dehydrogenase OS=Mus musculus GN=Gapdh PE=1 SV=2;>tr|D2KHZ9|D2KHZ9_MOUSE Glyceraldehyde-3-phosphate dehydrogenase OS=Mus musculus GN=Gapdh PE=2 SV=1;>tr|E9PX42|E9PX42_MOUSE Glyceraldehyde-3-phosphate dehydrog	3221100000	2041700000	2133600000	1147300000	4982100000	2041400000	24213000000	18321000000	20781000000	14070000000	21417000000	25524000000
Sodium bicarbonate cotransporter 3	Slc4a7	>sp|Q8BTY2-2|S4A7_MOUSE Isoform 2 of Sodium bicarbonate cotransporter 3 OS=Mus musculus GN=Slc4a7;>tr|D3Y273|D3Y273_MOUSE Sodium bicarbonate cotransporter 3 OS=Mus musculus GN=Slc4a7 PE=2 SV=2;>tr|F8VQC9|F8VQC9_MOUSE NBCn1-G OS=Mus musculus GN=Slc4a7 PE=2	517550	817910	635960	89055	169400	1243200	29233000	20264000	19961000	0	0	26541000
Ceramide synthase 2	Cers2	>tr|D3Z4M2|D3Z4M2_MOUSE Protein Lass2 (Fragment) OS=Mus musculus GN=Lass2 PE=3 SV=1;>tr|D3YTM0|D3YTM0_MOUSE Protein Lass2 (Fragment) OS=Mus musculus GN=Lass2 PE=3 SV=1;>tr|D3Z0Z2|D3Z0Z2_MOUSE Protein Lass2 (Fragment) OS=Mus musculus GN=Lass2 PE=3 SV=1;>sp|	0	0	0	0	11727000	7257000	0	0	0	0	26275000	33665000
	Kpna4	>tr|D3YTN1|D3YTN1_MOUSE Importin subunit alpha-4 (Fragment) OS=Mus musculus GN=Kpna4 PE=4 SV=1	0	0	0	9551600	0	6522000	0	0	0	0	0	25891000
	Hnrpdl	>tr|D3YTQ3|D3YTQ3_MOUSE Heterogeneous nuclear ribonucleoprotein D-like OS=Mus musculus GN=Hnrpdl PE=4 SV=1;>tr|F6VQH5|F6VQH5_MOUSE Heterogeneous nuclear ribonucleoprotein D-like (Fragment) OS=Mus musculus GN=Hnrpdl PE=4 SV=1	0	456370	0	0	0	398290	0	0	0	0	0	5270400
40S ribosomal protein S15	Rps15	>tr|D3YTQ9|D3YTQ9_MOUSE 40S ribosomal protein S15 OS=Mus musculus GN=Rps15 PE=3 SV=1;>sp|P62843|RS15_MOUSE 40S ribosomal protein S15 OS=Mus musculus GN=Rps15 PE=2 SV=2;>tr|Q3UXS6|Q3UXS6_MOUSE 40S ribosomal protein S15 OS=Mus musculus GN=Rps15 PE=2 SV=1	388510000	136790000	150200000	90918000	543390000	374830000	859390000	691130000	800660000	525770000	975400000	1092300000
RNA-binding protein MEX3D	Mex3d	>sp|Q3UE17-2|MEX3D_MOUSE Isoform 2 of RNA-binding protein MEX3D OS=Mus musculus GN=Mex3d;>tr|D3YTR3|D3YTR3_MOUSE RNA-binding protein MEX3D OS=Mus musculus GN=Mex3d PE=4 SV=1;>sp|Q3UE17|MEX3D_MOUSE RNA-binding protein MEX3D OS=Mus musculus GN=Mex3d PE=2 SV=	725390	587980	0	0	507350	0	0	0	0	0	3054700	0
Methyl-CpG-binding domain protein 3	Mbd3	>sp|Q9Z2D8-2|MBD3_MOUSE Isoform 2 of Methyl-CpG-binding domain protein 3 OS=Mus musculus GN=Mbd3;>tr|D3YTR5|D3YTR5_MOUSE Methyl-CpG-binding domain protein 3 OS=Mus musculus GN=Mbd3 PE=4 SV=1;>sp|Q9Z2D8|MBD3_MOUSE Methyl-CpG-binding domain protein 3 OS=Mus	22423000	41052000	26623000	11130000	32720000	27153000	144160000	220920000	174020000	187010000	88609000	199430000
Protein spinster homolog 1	Spns1	>tr|D6REG2|D6REG2_MOUSE Protein spinster homolog 1 OS=Mus musculus GN=Spns1 PE=4 SV=1;>tr|D3YWU4|D3YWU4_MOUSE Protein spinster homolog 1 (Fragment) OS=Mus musculus GN=Spns1 PE=4 SV=1;>tr|D3YWA9|D3YWA9_MOUSE Protein spinster homolog 1 OS=Mus musculus GN=Spn	4479000	0	6247000	691300	10780000	8985700	0	0	0	0	0	22182000
Signal peptidase complex catalytic subunit SEC11A	Sec11a	>tr|D3YWT0|D3YWT0_MOUSE Signal peptidase complex catalytic subunit SEC11A OS=Mus musculus GN=Sec11a PE=4 SV=1;>sp|Q9R0P6|SC11A_MOUSE Signal peptidase complex catalytic subunit SEC11A OS=Mus musculus GN=Sec11a PE=2 SV=1;>tr|D3Z569|D3Z569_MOUSE Sec11-like 1	2768000	875990	2149900	1353600	652460	1540800	14511000	0	0	0	0	0
40S ribosomal protein SA	Rpsa-ps10	>tr|D3YTT7|D3YTT7_MOUSE MCG2650 OS=Mus musculus GN=Rpsa-ps10 PE=3 SV=1	0	0	340640	0	0	0	0	0	3123300	0	0	0
2-oxoglutarate and iron-dependent oxygenase domain-containing protein 1	Ogfod1	>sp|Q3U0K8-2|OGFD1_MOUSE Isoform 2 of 2-oxoglutarate and iron-dependent oxygenase domain-containing protein 1 OS=Mus musculus GN=Ogfod1;>tr|D3YTU2|D3YTU2_MOUSE 2-oxoglutarate and iron-dependent oxygenase domain-containing protein 1 OS=Mus musculus GN=Ogfod	1440700	283200	2293800	0	7824600	1643300	33750000	0	46967000	0	46650000	0
60S ribosomal protein L29	Gm17669;Rpl29;Gm10709;Gm5218	>tr|F6QL70|F6QL70_MOUSE Protein Gm17669 OS=Mus musculus GN=Gm17669 PE=4 SV=1;>tr|Q5M8M8|Q5M8M8_MOUSE MCG19505, isoform CRA_a OS=Mus musculus GN=Rpl29 PE=2 SV=1;>sp|P47915|RL29_MOUSE 60S ribosomal protein L29 OS=Mus musculus GN=Rpl29 PE=2 SV=2;>tr|D3Z1N9|D3	186760000	115390000	125150000	69848000	546100000	88956000	463830000	213650000	372270000	430400000	894480000	427080000
Pleckstrin homology domain-containing family A member 1	Plekha1	>tr|D3YU01|D3YU01_MOUSE Pleckstrin homology domain-containing family A member 1 OS=Mus musculus GN=Plekha1 PE=4 SV=1;>sp|Q8BUL6-2|PKHA1_MOUSE Isoform 2 of Pleckstrin homology domain-containing family A member 1 OS=Mus musculus GN=Plekha1;>sp|Q8BUL6|PKHA1_M	0	484970	122010	0	0	1121600	0	0	0	0	0	12615000
NmrA-like family domain-containing protein 1	Nmral1	>tr|D3YU12|D3YU12_MOUSE NmrA-like family domain-containing protein 1 OS=Mus musculus GN=Nmral1 PE=4 SV=1;>sp|Q8K2T1|NMRL1_MOUSE NmrA-like family domain-containing protein 1 OS=Mus musculus GN=Nmral1 PE=1 SV=1;>sp|Q8K2T1-2|NMRL1_MOUSE Isoform 2 of NmrA-like	956770	3151900	7829500	12230000	20208000	12492000	0	26779000	101730000	186470000	98045000	120590000
Nicalin	Ncln	>tr|D3YU17|D3YU17_MOUSE Nicalin OS=Mus musculus GN=Ncln PE=4 SV=1;>sp|Q8VCM8|NCLN_MOUSE Nicalin OS=Mus musculus GN=Ncln PE=2 SV=2	7399700	4897700	5644600	1619800	16672000	1263000	111860000	51074000	49620000	26886000	115240000	0
Lysophospholipid acyltransferase 7	Mboat7	>tr|D3YU33|D3YU33_MOUSE Lysophospholipid acyltransferase 7 OS=Mus musculus GN=Mboat7 PE=4 SV=1;>sp|Q8CHK3|MBOA7_MOUSE Lysophospholipid acyltransferase 7 OS=Mus musculus GN=Mboat7 PE=2 SV=1	828350	1312800	0	803680	0	1019800	0	0	0	0	0	8096500
Inner nuclear membrane protein Man1	Lemd3	>tr|E9QP59|E9QP59_MOUSE Inner nuclear membrane protein Man1 OS=Mus musculus GN=Lemd3 PE=4 SV=1;>sp|Q9WU40|MAN1_MOUSE Inner nuclear membrane protein Man1 OS=Mus musculus GN=Lemd3 PE=1 SV=2;>tr|D3YU56|D3YU56_MOUSE Inner nuclear membrane protein Man1 OS=Mus m	750850	2056600	405150	123350	1454300	999330	23845000	30822000	27119000	19408000	22617000	30597000
Anaphase-promoting complex subunit 7	Anapc7	>tr|D3YU58|D3YU58_MOUSE Anaphase-promoting complex subunit 7 OS=Mus musculus GN=Anapc7 PE=4 SV=1;>sp|Q9WVM3|APC7_MOUSE Anaphase-promoting complex subunit 7 OS=Mus musculus GN=Anapc7 PE=2 SV=3	5024200	7246600	1476500	3152200	4774000	3409600	63612000	74728000	57973000	83220000	63062000	68130000
	AU019823	>tr|D3YWF5|D3YWF5_MOUSE Protein AU019823 OS=Mus musculus GN=AU019823 PE=4 SV=1;>tr|D3Z5E5|D3Z5E5_MOUSE Protein AU019823 (Fragment) OS=Mus musculus GN=AU019823 PE=4 SV=1;>tr|D3YU88|D3YU88_MOUSE Protein AU019823 (Fragment) OS=Mus musculus GN=AU019823 PE=4 SV	1191200	1797200	3466100	969630	3218200	463210	0	0	15981000	0	0	0
Citron Rho-interacting kinase	Cit	>sp|P49025|CTRO_MOUSE Citron Rho-interacting kinase OS=Mus musculus GN=Cit PE=1 SV=3;>tr|E9QL53|E9QL53_MOUSE Citron Rho-interacting kinase OS=Mus musculus GN=Cit PE=4 SV=1;>tr|D3YU89|D3YU89_MOUSE Citron Rho-interacting kinase OS=Mus musculus GN=Cit PE=4 SV	1153000	684570	845160	786530	3027000	617830	69233000	71954000	75906000	95636000	75314000	57660000
Cytohesin-2;Cytohesin-1;Cytohesin-3	Cyth2;Cyth3;Cyth1	>tr|D3YU96|D3YU96_MOUSE Cytohesin-2 OS=Mus musculus GN=Cyth2 PE=4 SV=1;>sp|P63034-3|CYH2_MOUSE Isoform 3 of Cytohesin-2 OS=Mus musculus GN=Cyth2;>tr|Q99KH2|Q99KH2_MOUSE Cytohesin 2 OS=Mus musculus GN=Cyth2 PE=2 SV=1;>sp|P63034-2|CYH2_MOUSE Isoform 2 of Cyt	0	0	0	0	1321800	0	0	0	0	0	0	0
ER lumen protein retaining receptor;ER lumen protein retaining receptor 2;ER lumen protein retaining receptor 1	Kdelr1;Kdelr2	>tr|D3YU99|D3YU99_MOUSE ER lumen protein retaining receptor OS=Mus musculus GN=Kdelr1 PE=3 SV=1;>tr|D3YUA0|D3YUA0_MOUSE ER lumen protein retaining receptor OS=Mus musculus GN=Kdelr1 PE=3 SV=1;>sp|Q9CQM2|ERD22_MOUSE ER lumen protein retaining receptor 2 OS=	20552000	6612700	26926000	18172000	16859000	30017000	66949000	0	111400000	105400000	32284000	116420000
UDP-glucuronic acid decarboxylase 1	Uxs1	>tr|D3YUF9|D3YUF9_MOUSE UDP-glucuronic acid decarboxylase 1 (Fragment) OS=Mus musculus GN=Uxs1 PE=4 SV=1;>sp|Q91XL3|UXS1_MOUSE UDP-glucuronic acid decarboxylase 1 OS=Mus musculus GN=Uxs1 PE=2 SV=1	0	586350	0	0	3280700	0	0	0	0	0	9356500	0
NADH dehydrogenase [ubiquinone] flavoprotein 1, mitochondrial	Ndufv1	>tr|D3YUM1|D3YUM1_MOUSE NADH dehydrogenase [ubiquinone] flavoprotein 1, mitochondrial OS=Mus musculus GN=Ndufv1 PE=4 SV=1;>sp|Q91YT0|NDUV1_MOUSE NADH dehydrogenase [ubiquinone] flavoprotein 1, mitochondrial OS=Mus musculus GN=Ndufv1 PE=1 SV=1;>tr|D3Z1U9|D3	20527000	20632000	11605000	4390500	51223000	11036000	256950000	218570000	216650000	186070000	247300000	195630000
Histone-arginine methyltransferase CARM1	Carm1	>sp|Q9WVG6-2|CARM1_MOUSE Isoform 2 of Histone-arginine methyltransferase CARM1 OS=Mus musculus GN=Carm1;>sp|Q9WVG6|CARM1_MOUSE Histone-arginine methyltransferase CARM1 OS=Mus musculus GN=Carm1 PE=1 SV=2;>tr|D3YUP1|D3YUP1_MOUSE Histone-arginine methyltransf	16630000	15012000	14651000	11789000	37451000	14360000	192720000	239090000	238860000	226560000	200390000	317470000
Inhibitor of growth protein 3	Ing3	>tr|D3YX13|D3YX13_MOUSE Inhibitor of growth protein 3 (Fragment) OS=Mus musculus GN=Ing3 PE=4 SV=1;>tr|D3YUP8|D3YUP8_MOUSE Inhibitor of growth protein 3 OS=Mus musculus GN=Ing3 PE=4 SV=1;>sp|Q8VEK6|ING3_MOUSE Inhibitor of growth protein 3 OS=Mus musculus G	797250	0	831850	0	3977700	1509200	0	0	0	0	17647000	0
Coiled-coil domain-containing protein 92	Ccdc92	>tr|D6RJ58|D6RJ58_MOUSE Coiled-coil domain-containing protein 92 OS=Mus musculus GN=Ccdc92 PE=4 SV=1;>tr|D3YUR9|D3YUR9_MOUSE Coiled-coil domain-containing protein 92 (Fragment) OS=Mus musculus GN=Ccdc92 PE=4 SV=1;>sp|Q8VDN4|CCD92_MOUSE Coiled-coil domain-c	0	0	0	0	0	2048900	0	0	0	0	0	8133600
	Rasal2	>tr|D3YUS5|D3YUS5_MOUSE Protein Rasal2 OS=Mus musculus GN=Rasal2 PE=4 SV=1;>tr|E9PYD8|E9PYD8_MOUSE Protein Rasal2 OS=Mus musculus GN=Rasal2 PE=4 SV=1;>tr|E9PW37|E9PW37_MOUSE Protein Rasal2 OS=Mus musculus GN=Rasal2 PE=4 SV=1	0	25299	0	0	144210	0	0	1009700	0	0	0	0
Sterol regulatory element-binding protein cleavage-activating protein	Scap	>tr|D3Z1Q4|D3Z1Q4_MOUSE Sterol regulatory element-binding protein cleavage-activating protein (Fragment) OS=Mus musculus GN=Scap PE=4 SV=1;>tr|D3YZQ3|D3YZQ3_MOUSE Sterol regulatory element-binding protein cleavage-activating protein (Fragment) OS=Mus muscu	0	1788200	0	0	0	257630	0	0	0	0	0	681800
Phosphatidylinositol 4-phosphate 5-kinase type-1 alpha;Phosphatidylinositol 4-phosphate 5-kinase type-1 gamma	Pip5k1a;Pip5k1c	>tr|D3YUY3|D3YUY3_MOUSE Phosphatidylinositol 4-phosphate 5-kinase type-1 alpha OS=Mus musculus GN=Pip5k1a PE=4 SV=1;>tr|F8WI18|F8WI18_MOUSE Phosphatidylinositol 4-phosphate 5-kinase type-1 alpha OS=Mus musculus GN=Pip5k1a PE=4 SV=1;>sp|P70182|PI51A_MOUSE P	419940	0	0	0	1735000	0	0	0	0	0	12095000	0
Probable phospholipid-transporting ATPase IIB	Atp9b	>sp|P98195-2|ATP9B_MOUSE Isoform 2 of Probable phospholipid-transporting ATPase IIB OS=Mus musculus GN=Atp9b;>tr|D3YV00|D3YV00_MOUSE Probable phospholipid-transporting ATPase IIB OS=Mus musculus GN=Atp9b PE=4 SV=1;>sp|P98195|ATP9B_MOUSE Probable phospholip	0	40588	0	0	0	66092	0	0	0	0	0	2448800
	Cops4	>tr|D3YV99|D3YV99_MOUSE COP9 signalosome complex subunit 4 (Fragment) OS=Mus musculus GN=Cops4 PE=4 SV=1;>tr|D3Z1R9|D3Z1R9_MOUSE COP9 signalosome complex subunit 4 (Fragment) OS=Mus musculus GN=Cops4 PE=4 SV=1	467430	0	0	0	0	0	0	0	0	0	0	0
Graves disease carrier protein homolog	Slc25a16	>tr|D3YVC9|D3YVC9_MOUSE Graves disease carrier protein homolog (Fragment) OS=Mus musculus GN=Slc25a16 PE=3 SV=1;>sp|Q8C0K5|GDC_MOUSE Graves disease carrier protein homolog OS=Mus musculus GN=Slc25a16 PE=2 SV=1	0	0	0	0	0	0	0	0	0	0	0	0
Putative helicase MOV-10	Mov10	>sp|P23249|MOV10_MOUSE Putative helicase MOV-10 OS=Mus musculus GN=Mov10 PE=1 SV=2;>tr|D3YVL0|D3YVL0_MOUSE Putative helicase MOV-10 OS=Mus musculus GN=Mov10 PE=4 SV=1;>tr|E9PW39|E9PW39_MOUSE Putative helicase MOV-10 OS=Mus musculus GN=Mov10 PE=4 SV=1	8905500	11862000	6022800	4490400	16016000	6823000	352110000	451230000	277660000	256710000	326850000	221490000
Biogenesis of lysosome-related organelles complex 1 subunit 1	Bloc1s1	>tr|D3YVM8|D3YVM8_MOUSE Biogenesis of lysosome-related organelles complex 1 subunit 1 OS=Mus musculus GN=Bloc1s1 PE=4 SV=1;>sp|O55102|BL1S1_MOUSE Biogenesis of lysosome-related organelles complex 1 subunit 1 OS=Mus musculus GN=Bloc1s1 PE=1 SV=2	0	0	0	0	3051400	1279800	0	0	0	0	0	0
L-lactate dehydrogenase;L-lactate dehydrogenase C chain	Ldhc	>tr|D3YVR7|D3YVR7_MOUSE L-lactate dehydrogenase (Fragment) OS=Mus musculus GN=Ldhc PE=3 SV=1;>tr|D3YZE4|D3YZE4_MOUSE L-lactate dehydrogenase (Fragment) OS=Mus musculus GN=Ldhc PE=3 SV=1;>tr|Q548Z6|Q548Z6_MOUSE L-lactate dehydrogenase OS=Mus musculus GN=Ldh	0	0	0	0	0	0	0	0	0	0	0	0
Ubiquitin carboxyl-terminal hydrolase 46	Usp46	>tr|D3YVU0|D3YVU0_MOUSE Ubiquitin carboxyl-terminal hydrolase 46 OS=Mus musculus GN=Usp46 PE=4 SV=1;>sp|P62069|UBP46_MOUSE Ubiquitin carboxyl-terminal hydrolase 46 OS=Mus musculus GN=Usp46 PE=1 SV=1	0	150510	0	0	503030	0	0	0	0	0	2782300	0
Ubiquitin carboxyl-terminal hydrolase 16;Ubiquitin carboxyl-terminal hydrolase	Usp16	>tr|D3YVU1|D3YVU1_MOUSE Ubiquitin carboxyl-terminal hydrolase 16 OS=Mus musculus GN=Usp16 PE=4 SV=1;>sp|Q99LG0|UBP16_MOUSE Ubiquitin carboxyl-terminal hydrolase 16 OS=Mus musculus GN=Usp16 PE=1 SV=1;>tr|G5E860|G5E860_MOUSE Ubiquitin carboxyl-terminal hydro	191220	739480	510600	334410	784500	830970	0	14375000	16122000	14509000	0	15951000
Lysine-specific demethylase 2B	Kdm2b	>sp|Q6P1G2-2|KDM2B_MOUSE Isoform 2 of Lysine-specific demethylase 2B OS=Mus musculus GN=Kdm2b;>tr|D3YVU7|D3YVU7_MOUSE Lysine-specific demethylase 2B OS=Mus musculus GN=Kdm2b PE=4 SV=1;>tr|D3YVU4|D3YVU4_MOUSE Lysine-specific demethylase 2B OS=Mus musculus G	1567900	437340	1197000	656780	1307700	148790	28180000	0	49169000	30557000	7704300	0
Partner and localizer of BRCA2	Palb2	>sp|Q3U0P1-4|PALB2_MOUSE Isoform 4 of Partner and localizer of BRCA2 OS=Mus musculus GN=Palb2;>tr|D3YVU6|D3YVU6_MOUSE Partner and localizer of BRCA2 OS=Mus musculus GN=Palb2 PE=4 SV=1;>sp|Q3U0P1|PALB2_MOUSE Partner and localizer of BRCA2 OS=Mus musculus GN	0	0	0	0	394270	243450	0	0	0	0	0	0
	Ttc13	>tr|Q3UMK4|Q3UMK4_MOUSE Protein Ttc13 OS=Mus musculus GN=Ttc13 PE=2 SV=1;>tr|D3YVV0|D3YVV0_MOUSE Protein Ttc13 OS=Mus musculus GN=Ttc13 PE=4 SV=1;>tr|E9Q723|E9Q723_MOUSE Protein Ttc13 OS=Mus musculus GN=Ttc13 PE=4 SV=1	0	334880	908210	0	2405100	1103200	0	0	0	0	19855000	28602000
	Nova2	>tr|G3UYX3|G3UYX3_MOUSE Protein Nova2 OS=Mus musculus GN=Nova2 PE=4 SV=1;>tr|D3YVV7|D3YVV7_MOUSE Protein Nova2 OS=Mus musculus GN=Nova2 PE=4 SV=1	579450	4630000	0	0	5752000	1885400	0	40549000	0	0	38226000	34680000
Golgi integral membrane protein 4	Golim4	>sp|Q8BXA1|GOLI4_MOUSE Golgi integral membrane protein 4 OS=Mus musculus GN=Golim4 PE=1 SV=1;>tr|D3YVW2|D3YVW2_MOUSE Golgi integral membrane protein 4 OS=Mus musculus GN=Golim4 PE=4 SV=1	0	73859	0	0	184320	833620	0	0	0	0	0	18201000
Gamma-glutamyltranspeptidase 1;Gamma-glutamyltranspeptidase 1 heavy chain;Gamma-glutamyltranspeptidase 1 light chain	Ggt1	>tr|D3Z4Q6|D3Z4Q6_MOUSE Gamma-glutamyltranspeptidase 1 (Fragment) OS=Mus musculus GN=Ggt1 PE=4 SV=1;>tr|D3YVY4|D3YVY4_MOUSE Gamma-glutamyltranspeptidase 1 (Fragment) OS=Mus musculus GN=Ggt1 PE=4 SV=1;>tr|D3Z266|D3Z266_MOUSE Gamma-glutamyltranspeptidase 1 (	0	0	0	0	630530	0	0	0	0	0	0	0
Sister chromatid cohesion protein DCC1	DSCC1;Dscc1	>sp|Q14AI0|DCC1_MOUSE Sister chromatid cohesion protein DCC1 OS=Mus musculus GN=DSCC1 PE=2 SV=1;>tr|D3YVY9|D3YVY9_MOUSE Protein Dscc1 OS=Mus musculus GN=Dscc1 PE=4 SV=1	1509800	1258300	820130	232100	4508600	0	25476000	14727000	20888000	0	19781000	0
28S ribosomal protein S21, mitochondrial	Mrps21	>tr|D3YVZ9|D3YVZ9_MOUSE 28S ribosomal protein S21, mitochondrial (Fragment) OS=Mus musculus GN=Mrps21 PE=4 SV=1;>tr|Q059G7|Q059G7_MOUSE MCG16762, isoform CRA_a OS=Mus musculus GN=Mrps21 PE=2 SV=1;>sp|P58059|RT21_MOUSE 28S ribosomal protein S21, mitochondri	40798000	0	32679000	21576000	20771000	27432000	0	0	0	41838000	0	0
WD repeat-containing protein 67	Wdr67	>sp|Q6NXY1|WDR67_MOUSE WD repeat-containing protein 67 OS=Mus musculus GN=Wdr67 PE=2 SV=1;>tr|D3YW06|D3YW06_MOUSE WD repeat-containing protein 67 OS=Mus musculus GN=Wdr67 PE=4 SV=1;>sp|Q6NXY1-4|WDR67_MOUSE Isoform 2 of WD repeat-containing protein 67 OS=Mu	0	67175	0	0	165480	78849	0	0	0	0	0	0
UPF0505 protein C16orf62 homolog	9030624J02Rik	>tr|D3YW19|D3YW19_MOUSE Uncharacterized protein (Fragment) OS=Mus musculus GN=9030624J02Rik PE=4 SV=2;>sp|Q8BWQ6|CP062_MOUSE UPF0505 protein C16orf62 homolog OS=Mus musculus PE=2 SV=2;>tr|I1E4X5|I1E4X5_MOUSE Uncharacterized protein OS=Mus musculus PE=4 SV=	375080	340950	0	819630	1251000	585600	20401000	21085000	0	34866000	16948000	22763000
60S ribosomal protein L36	Gm5745;Rpl36;Rpl36-ps3	>tr|D3Z3R1|D3Z3R1_MOUSE 60S ribosomal protein L36 OS=Mus musculus GN=Gm5745 PE=3 SV=1;>tr|Q6ZWZ4|Q6ZWZ4_MOUSE 60S ribosomal protein L36 OS=Mus musculus GN=Rpl36 PE=3 SV=1;>tr|D3YW41|D3YW41_MOUSE 60S ribosomal protein L36 OS=Mus musculus GN=Rpl36-ps3 PE=3 S	1244000000	812340000	944920000	1033800000	2291800000	927070000	2627700000	841830000	2944100000	3527800000	2552800000	240770000
Calpain small subunit 1	Capns1	>tr|D3YW48|D3YW48_MOUSE Calpain small subunit 1 (Fragment) OS=Mus musculus GN=Capns1 PE=4 SV=1;>sp|O88456|CPNS1_MOUSE Calpain small subunit 1 OS=Mus musculus GN=Capns1 PE=2 SV=1	4643400	4554500	4821300	1402600	21541000	6013500	38355000	36891000	35768000	21040000	37725000	52583000
Alpha-2-macroglobulin;Alpha-2-macroglobulin 165 kDa subunit;Alpha-2-macroglobulin 35 kDa subunit	A2m;Pzp	>sp|Q61838|A2M_MOUSE Alpha-2-macroglobulin OS=Mus musculus GN=A2m PE=1 SV=3;>tr|D3YW52|D3YW52_MOUSE Protein Pzp OS=Mus musculus GN=Pzp PE=4 SV=1	436100	2648200	1129100	934010	366180	765340	0	96624000	47328000	0	0	0
	Ruvbl1	>tr|D3YW60|D3YW60_MOUSE RuvB-like 1 (Fragment) OS=Mus musculus GN=Ruvbl1 PE=4 SV=1	0	0	0	0	0	0	0	0	0	0	0	0
Sorting nexin-10	Snx10	>tr|D3YW62|D3YW62_MOUSE Sorting nexin-10 (Fragment) OS=Mus musculus GN=Snx10 PE=4 SV=1;>sp|Q9CWT3|SNX10_MOUSE Sorting nexin-10 OS=Mus musculus GN=Snx10 PE=2 SV=1;>tr|Q4FJX6|Q4FJX6_MOUSE Snx10 protein OS=Mus musculus GN=Snx10 PE=2 SV=1;>tr|D3Z4P6|D3Z4P6_MOU	0	1300300	644140	224910	1676100	1214500	0	0	0	0	4780100	0
Filamin-C	Flnc	>sp|Q8VHX6-2|FLNC_MOUSE Isoform 2 of Filamin-C OS=Mus musculus GN=Flnc;>tr|D3YW87|D3YW87_MOUSE Filamin-C OS=Mus musculus GN=Flnc PE=4 SV=1;>sp|Q8VHX6|FLNC_MOUSE Filamin-C OS=Mus musculus GN=Flnc PE=1 SV=3;>tr|D3Z576|D3Z576_MOUSE Filamin-C OS=Mus musculus G	233050	266720	50822	0	3954600	1332200	15763000	17444000	0	0	202260000	119070000
ADP-ribosylation factor-like protein 6-interacting protein 4	Arl6ip4	>tr|D3YWC2|D3YWC2_MOUSE ADP-ribosylation factor-like 6 interacting protein 4 OS=Mus musculus GN=Arl6ip4 PE=4 SV=1;>tr|D3Z6F1|D3Z6F1_MOUSE ADP-ribosylation factor-like protein 6-interacting protein 4 (Fragment) OS=Mus musculus GN=Arl6ip4 PE=4 SV=1;>sp|Q9JM9	1384600	2985500	0	0	3434900	1032600	0	0	0	0	7619300	0
	Nav2	>tr|D3YWD2|D3YWD2_MOUSE Protein Nav2 OS=Mus musculus GN=Nav2 PE=4 SV=2;>tr|E9Q842|E9Q842_MOUSE Protein Nav2 OS=Mus musculus GN=Nav2 PE=4 SV=1	1096600	0	1447700	55479	0	0	0	0	0	6024500	0	0
Chitinase domain-containing protein 1	Chid1	>tr|D3YWG2|D3YWG2_MOUSE Chitinase domain-containing protein 1 (Fragment) OS=Mus musculus GN=Chid1 PE=3 SV=1;>tr|G8JL55|G8JL55_MOUSE Chitinase domain-containing protein 1 (Fragment) OS=Mus musculus GN=Chid1 PE=4 SV=1;>sp|Q922Q9-2|CHID1_MOUSE Isoform 2 of Ch	0	0	123350	0	0	0	0	0	0	0	0	0
Transmembrane 9 superfamily member 1	Tm9sf1	>tr|D3YWH4|D3YWH4_MOUSE Transmembrane 9 superfamily member 1 (Fragment) OS=Mus musculus GN=Tm9sf1 PE=4 SV=1;>tr|D3Z6X7|D3Z6X7_MOUSE Transmembrane 9 superfamily member 1 OS=Mus musculus GN=Tm9sf1 PE=4 SV=1;>sp|Q9DBU0|TM9S1_MOUSE Transmembrane 9 superfamily	640560	0	0	0	1069100	443760	12423000	0	0	0	8041300	8803900
7,8-dihydro-8-oxoguanine triphosphatase	Nudt1	>tr|F6W0N8|F6W0N8_MOUSE 7,8-dihydro-8-oxoguanine triphosphatase (Fragment) OS=Mus musculus GN=Nudt1 PE=3 SV=1;>tr|D3YWH7|D3YWH7_MOUSE 7,8-dihydro-8-oxoguanine triphosphatase OS=Mus musculus GN=Nudt1 PE=3 SV=1;>tr|Q542J4|Q542J4_MOUSE Nudix (Nucleoside dipho	18210000	7826300	0	5755400	15371000	14092000	19630000	0	0	0	0	0
	Fntb	>tr|D3YWJ4|D3YWJ4_MOUSE Protein farnesyltransferase subunit beta OS=Mus musculus GN=Fntb PE=4 SV=1	0	358670	0	0	0	0	0	0	0	0	0	0
WD repeat domain phosphoinositide-interacting protein 2	Wipi2	>tr|D3YWK1|D3YWK1_MOUSE WD repeat domain phosphoinositide-interacting protein 2 OS=Mus musculus GN=Wipi2 PE=4 SV=1;>sp|Q80W47|WIPI2_MOUSE WD repeat domain phosphoinositide-interacting protein 2 OS=Mus musculus GN=Wipi2 PE=1 SV=1	6410000	8140600	4046000	1571000	13815000	0	46377000	53439000	56546000	41777000	59355000	0
G/T mismatch-specific thymine DNA glycosylase	Tdg	>tr|D3Z417|D3Z417_MOUSE Protein Gm5806 (Fragment) OS=Mus musculus GN=Tdg PE=4 SV=1;>tr|Q3TPW4|Q3TPW4_MOUSE Protein Gm5806 OS=Mus musculus GN=Tdg PE=2 SV=1;>sp|P56581|TDG_MOUSE G/T mismatch-specific thymine DNA glycosylase OS=Mus musculus GN=Tdg PE=2 SV=1;>	0	1417800	765320	0	0	1706300	0	0	0	0	0	0
Protein downstream neighbor of Son	Donson	>tr|D3YWN6|D3YWN6_MOUSE Protein downstream neighbor of Son OS=Mus musculus GN=Donson PE=4 SV=1;>tr|F6QFE2|F6QFE2_MOUSE Protein downstream neighbor of Son (Fragment) OS=Mus musculus GN=Donson PE=4 SV=1;>sp|Q9QXP4|DONS_MOUSE Protein downstream neighbor of So	0	0	0	0	299470	0	0	0	0	0	2467400	0
60S ribosomal protein L23a	Rpl23a;Rpl23a-ps3;Gm10335;Gm3940;Gm10923	>tr|Q5M9M5|Q5M9M5_MOUSE MCG10806 OS=Mus musculus GN=Rpl23a PE=2 SV=1;>sp|P62751|RL23A_MOUSE 60S ribosomal protein L23a OS=Mus musculus GN=Rpl23a PE=1 SV=1;>tr|D3YWP3|D3YWP3_MOUSE MCG1034428 OS=Mus musculus GN=Rpl23a-ps3 PE=3 SV=1;>tr|F8WH61|F8WH61_MOUSE Pr	1067300000	1365100000	1029600000	912930000	2705100000	940560000	3018200000	4323400000	3652600000	4565200000	5801100000	3378800000
Dihydropteridine reductase	Qdpr	>tr|D3YWR7|D3YWR7_MOUSE Dihydropteridine reductase OS=Mus musculus GN=Qdpr PE=4 SV=1;>sp|Q8BVI4|DHPR_MOUSE Dihydropteridine reductase OS=Mus musculus GN=Qdpr PE=1 SV=2;>tr|D3Z1A1|D3Z1A1_MOUSE Dihydropteridine reductase (Fragment) OS=Mus musculus GN=Qdpr PE	54405000	68360000	42988000	16743000	217820000	51641000	283490000	314210000	297170000	202730000	649100000	547130000
Echinoderm microtubule-associated protein-like 2	Eml2	>tr|D3YWS2|D3YWS2_MOUSE Echinoderm microtubule-associated protein-like 2 OS=Mus musculus GN=Eml2 PE=4 SV=1;>sp|Q7TNG5|EMAL2_MOUSE Echinoderm microtubule-associated protein-like 2 OS=Mus musculus GN=Eml2 PE=2 SV=1;>tr|E9QK48|E9QK48_MOUSE Echinoderm microtub	970970	2441100	720930	269490	4014200	162780	27877000	38525000	30282000	0	40350000	0
Fucose mutarotase	Fuom	>tr|F6X9P4|F6X9P4_MOUSE Uncharacterized protein (Fragment) OS=Mus musculus GN=1810014F10Rik PE=4 SV=1;>sp|Q8R2K1-5|FUCM_MOUSE Isoform 5 of Fucose mutarotase OS=Mus musculus GN=Le51;>sp|Q8R2K1-4|FUCM_MOUSE Isoform 4 of Fucose mutarotase OS=Mus musculus GN=L	0	0	0	0	0	0	0	0	0	0	0	0
Leukocyte receptor cluster member 8 homolog	Leng8	>tr|D3YWS8|D3YWS8_MOUSE Leukocyte receptor cluster (LRC) member 8, isoform CRA_a OS=Mus musculus GN=Leng8 PE=4 SV=1;>tr|D3YXV8|D3YXV8_MOUSE Leukocyte receptor cluster member 8 homolog (Fragment) OS=Mus musculus GN=Leng8 PE=4 SV=1;>sp|Q8CBY3|LENG8_MOUSE Leu	484780	1427300	458490	227940	3380400	297140	0	14110000	0	15763000	19250000	21044000
Equilibrative nucleoside transporter 3	Slc29a3	>tr|D6RI95|D6RI95_MOUSE Equilibrative nucleoside transporter 3 OS=Mus musculus GN=Slc29a3 PE=4 SV=1;>tr|D3YWS9|D3YWS9_MOUSE Equilibrative nucleoside transporter 3 OS=Mus musculus GN=Slc29a3 PE=4 SV=1;>sp|Q99P65|S29A3_MOUSE Equilibrative nucleoside transpor	0	0	0	0	1261000	763500	0	0	0	0	0	3536000
	Hnrnph3	>tr|D3YWT1|D3YWT1_MOUSE MCG11326, isoform CRA_b OS=Mus musculus GN=Hnrnph3 PE=4 SV=1;>tr|D3Z3N4|D3Z3N4_MOUSE MCG11326, isoform CRA_a OS=Mus musculus GN=Hnrnph3 PE=4 SV=1	13851000	21760000	16397000	6746800	18502000	11363000	132410000	156940000	179990000	125070000	99925000	123150000
YLP motif-containing protein 1	Ylpm1	>tr|D3YWX2|D3YWX2_MOUSE YLP motif-containing protein 1 OS=Mus musculus GN=Ylpm1 PE=4 SV=2;>sp|Q9R0I7|YLPM1_MOUSE YLP motif-containing protein 1 OS=Mus musculus GN=Ylpm1 PE=2 SV=2;>tr|E9Q803|E9Q803_MOUSE YLP motif-containing protein 1 OS=Mus musculus GN=Ylp	3565900	3679300	1917300	1646900	4641300	2319000	166810000	161000000	93697000	123910000	124810000	147670000
	Zfp296	>tr|E9Q6W4|E9Q6W4_MOUSE Protein Zfp296 OS=Mus musculus GN=Zfp296 PE=4 SV=1;>tr|D3YWY2|D3YWY2_MOUSE Protein Zfp296 OS=Mus musculus GN=Zfp296 PE=4 SV=2	4909300	5038600	3212100	1832300	3112400	1682700	45788000	56052000	46034000	30059000	24939000	30707000
Mth938 domain-containing protein	Aamdc	>sp|Q8R0P4|CK067_MOUSE UPF0366 protein C11orf67 homolog OS=Mus musculus PE=2 SV=1;>tr|D3YWY5|D3YWY5_MOUSE Uncharacterized protein (Fragment) OS=Mus musculus GN=1810020D17Rik PE=4 SV=1;>tr|D3Z442|D3Z442_MOUSE Uncharacterized protein OS=Mus musculus GN=18100	0	0	0	0	0	0	0	0	0	0	0	0
	Zfp384;Zfp362	>tr|D3YX49|D3YX49_MOUSE Protein Zfp384 OS=Mus musculus GN=Zfp384 PE=4 SV=1;>tr|E9QAR4|E9QAR4_MOUSE Protein Zfp384 OS=Mus musculus GN=Zfp384 PE=4 SV=1;>tr|E9QAR1|E9QAR1_MOUSE Protein Zfp384 OS=Mus musculus GN=Zfp384 PE=4 SV=1;>tr|E9QAR6|E9QAR6_MOUSE Protein	995730	1729300	164270	99356	4507400	275210	5170300	16649000	3889200	0	42703000	2875500
Putative deoxyribonuclease TATDN3	Tatdn3	>sp|Q3U1C6-3|TATD3_MOUSE Isoform 3 of Putative deoxyribonuclease TATDN3 OS=Mus musculus GN=Tatdn3;>tr|D3Z0V5|D3Z0V5_MOUSE Putative deoxyribonuclease TATDN3 OS=Mus musculus GN=Tatdn3 PE=4 SV=1;>sp|Q3U1C6-2|TATD3_MOUSE Isoform 2 of Putative deoxyribonuclease	0	0	0	0	897060	0	0	0	0	0	2842700	0
Arf-GAP with SH3 domain, ANK repeat and PH domain-containing protein 2	Asap2	>tr|D3YX85|D3YX85_MOUSE Arf-GAP with SH3 domain, ANK repeat and PH domain-containing protein 2 OS=Mus musculus GN=Asap2 PE=4 SV=2;>sp|Q7SIG6|ASAP2_MOUSE Arf-GAP with SH3 domain, ANK repeat and PH domain-containing protein 2 OS=Mus musculus GN=Asap2 PE=1 SV	93089	0	110160	0	150460	0	0	0	0	0	0	0
Ubiquitin-conjugating enzyme E2 E2	Ube2e2	>tr|D3YXD1|D3YXD1_MOUSE Ubiquitin-conjugating enzyme E2 E2 (Fragment) OS=Mus musculus GN=Ube2e2 PE=3 SV=2;>sp|Q91W82|UB2E2_MOUSE Ubiquitin-conjugating enzyme E2 E2 OS=Mus musculus GN=Ube2e2 PE=2 SV=1;>tr|D3YW10|D3YW10_MOUSE Ubiquitin-conjugating enzyme E2	4413800	8918500	4919500	2335800	5692400	7261200	18444000	53745000	26540000	33299000	26533000	40626000
Zinc transporter ZIP14	Slc39a14	>tr|D3Z354|D3Z354_MOUSE Zinc transporter ZIP14 (Fragment) OS=Mus musculus GN=Slc39a14 PE=4 SV=1;>tr|D3YXD7|D3YXD7_MOUSE Zinc transporter ZIP14 (Fragment) OS=Mus musculus GN=Slc39a14 PE=4 SV=1;>tr|D3Z6P5|D3Z6P5_MOUSE Zinc transporter ZIP14 (Fragment) OS=Mus	2749300	0	1929400	2000500	0	0	0	0	0	11637000	0	0
Atherin	Samd1	>sp|D3YXK1|SAMD1_MOUSE Atherin OS=Mus musculus GN=Samd1 PE=3 SV=1	2435500	2369500	531840	195280	2839200	3631900	27708000	34587000	0	0	29656000	51210000
Scaffold attachment factor B1	Safb	>sp|D3YXK2|SAFB1_MOUSE Scaffold attachment factor B1 OS=Mus musculus GN=Safb PE=1 SV=2;>tr|E9PZM6|E9PZM6_MOUSE Scaffold attachment factor B1 OS=Mus musculus GN=Safb PE=4 SV=1	25979000	22916000	21476000	21346000	48244000	58220000	498700000	381410000	562000000	998320000	719310000	919220000
Serine/threonine-protein kinase 16	Stk16	>tr|D3YXM1|D3YXM1_MOUSE Serine/threonine-protein kinase 16 (Fragment) OS=Mus musculus GN=Stk16 PE=4 SV=1;>tr|D6RHS1|D6RHS1_MOUSE Serine/threonine-protein kinase 16 OS=Mus musculus GN=Stk16 PE=4 SV=1;>sp|O88697|STK16_MOUSE Serine/threonine-protein kinase 16	0	0	0	0	0	157020	0	0	0	0	0	831090
Phosphomevalonate kinase	Pmvk	>tr|D3YXP6|D3YXP6_MOUSE Phosphomevalonate kinase OS=Mus musculus GN=Pmvk PE=4 SV=1;>sp|Q9D1G2|PMVK_MOUSE Phosphomevalonate kinase OS=Mus musculus GN=Pmvk PE=2 SV=3;>sp|Q9D1G2-2|PMVK_MOUSE Isoform 2 of Phosphomevalonate kinase OS=Mus musculus GN=Pmvk	6588900	6992200	6479700	2569700	18558000	6153800	41030000	42954000	50561000	45603000	80326000	0
Protein LLP homolog	Llph	>tr|D3YXW1|D3YXW1_MOUSE Protein Gm14535 (Fragment) OS=Mus musculus GN=Llph PE=4 SV=1;>sp|Q9D945|LLPH_MOUSE Protein LLP homolog OS=Mus musculus GN=Llph PE=2 SV=1;>sp|Q9D945-2|LLPH_MOUSE Isoform 2 of Protein LLP homolog OS=Mus musculus GN=Llph	34470000	6693900	23598000	14706000	9655300	2779500	72906000	41813000	41294000	42422000	47374000	26137000
Kinesin light chain 2	Klc2	>tr|D3YXZ3|D3YXZ3_MOUSE Kinesin light chain 2 OS=Mus musculus GN=Klc2 PE=4 SV=1;>tr|Q91YS4|Q91YS4_MOUSE Kinesin light chain 2 OS=Mus musculus GN=Klc2 PE=2 SV=1;>sp|O88448|KLC2_MOUSE Kinesin light chain 2 OS=Mus musculus GN=Klc2 PE=1 SV=1;>tr|E9QL75|E9QL75_	1446100	805340	737770	574400	2076000	1532300	28359000	19164000	18860000	20886000	26598000	27728000
RNA-binding protein 47	Rbm47	>sp|Q91WT8-2|RBM47_MOUSE Isoform 2 of RNA-binding protein 47 OS=Mus musculus GN=Rbm47;>tr|D3YXZ5|D3YXZ5_MOUSE RNA-binding protein 47 OS=Mus musculus GN=Rbm47 PE=4 SV=1;>sp|Q91WT8|RBM47_MOUSE RNA-binding protein 47 OS=Mus musculus GN=Rbm47 PE=2 SV=1;>tr|D3Z	2530300	3439000	2012000	4019900	1600200	897650	39695000	32083000	22285000	35694000	21071000	28317000
Dr1-associated corepressor	Drap1	>tr|F6T9K1|F6T9K1_MOUSE Dr1-associated corepressor OS=Mus musculus GN=Drap1 PE=4 SV=2;>sp|Q9D6N5|NC2A_MOUSE Dr1-associated corepressor OS=Mus musculus GN=Drap1 PE=2 SV=3;>tr|Q4FJW2|Q4FJW2_MOUSE Dr1 associated protein 1 (Negative cofactor 2 alpha), isoform	14781000	14668000	2545900	933680	2843400	11842000	49339000	60350000	36493000	0	27992000	58668000
Vang-like protein 2	Vangl2	>tr|D3Z374|D3Z374_MOUSE Vang-like protein 2 (Fragment) OS=Mus musculus GN=Vangl2 PE=4 SV=1;>tr|D3Z4X2|D3Z4X2_MOUSE Vang-like protein 2 (Fragment) OS=Mus musculus GN=Vangl2 PE=4 SV=1;>sp|Q91ZD4|VANG2_MOUSE Vang-like protein 2 OS=Mus musculus GN=Vangl2 PE=1	0	3032200	0	0	0	1052400	0	0	0	0	0	2785200
	Lrr1	>tr|D3YY91|D3YY91_MOUSE Protein Lrr1 OS=Mus musculus GN=Lrr1 PE=4 SV=1;>tr|Q9CWS7|Q9CWS7_MOUSE Peptidylprolyl isomerase (Cyclophilin) like 5 OS=Mus musculus GN=Lrr1 PE=2 SV=1;>tr|E9Q417|E9Q417_MOUSE Protein Lrr1 OS=Mus musculus GN=Lrr1 PE=4 SV=1	0	0	0	0	0	126080	0	0	0	0	0	1918500
Syntaxin-18	Stx18	>tr|D3YY98|D3YY98_MOUSE Syntaxin-18 (Fragment) OS=Mus musculus GN=Stx18 PE=4 SV=1;>sp|Q8VDS8-3|STX18_MOUSE Isoform 3 of Syntaxin-18 OS=Mus musculus GN=Stx18;>sp|Q8VDS8-2|STX18_MOUSE Isoform 2 of Syntaxin-18 OS=Mus musculus GN=Stx18;>sp|Q8VDS8|STX18_MOUSE S	675000	0	370910	179560	0	0	0	0	0	2785400	0	0
Histone-lysine N-methyltransferase SETDB1	Setdb1	>sp|O88974|SETB1_MOUSE Histone-lysine N-methyltransferase SETDB1 OS=Mus musculus GN=Setdb1 PE=1 SV=1;>tr|G5E8N3|G5E8N3_MOUSE Histone-lysine N-methyltransferase SETDB1 OS=Mus musculus GN=Setdb1 PE=3 SV=1;>sp|O88974-4|SETB1_MOUSE Isoform 4 of Histone-lysine	2041200	2276400	2129400	1173900	5262000	1935100	105250000	75908000	91889000	79105000	69911000	72913000
PR domain zinc finger protein 10	Prdm10	>tr|D3YYD1|D3YYD1_MOUSE PR domain zinc finger protein 10 OS=Mus musculus GN=Prdm10 PE=4 SV=1;>sp|Q3UTQ7|PRD10_MOUSE PR domain zinc finger protein 10 OS=Mus musculus GN=Prdm10 PE=1 SV=2	0	253670	0	0	815290	0	0	4705600	0	0	0	0
Protein FAM111A	Fam111a	>tr|D3YYD2|D3YYD2_MOUSE Protein FAM111A OS=Mus musculus GN=Fam111a PE=4 SV=1;>sp|Q9D2L9|F111A_MOUSE Protein FAM111A OS=Mus musculus GN=Fam111a PE=2 SV=1;>tr|F6VLR1|F6VLR1_MOUSE Protein FAM111A OS=Mus musculus GN=Fam111a PE=4 SV=1	385380	719630	0	120120	1936900	1017600	0	0	0	0	14128000	0
Protein FAM86A	Fam86a;Fam86	>sp|Q3UZW7-3|FA86A_MOUSE Isoform 3 of Protein FAM86A OS=Mus musculus GN=Fam86a;>tr|D3YYE2|D3YYE2_MOUSE Protein Fam86 (Fragment) OS=Mus musculus GN=Fam86 PE=4 SV=1;>sp|Q3UZW7|FA86A_MOUSE Protein FAM86A OS=Mus musculus GN=Fam86a PE=2 SV=1	327190	0	1056000	519830	675990	407640	0	0	0	0	0	0
Alpha/beta hydrolase domain-containing protein 11	Abhd11	>tr|D3YYK0|D3YYK0_MOUSE Abhydrolase domain containing 11, isoform CRA_b OS=Mus musculus GN=Abhd11 PE=4 SV=1;>sp|Q8K4F5|ABHDB_MOUSE Abhydrolase domain-containing protein 11 OS=Mus musculus GN=Abhd11 PE=2 SV=1	2274000	0	0	0	0	0	16792000	0	0	0	0	0
Microtubule-associated protein RP/EB family member 2	Mapre2	>tr|D3YYK8|D3YYK8_MOUSE Microtubule-associated protein RP/EB family member 2 (Fragment) OS=Mus musculus GN=Mapre2 PE=4 SV=1;>tr|E9Q6X0|E9Q6X0_MOUSE Microtubule-associated protein RP/EB family member 2 OS=Mus musculus GN=Mapre2 PE=4 SV=1;>sp|Q8R001-2|MARE2_	12262000	10244000	7744700	0	4531200	8964900	83105000	0	110030000	0	0	0
B-cell CLL/lymphoma 7 protein family member B	Bcl7b	>tr|D3YYL1|D3YYL1_MOUSE B-cell CLL/lymphoma 7 protein family member B OS=Mus musculus GN=Bcl7b PE=4 SV=1;>sp|Q921K9|BCL7B_MOUSE B-cell CLL/lymphoma 7 protein family member B OS=Mus musculus GN=Bcl7b PE=1 SV=1	4960900	0	0	0	0	0	16043000	0	0	0	0	0
	Asns	>tr|D3YYR0|D3YYR0_MOUSE Asparagine synthetase [glutamine-hydrolyzing] (Fragment) OS=Mus musculus GN=Asns PE=4 SV=1	0	0	0	1065400	0	0	0	0	0	0	0	0
Putative oxidoreductase GLYR1	Glyr1	>tr|D3YYT1|D3YYT1_MOUSE Putative oxidoreductase GLYR1 OS=Mus musculus GN=Glyr1 PE=4 SV=1;>sp|Q922P9|GLYR1_MOUSE Putative oxidoreductase GLYR1 OS=Mus musculus GN=Glyr1 PE=2 SV=1	11155000	12230000	9234900	7062800	22619000	5982200	115680000	153980000	152770000	239000000	186350000	140840000
3-mercaptopyruvate sulfurtransferase;Sulfurtransferase	Mpst	>sp|Q99J99|THTM_MOUSE 3-mercaptopyruvate sulfurtransferase OS=Mus musculus GN=Mpst PE=1 SV=3;>tr|Q3UW66|Q3UW66_MOUSE Sulfurtransferase OS=Mus musculus GN=Mpst PE=2 SV=1;>tr|D3YYT8|D3YYT8_MOUSE Sulfurtransferase OS=Mus musculus GN=Mpst PE=4 SV=1	2138900	1101700	3007400	1598500	20122000	968890	16673000	23253000	41393000	0	48217000	0
	Obsl1	>tr|D3YYU8|D3YYU8_MOUSE Protein Obsl1 OS=Mus musculus GN=Obsl1 PE=4 SV=1;>tr|F7AD47|F7AD47_MOUSE Protein Obsl1 (Fragment) OS=Mus musculus GN=Obsl1 PE=4 SV=1;>tr|D3Z0M8|D3Z0M8_MOUSE Protein Obsl1 OS=Mus musculus GN=Obsl1 PE=4 SV=1;>tr|E9PXH7|E9PXH7_MOUSE Pr	407130	624790	0	166980	3036700	436460	20769000	16261000	0	0	89362000	48148000
Uncharacterized protein C10orf35 homolog	2010107G23Rik	>tr|D3Z7G3|D3Z7G3_MOUSE Uncharacterized protein (Fragment) OS=Mus musculus GN=2010107G23Rik PE=4 SV=1;>tr|D3YYX8|D3YYX8_MOUSE Uncharacterized protein (Fragment) OS=Mus musculus GN=2010107G23Rik PE=4 SV=1;>sp|Q9D882|CJ035_MOUSE Uncharacterized protein C10or	0	0	0	0	0	2703200	0	0	0	0	0	8942600
Telomeric repeat-binding factor 2	Terf2	>sp|O35144-2|TERF2_MOUSE Isoform 2 of Telomeric repeat-binding factor 2 OS=Mus musculus GN=Terf2;>tr|D3YZ08|D3YZ08_MOUSE Telomeric repeat-binding factor 2 OS=Mus musculus GN=Terf2 PE=4 SV=1;>sp|O35144|TERF2_MOUSE Telomeric repeat-binding factor 2 OS=Mus mu	406070	197500	866350	387040	5229500	1399700	13372000	0	19414000	25495000	37711000	23712000
H/ACA ribonucleoprotein complex subunit 1	Gar1	>tr|D3YZ09|D3YZ09_MOUSE H/ACA ribonucleoprotein complex subunit 1 (Fragment) OS=Mus musculus GN=Gar1 PE=4 SV=1;>sp|Q9CY66-3|GAR1_MOUSE Isoform 3 of H/ACA ribonucleoprotein complex subunit 1 OS=Mus musculus GN=Gar1;>tr|G5E8M6|G5E8M6_MOUSE H/ACA ribonucleopr	59376000	57278000	45281000	45826000	71243000	26708000	302120000	473680000	359850000	508550000	285330000	233110000
DNA-directed RNA polymerase II subunit RPB11	Polr2j	>tr|D3YZ20|D3YZ20_MOUSE DNA-directed RNA polymerase II subunit RPB11 OS=Mus musculus GN=Polr2j PE=4 SV=1;>tr|Q6PI63|Q6PI63_MOUSE DNA-directed RNA polymerase II subunit RPB11 OS=Mus musculus GN=Polr2j PE=2 SV=1;>sp|O08740|RPB11_MOUSE DNA-directed RNA polyme	26017000	28869000	14154000	8371500	24958000	14826000	77418000	66375000	55448000	55771000	66723000	50456000
Saccharopine dehydrogenase-like oxidoreductase	Sccpdh	>tr|Q3ULN6|Q3ULN6_MOUSE Uncharacterized protein OS=Mus musculus GN=Sccpdh PE=2 SV=1;>tr|D3YZ22|D3YZ22_MOUSE Saccharopine dehydrogenase-like oxidoreductase OS=Mus musculus GN=Sccpdh PE=4 SV=1;>sp|Q8R127|SCPDL_MOUSE Saccharopine dehydrogenase-like oxidoreduc	0	357020	0	0	0	919130	0	0	0	0	0	15680000
2-hydroxyacyl-CoA lyase 1	Hacl1	>tr|E9PWM4|E9PWM4_MOUSE 2-hydroxyacyl-CoA lyase 1 OS=Mus musculus GN=Hacl1 PE=3 SV=1;>tr|D3YZ54|D3YZ54_MOUSE 2-hydroxyacyl-CoA lyase 1 OS=Mus musculus GN=Hacl1 PE=3 SV=2;>sp|Q9QXE0|HACL1_MOUSE 2-hydroxyacyl-CoA lyase 1 OS=Mus musculus GN=Hacl1 PE=1 SV=2	224940	0	0	0	247070	0	0	0	0	0	2113900	0
Uncharacterized protein C19orf60 homolog	2810428I15Rik	>tr|D3YZ60|D3YZ60_MOUSE Uncharacterized protein OS=Mus musculus GN=2810428I15Rik PE=4 SV=1;>sp|Q9CYZ6|CS060_MOUSE Uncharacterized protein C19orf60 homolog OS=Mus musculus PE=2 SV=1	6364500	1065200	0	5681900	17013000	0	48489000	0	0	0	38551000	0
Unconventional myosin-Va	Myo5a	>tr|D3YZ62|D3YZ62_MOUSE Unconventional myosin-Va OS=Mus musculus GN=Myo5a PE=4 SV=1;>sp|Q99104|MYO5A_MOUSE Unconventional myosin-Va OS=Mus musculus GN=Myo5a PE=1 SV=2;>tr|D3Z4J3|D3Z4J3_MOUSE Unconventional myosin-Va OS=Mus musculus GN=Myo5a PE=4 SV=1	222620	161660	107340	0	948450	831380	0	0	0	0	0	43863000
Mitochondrial fission regulator 1	Mtfr1	>tr|D3YZ89|D3YZ89_MOUSE Mitochondrial fission regulator 1 (Fragment) OS=Mus musculus GN=Mtfr1 PE=4 SV=1;>sp|Q99MB2|MTFR1_MOUSE Mitochondrial fission regulator 1 OS=Mus musculus GN=Mtfr1 PE=1 SV=1;>tr|Q3TTQ5|Q3TTQ5_MOUSE MCG19781, isoform CRA_a OS=Mus muscu	1416600	2627200	0	0	3609400	2675300	0	10653000	0	0	0	11914000
Menin	Men1	>tr|D3YZC2|D3YZC2_MOUSE Menin OS=Mus musculus GN=Men1 PE=4 SV=1;>sp|O88559|MEN1_MOUSE Menin OS=Mus musculus GN=Men1 PE=1 SV=2;>tr|F8WHD9|F8WHD9_MOUSE Menin OS=Mus musculus GN=Men1 PE=4 SV=1;>sp|O88559-2|MEN1_MOUSE Isoform 2 of Menin OS=Mus musculus GN=Men1	1247500	1365900	278100	0	3758900	1195400	17946000	25177000	0	0	24197000	25390000
Bromodomain-containing protein 8	Brd8	>sp|Q8R3B7-2|BRD8_MOUSE Isoform 2 of Bromodomain-containing protein 8 OS=Mus musculus GN=Brd8;>tr|D3YZC7|D3YZC7_MOUSE Bromodomain-containing protein 8 OS=Mus musculus GN=Brd8 PE=4 SV=1;>sp|Q8R3B7|BRD8_MOUSE Bromodomain-containing protein 8 OS=Mus musculus	1290900	300470	1136100	1137900	924450	1579800	31906000	0	25181000	0	8976600	24629000
Splicing factor 1	Sf1	>tr|D3YZC9|D3YZC9_MOUSE Splicing factor 1 OS=Mus musculus GN=Sf1 PE=4 SV=1;>sp|Q64213-2|SF01_MOUSE Isoform CW17E of Splicing factor 1 OS=Mus musculus GN=Sf1;>tr|E9Q4Q2|E9Q4Q2_MOUSE Splicing factor 1 OS=Mus musculus GN=Sf1 PE=4 SV=1;>tr|D3YZD0|D3YZD0_MOUSE	91259000	55191000	85704000	55313000	92924000	69032000	860680000	751420000	1153500000	1027700000	596700000	787360000
E3 ubiquitin-protein ligase synoviolin	Syvn1	>tr|D3YZH4|D3YZH4_MOUSE E3 ubiquitin-protein ligase synoviolin (Fragment) OS=Mus musculus GN=Syvn1 PE=4 SV=1;>tr|E9QQ99|E9QQ99_MOUSE E3 ubiquitin-protein ligase synoviolin OS=Mus musculus GN=Syvn1 PE=4 SV=1;>tr|D3Z1Y1|D3Z1Y1_MOUSE E3 ubiquitin-protein liga	0	0	0	0	0	0	0	0	0	0	0	0
Tudor domain-containing protein 12	Tdrd12	>tr|D3YZI6|D3YZI6_MOUSE Tudor domain-containing protein 12 (Fragment) OS=Mus musculus GN=Tdrd12 PE=4 SV=1;>sp|Q9CWU0-2|TDR12_MOUSE Isoform 2 of Tudor domain-containing protein 12 OS=Mus musculus GN=Tdrd12;>sp|Q9CWU0|TDR12_MOUSE Tudor domain-containing prot	0	0	0	0	0	0	0	0	0	0	0	0
Protein cornichon homolog 4	Cnih4	>tr|D3YZJ4|D3YZJ4_MOUSE Protein cornichon homolog 4 OS=Mus musculus GN=Cnih4 PE=4 SV=1;>sp|Q9CX13|CNIH4_MOUSE Protein cornichon homolog 4 OS=Mus musculus GN=Cnih4 PE=2 SV=1	66929000	0	15864000	13810000	92696000	0	67654000	0	24062000	22082000	52481000	0
Paraplegin	Spg7	>tr|D3YZN4|D3YZN4_MOUSE Paraplegin OS=Mus musculus GN=Spg7 PE=3 SV=1;>sp|Q3ULF4|SPG7_MOUSE Paraplegin OS=Mus musculus GN=Spg7 PE=1 SV=1;>tr|D3Z1Z1|D3Z1Z1_MOUSE Paraplegin OS=Mus musculus GN=Spg7 PE=3 SV=1;>tr|D3YXB7|D3YXB7_MOUSE Paraplegin OS=Mus musculus	206560	0	256590	0	7576100	363370	0	0	0	0	50263000	0
Coiled-coil domain-containing protein 6	Ccdc6	>sp|D3YZP9|CCDC6_MOUSE Coiled-coil domain-containing protein 6 OS=Mus musculus GN=Ccdc6 PE=3 SV=1	8094300	5248400	6527500	3472400	12642000	2051200	93542000	74442000	101740000	105860000	111870000	38522000
Protein TSSC4	Tssc4	>tr|D3YZR1|D3YZR1_MOUSE Protein TSSC4 (Fragment) OS=Mus musculus GN=Tssc4 PE=4 SV=1;>sp|Q9JHE7|TSSC4_MOUSE Protein TSSC4 OS=Mus musculus GN=Tssc4 PE=2 SV=1;>tr|D3Z6S3|D3Z6S3_MOUSE Protein TSSC4 (Fragment) OS=Mus musculus GN=Tssc4 PE=4 SV=1;>tr|D3YYU6|D3YYU	3644800	0	3195100	0	1853700	6625200	21993000	0	23317000	0	0	33865000
UPF0249 protein ydjC homolog	Ydjc	>sp|Q14BV6-2|YDJC_MOUSE Isoform 2 of UPF0249 protein ydjC homolog OS=Mus musculus GN=Ydjc;>tr|D3YZR5|D3YZR5_MOUSE UPF0249 protein ydjC homolog OS=Mus musculus GN=Ydjc PE=4 SV=1;>sp|Q14BV6|YDJC_MOUSE UPF0249 protein ydjC homolog OS=Mus musculus GN=Ydjc PE=2	0	1314000	0	0	0	0	0	6647700	0	0	0	0
RNMT-activating mini protein	Fam103a1;Gm10767	>tr|D3YZS0|D3YZS0_MOUSE Protein Gm4199 (Fragment) OS=Mus musculus GN=Gm4199 PE=4 SV=1;>sp|Q9CQY2|RAM_MOUSE RNMT-activating mini protein OS=Mus musculus GN=Fam103a1 PE=2 SV=1;>tr|Q3TQP0|Q3TQP0_MOUSE Protein Gm10767 OS=Mus musculus GN=Gm10767 PE=4 SV=1	12415000	29785000	23074000	21190000	0	15669000	14810000	0	31121000	0	0	0
	Tmed7	>tr|E9Q7G1|E9Q7G1_MOUSE Protein Tmed7 OS=Mus musculus GN=Tmed7 PE=3 SV=1;>tr|D3YZZ5|D3YZZ5_MOUSE Protein Tmed7 OS=Mus musculus GN=Tmed7 PE=3 SV=1	11243000	8458900	4481900	0	5114200	2894400	47428000	40002000	21778000	0	56894000	25139000
Leucine-rich repeat-containing protein 16A	Lrrc16a	>tr|D3Z030|D3Z030_MOUSE Leucine-rich repeat-containing protein 16A OS=Mus musculus GN=Lrrc16a PE=4 SV=2;>tr|F7AI27|F7AI27_MOUSE Leucine-rich repeat-containing protein 16A (Fragment) OS=Mus musculus GN=Lrrc16a PE=4 SV=1;>tr|E9PU95|E9PU95_MOUSE Leucine-rich	0	65099	0	376830	370560	502360	0	0	0	0	0	18696000
	Dnajc28	>tr|D3Z032|D3Z032_MOUSE DnaJ homolog subfamily C member 28 (Fragment) OS=Mus musculus GN=Dnajc28 PE=4 SV=1;>tr|E9Q1L7|E9Q1L7_MOUSE DnaJ homolog subfamily C member 28 OS=Mus musculus GN=Dnajc28 PE=4 SV=1	434600	8478900	872130	0	0	0	0	0	7381600	0	0	0
Long-chain-fatty-acid--CoA ligase 1	Acsl1	>sp|P41216|ACSL1_MOUSE Long-chain-fatty-acid--CoA ligase 1 OS=Mus musculus GN=Acsl1 PE=1 SV=2;>tr|D3Z041|D3Z041_MOUSE Long-chain-fatty-acid--CoA ligase 1 OS=Mus musculus GN=Acsl1 PE=4 SV=1	3830000	2519300	1698600	2483400	8824800	2932400	72032000	60378000	48867000	92569000	65867000	65772000
Protein arginine N-methyltransferase 1	Prmt1	>tr|D3Z0A2|D3Z0A2_MOUSE Protein arginine N-methyltransferase 1 OS=Mus musculus GN=Prmt1 PE=4 SV=1;>tr|Q80WV6|Q80WV6_MOUSE Prmt1 protein OS=Mus musculus GN=Prmt1 PE=2 SV=1;>sp|Q9JIF0|ANM1_MOUSE Protein arginine N-methyltransferase 1 OS=Mus musculus GN=Prmt1	0	0	0	0	0	0	0	0	0	0	0	0
DCN1-like protein 1	Dcun1d1	>tr|D3Z0B8|D3Z0B8_MOUSE DCN1-like protein 1 (Fragment) OS=Mus musculus GN=Dcun1d1 PE=4 SV=1;>tr|D3Z2L7|D3Z2L7_MOUSE DCN1-like protein 1 (Fragment) OS=Mus musculus GN=Dcun1d1 PE=4 SV=1;>tr|Q3UT23|Q3UT23_MOUSE DCN1-like protein 1 OS=Mus musculus GN=Dcun1d1 P	2069900	2433800	4468600	1025300	6455400	4992200	0	28618000	41299000	0	37927000	20527000
COP9 signalosome complex subunit 6	Cops6	>tr|D3Z0F5|D3Z0F5_MOUSE COP9 signalosome complex subunit 6 OS=Mus musculus GN=Cops6 PE=4 SV=1;>tr|Q3UIT2|Q3UIT2_MOUSE COP9 (Constitutive photomorphogenic) homolog, subunit 6 (Arabidopsis thaliana), isoform CRA_b OS=Mus musculus GN=Cops6 PE=2 SV=1;>sp|O8854	24775000	46905000	26651000	10044000	115150000	16688000	155520000	308390000	219250000	134340000	397210000	160320000
	Rsbn1l	>tr|D3Z0K6|D3Z0K6_MOUSE MCG120108, isoform CRA_a OS=Mus musculus GN=Rsbn1l PE=4 SV=1	584040	713150	215630	0	706500	225960	0	12825000	0	0	0	7329000
Peroxisomal membrane protein 11B	Pex11b	>tr|D3Z0M4|D3Z0M4_MOUSE Peroxisomal membrane protein 11B (Fragment) OS=Mus musculus GN=Pex11b PE=4 SV=1;>tr|E9PXK7|E9PXK7_MOUSE Peroxisomal membrane protein 11B OS=Mus musculus GN=Pex11b PE=4 SV=1;>sp|Q9Z210|PX11B_MOUSE Peroxisomal membrane protein 11B OS=	1299700	2726000	1526900	868200	2377000	0	7705600	0	0	0	0	0
	Ddx23	>tr|D3Z0M9|D3Z0M9_MOUSE MCG18410, isoform CRA_a OS=Mus musculus GN=Ddx23 PE=3 SV=1	11465000	15891000	7565000	6831000	29903000	12133000	327920000	340140000	390250000	376090000	335590000	291640000
Glycogen [starch] synthase, muscle	Gys1	>tr|D3Z0Q6|D3Z0Q6_MOUSE Glycogen [starch] synthase, muscle OS=Mus musculus GN=Gys1 PE=4 SV=1;>sp|Q9Z1E4|GYS1_MOUSE Glycogen [starch] synthase, muscle OS=Mus musculus GN=Gys1 PE=1 SV=2	224300	165690	0	0	0	210890	0	0	0	0	0	0
Chromatin accessibility complex protein 1	Chrac1	>tr|D3Z0U4|D3Z0U4_MOUSE Chromatin accessibility complex 1, isoform CRA_a OS=Mus musculus GN=Chrac1 PE=4 SV=1;>sp|Q9JKP8|CHRC1_MOUSE Chromatin accessibility complex protein 1 OS=Mus musculus GN=Chrac1 PE=1 SV=1	2250800	11415000	3703200	421960	4083500	2856800	0	32531000	12444000	0	0	0
Rho guanine nucleotide exchange factor 7	Arhgef7	>tr|D3Z0V2|D3Z0V2_MOUSE Rho guanine nucleotide exchange factor 7 OS=Mus musculus GN=Arhgef7 PE=4 SV=1;>sp|Q9ES28-8|ARHG7_MOUSE Isoform H of Rho guanine nucleotide exchange factor 7 OS=Mus musculus GN=Arhgef7;>sp|Q9ES28-4|ARHG7_MOUSE Isoform D of Rho guanin	1338300	2311800	1668300	1261900	3632600	2224500	0	42755000	45282000	43410000	39247000	38451000
Elongation of very long chain fatty acids protein 5	Elovl5	>tr|D3Z0Z6|D3Z0Z6_MOUSE Elongation of very long chain fatty acids protein 5 (Fragment) OS=Mus musculus GN=Elovl5 PE=4 SV=1;>tr|D3Z136|D3Z136_MOUSE Elongation of very long chain fatty acids protein 5 (Fragment) OS=Mus musculus GN=Elovl5 PE=4 SV=1;>sp|Q8BHI7	11498000	0	11247000	0	25005000	0	0	0	0	0	23771000	0
Glyceraldehyde-3-phosphate dehydrogenase	Gm5069	>tr|D3Z0Z9|D3Z0Z9_MOUSE Glyceraldehyde-3-phosphate dehydrogenase OS=Mus musculus GN=Gm5069 PE=3 SV=1	0	1312900	0	0	0	1529500	0	0	0	0	0	17203000
Tumor protein D52	Tpd52	>tr|D3Z125|D3Z125_MOUSE Tumor protein D52 (Fragment) OS=Mus musculus GN=Tpd52 PE=4 SV=1;>sp|Q62393-2|TPD52_MOUSE Isoform 2 of Tumor protein D52 OS=Mus musculus GN=Tpd52;>tr|E9PUA7|E9PUA7_MOUSE Tumor protein D52 OS=Mus musculus GN=Tpd52 PE=4 SV=1;>sp|Q62393	49115000	34500000	53186000	26394000	130890000	59221000	220390000	180630000	285640000	148620000	217900000	269670000
THO complex subunit 6 homolog	Thoc6	>tr|D3Z132|D3Z132_MOUSE THO complex subunit 6 homolog OS=Mus musculus GN=Thoc6 PE=4 SV=1;>sp|Q5U4D9|THOC6_MOUSE THO complex subunit 6 homolog OS=Mus musculus GN=Thoc6 PE=2 SV=1;>tr|D3Z131|D3Z131_MOUSE THO complex subunit 6 homolog OS=Mus musculus GN=Thoc6	7107400	12499000	3674700	5506400	8739500	11250000	71710000	79408000	25406000	85881000	77294000	100690000
		>tr|D3Z174|D3Z174_MOUSE Protein Kifc5b OS=Mus musculus GN=Kifc5b PE=3 SV=2	0	812450	0	0	770190	0	0	0	0	0	7810000	0
LIM domain-binding protein 1	Ldb1	>sp|P70662-2|LDB1_MOUSE Isoform 2 of LIM domain-binding protein 1 OS=Mus musculus GN=Ldb1;>tr|D3Z1C5|D3Z1C5_MOUSE LIM domain-binding protein 1 OS=Mus musculus GN=Ldb1 PE=4 SV=1;>sp|P70662-3|LDB1_MOUSE Isoform 3 of LIM domain-binding protein 1 OS=Mus muscul	1203500	2971600	2262500	3362100	8814400	881940	0	16469000	21732000	0	0	0
WD repeat-containing protein 59	Wdr59	>sp|Q8C0M0-2|WDR59_MOUSE Isoform 2 of WD repeat-containing protein 59 OS=Mus musculus GN=Wdr59;>tr|D3Z1F9|D3Z1F9_MOUSE WD repeat domain 59, isoform CRA_b OS=Mus musculus GN=Wdr59 PE=4 SV=1;>sp|Q8C0M0|WDR59_MOUSE WD repeat-containing protein 59 OS=Mus muscu	363560	716680	255750	0	1482000	370180	10379000	19439000	9640600	0	20924000	15769000
Glycolipid transfer protein	Gltp	>tr|D3Z1H9|D3Z1H9_MOUSE Glycolipid transfer protein OS=Mus musculus GN=Gltp PE=4 SV=1;>sp|Q9JL62|GLTP_MOUSE Glycolipid transfer protein OS=Mus musculus GN=Gltp PE=2 SV=3;>tr|D3Z1H8|D3Z1H8_MOUSE Glycolipid transfer protein OS=Mus musculus GN=Gltp PE=4 SV=1	9239400	5766800	4011200	2033700	10701000	3442400	41850000	32512000	31872000	30737000	29442000	38031000
ARF GTPase-activating protein GIT2	Git2	>tr|Q80XR8|Q80XR8_MOUSE ARF GTPase-activating protein GIT2 OS=Mus musculus GN=Git2 PE=2 SV=2;>tr|D3Z1I2|D3Z1I2_MOUSE ARF GTPase-activating protein GIT2 OS=Mus musculus GN=Git2 PE=4 SV=1;>sp|Q9JLQ2|GIT2_MOUSE ARF GTPase-activating protein GIT2 OS=Mus muscul	0	278170	262470	0	257370	709190	0	4990300	0	0	0	8252700
Malectin	Mlec	>sp|Q6ZQI3|MLEC_MOUSE Malectin OS=Mus musculus GN=Mlec PE=2 SV=2;>tr|D3Z1M3|D3Z1M3_MOUSE Malectin OS=Mus musculus GN=Mlec PE=4 SV=1	20155000	11449000	14188000	15459000	14855000	13629000	203030000	120720000	174660000	180500000	101020000	180740000
RING finger protein 10	Rnf10	>tr|F7AN16|F7AN16_MOUSE RING finger protein 10 (Fragment) OS=Mus musculus GN=Rnf10 PE=4 SV=1;>sp|Q3UIW5-2|RNF10_MOUSE Isoform 2 of RING finger protein 10 OS=Mus musculus GN=Rnf10;>tr|H7BX06|H7BX06_MOUSE RING finger protein 10 OS=Mus musculus GN=Rnf10 PE=4	0	735380	460070	0	401040	0	0	0	0	0	2922900	0
Protein polybromo-1	Pbrm1	>tr|E9Q7L3|E9Q7L3_MOUSE Protein polybromo-1 OS=Mus musculus GN=Pbrm1 PE=4 SV=1;>tr|D3Z1W6|D3Z1W6_MOUSE Protein polybromo-1 OS=Mus musculus GN=Pbrm1 PE=4 SV=1;>tr|E9Q7L2|E9Q7L2_MOUSE Protein polybromo-1 OS=Mus musculus GN=Pbrm1 PE=4 SV=1;>sp|Q8BSQ9-2|PB1_MO	1205600	3182800	1135800	443750	2236000	1019900	74815000	131070000	71394000	50860000	43970000	71437000
	Mex3a	>tr|D3Z1P1|D3Z1P1_MOUSE Protein Mex3a OS=Mus musculus GN=Mex3a PE=4 SV=1;>tr|G3UYU0|G3UYU0_MOUSE Protein Mex3a OS=Mus musculus GN=Mex3a PE=4 SV=1	2834200	1158600	1129200	0	5560400	936590	23588000	14088000	16550000	0	20803000	11681000
	Nfu1	>tr|D3Z285|D3Z285_MOUSE NFU1 iron-sulfur cluster scaffold homolog, mitochondrial (Fragment) OS=Mus musculus GN=Nfu1 PE=4 SV=1	7634500	14610000	4751900	2688100	12286000	13315000	0	0	0	0	0	61665000
	Tmppe	>tr|D3Z286|D3Z286_MOUSE Protein Tmppe OS=Mus musculus GN=Glb1 PE=4 SV=2	0	0	1250300	0	2658800	0	0	0	0	0	16857000	0
AKT-interacting protein	Aktip	>tr|D3Z2J4|D3Z2J4_MOUSE AKT-interacting protein (Fragment) OS=Mus musculus GN=Aktip PE=4 SV=1;>tr|D3Z632|D3Z632_MOUSE AKT-interacting protein OS=Mus musculus GN=Aktip PE=4 SV=1;>sp|Q64362|AKTIP_MOUSE AKT-interacting protein OS=Mus musculus GN=Aktip PE=2 SV	771590	587850	0	0	3655500	0	0	0	0	0	16218000	0
28S ribosomal protein S14, mitochondrial	Mrps14	>tr|D3Z2K2|D3Z2K2_MOUSE 28S ribosomal protein S14, mitochondrial OS=Mus musculus GN=Mrps14 PE=4 SV=1;>sp|Q9CR88|RT14_MOUSE 28S ribosomal protein S14, mitochondrial OS=Mus musculus GN=Mrps14 PE=2 SV=1	14310000	14277000	5466000	11624000	14977000	3410700	0	43199000	0	54951000	0	0
	Prss36	>tr|D3Z2N2|D3Z2N2_MOUSE Polyserase-2 (Fragment) OS=Mus musculus GN=Prss36 PE=3 SV=1	0	0	0	0	0	0	0	0	0	0	0	0
60S ribosomal protein L35a	Rpl35a	>tr|Q6ZWX1|Q6ZWX1_MOUSE MCG1036414 OS=Mus musculus GN=Rpl35a PE=4 SV=1;>sp|O55142|RL35A_MOUSE 60S ribosomal protein L35a OS=Mus musculus GN=Rpl35a PE=2 SV=2;>tr|D3Z2T7|D3Z2T7_MOUSE MCG123716 OS=Mus musculus GN=Gm10247 PE=4 SV=1;>tr|E9PXU5|E9PXU5_MOUSE Prot	411690000	304150000	356860000	279910000	655200000	436540000	1486200000	1613100000	1623200000	1797000000	1967000000	1822100000
TNFAIP3-interacting protein 1	Tnip1	>sp|Q9WUU8-2|TNIP1_MOUSE Isoform 2 of TNFAIP3-interacting protein 1 OS=Mus musculus GN=Tnip1;>sp|Q9WUU8-3|TNIP1_MOUSE Isoform 3 of TNFAIP3-interacting protein 1 OS=Mus musculus GN=Tnip1;>tr|D3Z2W0|D3Z2W0_MOUSE TNFAIP3-interacting protein 1 OS=Mus musculus	466910	372360	435900	232840	955080	668260	6316100	0	0	0	8366200	0
	Dnhd1	>tr|D3Z2X2|D3Z2X2_MOUSE Uncharacterized protein OS=Mus musculus GN=Dnhd1 PE=4 SV=2;>tr|F6YTV1|F6YTV1_MOUSE Uncharacterized protein OS=Mus musculus GN=Dnhd1 PE=4 SV=1	1170700	84832	101730	0	279030	74305	0	0	0	0	0	0
CAP-Gly domain-containing linker protein 1	Clip1	>sp|Q922J3-2|CLIP1_MOUSE Isoform 2 of CAP-Gly domain-containing linker protein 1 OS=Mus musculus GN=Clip1;>tr|D3Z3M7|D3Z3M7_MOUSE CAP-Gly domain-containing linker protein 1 OS=Mus musculus GN=Clip1 PE=4 SV=1;>sp|Q922J3|CLIP1_MOUSE CAP-Gly domain-containing	0	0	0	0	0	0	0	0	0	0	0	0
Coatomer subunit epsilon	Cope	>tr|D3Z315|D3Z315_MOUSE Coatomer subunit epsilon (Fragment) OS=Mus musculus GN=Cope PE=4 SV=1;>sp|O89079|COPE_MOUSE Coatomer subunit epsilon OS=Mus musculus GN=Cope PE=2 SV=3;>tr|F6YFR7|F6YFR7_MOUSE Coatomer subunit epsilon (Fragment) OS=Mus musculus GN=Co	27098000	20424000	23325000	19799000	70179000	2627700	154890000	195560000	147940000	182430000	236710000	74747000
DCC-interacting protein 13-beta	Appl2	>tr|D6RFR7|D6RFR7_MOUSE DCC-interacting protein 13-beta OS=Mus musculus GN=Appl2 PE=4 SV=1;>tr|D3Z340|D3Z340_MOUSE DCC-interacting protein 13-beta (Fragment) OS=Mus musculus GN=Appl2 PE=4 SV=2;>sp|Q8K3G9|DP13B_MOUSE DCC-interacting protein 13-beta OS=Mus m	0	382490	325240	0	2456200	572130	0	0	0	0	6226800	0
Protein EFR3 homolog A	Efr3a	>sp|Q8BG67|EFR3A_MOUSE Protein EFR3 homolog A OS=Mus musculus GN=Efr3a PE=1 SV=1;>tr|D3Z384|D3Z384_MOUSE Protein EFR3 homolog A OS=Mus musculus GN=Efr3a PE=4 SV=1;>sp|Q8BG67-2|EFR3A_MOUSE Isoform 2 of Protein EFR3 homolog A OS=Mus musculus GN=Efr3a;>tr|F8W	0	0	0	0	0	126800	0	0	0	0	0	4278500
Protein phosphatase inhibitor 2	Ppp1r2	>tr|D3Z3A0|D3Z3A0_MOUSE MCG126099, isoform CRA_b OS=Mus musculus GN=Ppp1r2 PE=4 SV=1;>sp|Q9DCL8|IPP2_MOUSE Protein phosphatase inhibitor 2 OS=Mus musculus GN=Ppp1r2 PE=1 SV=3	10586000	43752000	5801600	8182300	55374000	22954000	35688000	85599000	35812000	28473000	113020000	120070000
mTERF domain-containing protein 2	Mterfd2	>tr|D3Z3A4|D3Z3A4_MOUSE mTERF domain-containing protein 2 OS=Mus musculus GN=Mterfd2 PE=4 SV=1;>tr|D3Z3A2|D3Z3A2_MOUSE mTERF domain-containing protein 2 OS=Mus musculus GN=Mterfd2 PE=4 SV=1;>sp|Q8BVN4|MTER2_MOUSE mTERF domain-containing protein 2 OS=Mus mu	0	0	0	280680	765540	663290	0	0	0	0	0	5705000
Reticulocalbin-3	Rcn3	>tr|D3Z3A9|D3Z3A9_MOUSE Reticulocalbin-3 (Fragment) OS=Mus musculus GN=Rcn3 PE=4 SV=1;>tr|D3Z7T1|D3Z7T1_MOUSE Reticulocalbin-3 (Fragment) OS=Mus musculus GN=Rcn3 PE=4 SV=1;>sp|Q8BH97|RCN3_MOUSE Reticulocalbin-3 OS=Mus musculus GN=Rcn3 PE=2 SV=1	11416000	12260000	6735700	6541000	4678100	4957300	65675000	121940000	36432000	93796000	23897000	37980000
Pre-mRNA 3-end-processing factor FIP1	Fip1l1	>tr|D3Z3F1|D3Z3F1_MOUSE Pre-mRNA 3-end-processing factor FIP1 OS=Mus musculus GN=Fip1l1 PE=4 SV=1;>tr|D3Z4V2|D3Z4V2_MOUSE Pre-mRNA 3-end-processing factor FIP1 OS=Mus musculus GN=Fip1l1 PE=4 SV=1;>sp|Q9D824-4|FIP1_MOUSE Isoform 4 of Pre-mRNA 3-end-proce	11175000	8394400	7671600	1785900	19127000	10309000	109650000	113870000	116600000	24751000	127710000	131380000
Spartin	Spg20	>tr|D3Z3F8|D3Z3F8_MOUSE Spartin OS=Mus musculus GN=Spg20 PE=4 SV=1;>sp|Q8R1X6-2|SPG20_MOUSE Isoform 2 of Spartin OS=Mus musculus GN=Spg20;>sp|Q8R1X6|SPG20_MOUSE Spartin OS=Mus musculus GN=Spg20 PE=2 SV=1;>tr|Q3TVW1|Q3TVW1_MOUSE Spastic paraplegia 20, spart	529590	665930	247970	1476600	1723300	2467300	15260000	16083000	11428000	22906000	14679000	27639000
Polyadenylate-binding protein-interacting protein 1	Paip1	>tr|D3Z3J6|D3Z3J6_MOUSE Polyadenylate-binding protein-interacting protein 1 OS=Mus musculus GN=Paip1 PE=4 SV=1;>sp|Q8VE62|PAIP1_MOUSE Polyadenylate-binding protein-interacting protein 1 OS=Mus musculus GN=Paip1 PE=2 SV=1;>tr|F6Y616|F6Y616_MOUSE Polyadenyla	5113700	11544000	7332700	10651000	10392000	7873200	49592000	85839000	41474000	116000000	56331000	62863000
INO80 complex subunit C	Ino80c	>tr|D3Z3N1|D3Z3N1_MOUSE INO80 complex subunit C OS=Mus musculus GN=Ino80c PE=4 SV=1;>sp|Q8BHA0|IN80C_MOUSE INO80 complex subunit C OS=Mus musculus GN=Ino80c PE=2 SV=1;>tr|F8WIA0|F8WIA0_MOUSE INO80 complex subunit C OS=Mus musculus GN=Ino80c PE=4 SV=1	0	2956800	1561600	1728300	0	1612900	0	11634000	0	0	0	0
Smoothelin	Smtn	>sp|Q921U8-4|SMTN_MOUSE Isoform S2 of Smoothelin OS=Mus musculus GN=Smtn;>sp|Q921U8-3|SMTN_MOUSE Isoform S1 of Smoothelin OS=Mus musculus GN=Smtn;>sp|Q921U8-2|SMTN_MOUSE Isoform L2 of Smoothelin OS=Mus musculus GN=Smtn;>sp|Q921U8|SMTN_MOUSE Smoothelin OS=M	454490	461550	612890	267790	678960	713230	0	0	0	0	5378900	0
60S ribosomal protein L7a	Rpl7a;Rpl7a-ps10;Gm5619;Rpl7a-ps3;Rpl7a-ps5;Gm17415;Gm5459;Gm4978	>tr|Q58ET1|Q58ET1_MOUSE MCG11348 OS=Mus musculus GN=Rpl7a PE=2 SV=1;>sp|P12970|RL7A_MOUSE 60S ribosomal protein L7a OS=Mus musculus GN=Rpl7a PE=2 SV=2;>tr|D3Z3R0|D3Z3R0_MOUSE Uncharacterized protein OS=Mus musculus GN=Gm16477 PE=4 SV=1;>tr|F6TJZ4|F6TJZ4_MO	1083200000	1019800000	715930000	508640000	1781600000	1013300000	6113800000	5728100000	3859600000	4516400000	6361400000	5841000000
60S ribosomal protein L17	Rpl17	>sp|Q9CPR4|RL17_MOUSE 60S ribosomal protein L17 OS=Mus musculus GN=Rpl17 PE=2 SV=3;>tr|Q6ZWZ7|Q6ZWZ7_MOUSE 60S ribosomal protein L17 OS=Mus musculus GN=Rpl17 PE=2 SV=1;>tr|D3Z3R2|D3Z3R2_MOUSE Uncharacterized protein OS=Mus musculus GN=Gm10268 PE=3 SV=2;>tr	589550000	211120000	373620000	359530000	708060000	381320000	2534300000	1415900000	1876700000	2115300000	1883200000	2516100000
	Pigg	>tr|D3Z4I0|D3Z4I0_MOUSE Protein Pigg OS=Mus musculus GN=Pigg PE=4 SV=1;>tr|D3Z3Y1|D3Z3Y1_MOUSE Protein Pigg OS=Mus musculus GN=Pigg PE=4 SV=1;>tr|D3YTQ6|D3YTQ6_MOUSE Protein Pigg OS=Mus musculus GN=Pigg PE=4 SV=1	0	226590	0	111110	1386900	246800	0	0	0	0	7352300	0
39S ribosomal protein L3, mitochondrial	Mrpl3	>tr|D3Z456|D3Z456_MOUSE 39S ribosomal protein L3, mitochondrial OS=Mus musculus GN=Mrpl3 PE=3 SV=1;>sp|Q99N95|RM03_MOUSE 39S ribosomal protein L3, mitochondrial OS=Mus musculus GN=Mrpl3 PE=2 SV=1;>tr|F6W7C7|F6W7C7_MOUSE 39S ribosomal protein L3, mitochondr	1971700	0	1667900	0	1401600	2046500	14621000	0	17133000	0	13964000	0
Protein JTB	Jtb	>tr|D3Z4D1|D3Z4D1_MOUSE Protein JTB OS=Mus musculus GN=Jtb PE=4 SV=1;>tr|Q542D4|Q542D4_MOUSE Jumping translocation breakpoint, isoform CRA_a OS=Mus musculus GN=Jtb PE=2 SV=1;>sp|O88824|JTB_MOUSE Protein JTB OS=Mus musculus GN=Jtb PE=1 SV=1	0	1663400	0	0	0	0	0	0	0	0	0	0
Putative pre-mRNA-splicing factor ATP-dependent RNA helicase DHX32	Dhx32	>tr|D3Z4E3|D3Z4E3_MOUSE DEAH (Asp-Glu-Ala-His) box polypeptide 32, isoform CRA_b OS=Mus musculus GN=Dhx32 PE=4 SV=1;>sp|Q8BZS9|DHX32_MOUSE Putative pre-mRNA-splicing factor ATP-dependent RNA helicase DHX32 OS=Mus musculus GN=Dhx32 PE=2 SV=2;>sp|Q8BZS9-2|DH	212350	133210	228630	0	495910	73374	0	0	0	0	8596600	0
Pre-mRNA-processing factor 40 homolog B	Prpf40b	>tr|E9QMI6|E9QMI6_MOUSE Pre-mRNA-processing factor 40 homolog B (Fragment) OS=Mus musculus GN=Prpf40b PE=4 SV=1;>tr|D3Z4N6|D3Z4N6_MOUSE Pre-mRNA-processing factor 40 homolog B OS=Mus musculus GN=Prpf40b PE=4 SV=1;>sp|Q80W14|PR40B_MOUSE Pre-mRNA-processing	160010	337230	107780	55768	42411	62800	0	5687000	0	0	0	0
Putative peptidyl-tRNA hydrolase PTRHD1	Ptrhd1	>sp|D3Z4S3|PTRD1_MOUSE Putative peptidyl-tRNA hydrolase PTRHD1 OS=Mus musculus GN=Ptrhd1 PE=3 SV=1	1757300	4373800	1477400	4644300	1914300	2501800	0	15434000	0	22230000	0	13796000
Tyrosine-protein kinase JAK3	Jak3	>tr|E9PZS6|E9PZS6_MOUSE Tyrosine-protein kinase OS=Mus musculus GN=Jak3 PE=3 SV=1;>sp|Q62137|JAK3_MOUSE Tyrosine-protein kinase JAK3 OS=Mus musculus GN=Jak3 PE=1 SV=2;>tr|D3Z4S5|D3Z4S5_MOUSE Tyrosine-protein kinase OS=Mus musculus GN=Jak3 PE=3 SV=2;>sp|Q62	0	0	0	0	0	138060	0	0	0	0	0	4704900
Sec1 family domain-containing protein 2	Scfd2	>tr|D3Z4T4|D3Z4T4_MOUSE Sec1 family domain-containing protein 2 OS=Mus musculus GN=Scfd2 PE=4 SV=1;>sp|Q8BTY8-2|SCFD2_MOUSE Isoform 2 of Sec1 family domain-containing protein 2 OS=Mus musculus GN=Scfd2;>sp|Q8BTY8|SCFD2_MOUSE Sec1 family domain-containing p	623640	1431600	204700	0	1190600	432650	0	0	0	0	11119000	0
Janus kinase and microtubule-interacting protein 1	Jakmip1	>sp|Q8BVL9|JKIP1_MOUSE Janus kinase and microtubule-interacting protein 1 OS=Mus musculus GN=Jakmip1 PE=1 SV=2;>tr|D3Z4U5|D3Z4U5_MOUSE Janus kinase and microtubule-interacting protein 1 OS=Mus musculus GN=Jakmip1 PE=4 SV=1;>tr|G3UYZ9|G3UYZ9_MOUSE Janus kin	2745700	7430100	6984200	764810	0	1769200	0	0	0	0	0	0
DDB1- and CUL4-associated factor 11	Dcaf11	>sp|Q91VU6-2|DCA11_MOUSE Isoform 2 of DDB1- and CUL4-associated factor 11 OS=Mus musculus GN=Dcaf11;>tr|Q3TYA0|Q3TYA0_MOUSE WD repeat domain 23, isoform CRA_b OS=Mus musculus GN=Dcaf11 PE=2 SV=1;>tr|D3Z4U8|D3Z4U8_MOUSE DDB1- and CUL4-associated factor 11 O	0	0	0	0	383830	0	0	0	0	0	2797500	0
Gamma-tubulin complex component 5	Tubgcp5	>tr|D3Z4Y2|D3Z4Y2_MOUSE Gamma-tubulin complex component 5 OS=Mus musculus GN=Tubgcp5 PE=4 SV=2;>sp|Q8BKN5-2|GCP5_MOUSE Isoform 2 of Gamma-tubulin complex component 5 OS=Mus musculus GN=Tubgcp5;>sp|Q8BKN5-3|GCP5_MOUSE Isoform 3 of Gamma-tubulin complex comp	229240	0	157020	0	0	0	0	0	0	0	0	0
Deoxyribonuclease-2-alpha	Dnase2a;Dnase2	>tr|D3Z512|D3Z512_MOUSE Protein Dnase2a OS=Mus musculus GN=Dnase2a PE=4 SV=1;>tr|Q3UM14|Q3UM14_MOUSE Deoxyribonuclease II alpha OS=Mus musculus GN=Dnase2a PE=2 SV=1;>sp|P56542|DNS2A_MOUSE Deoxyribonuclease-2-alpha OS=Mus musculus GN=Dnase2 PE=2 SV=1;>tr|D3	0	0	0	0	0	0	0	0	0	0	0	0
Signal peptidase complex catalytic subunit SEC11C	Sec11c	>tr|D6RFV4|D6RFV4_MOUSE Sec11-like 3 (S. cerevisiae), isoform CRA_c OS=Mus musculus GN=Sec11c PE=4 SV=1;>tr|D3Z5H3|D3Z5H3_MOUSE Signal peptidase complex catalytic subunit SEC11C (Fragment) OS=Mus musculus GN=Sec11c PE=4 SV=1;>sp|Q9D8V7|SC11C_MOUSE Signal p	1870800	0	0	0	3234600	0	0	0	0	0	3144600	0
Zinc finger CCCH-type antiviral protein 1	Zc3hav1	>tr|D3Z5I1|D3Z5I1_MOUSE Zinc finger CCCH-type antiviral protein 1 OS=Mus musculus GN=Zc3hav1 PE=4 SV=1;>sp|Q3UPF5-2|ZCCHV_MOUSE Isoform 2 of Zinc finger CCCH-type antiviral protein 1 OS=Mus musculus GN=Zc3hav1;>sp|Q3UPF5|ZCCHV_MOUSE Zinc finger CCCH-type a	814820	445060	108260	21300	790240	62529	15404000	9823800	6806100	0	11675000	2572900
RNA-binding protein 33	Rbm33	>tr|D3Z5I9|D3Z5I9_MOUSE RNA-binding protein 33 OS=Mus musculus GN=Rbm33 PE=4 SV=1;>sp|Q9CXK9|RBM33_MOUSE RNA-binding protein 33 OS=Mus musculus GN=Rbm33 PE=1 SV=2	531850	1083700	1074600	828340	1715800	1846500	26487000	44010000	22879000	0	21128000	27116000
Zinc transporter 2	Slc30a2	>tr|D3Z5N1|D3Z5N1_MOUSE Zinc transporter 2 OS=Mus musculus GN=Slc30a2 PE=4 SV=1;>tr|D3Z5N0|D3Z5N0_MOUSE Zinc transporter 2 OS=Mus musculus GN=Slc30a2 PE=4 SV=1;>sp|Q2HJ10|ZNT2_MOUSE Zinc transporter 2 OS=Mus musculus GN=Slc30a2 PE=2 SV=1	0	0	0	0	0	175210	0	0	0	0	0	1159200
Glycogenin-1	Gyg1;Gyg	>sp|Q9R062|GLYG_MOUSE Glycogenin-1 OS=Mus musculus GN=Gyg1 PE=2 SV=3;>tr|Q3TWR9|Q3TWR9_MOUSE Glycogenin, isoform CRA_a OS=Mus musculus GN=Gyg PE=2 SV=1;>tr|D3Z5N4|D3Z5N4_MOUSE Protein Gyg OS=Mus musculus GN=Gyg PE=4 SV=1	0	461550	0	0	0	2438900	0	0	0	0	0	17204000
1-phosphatidylinositol 3-phosphate 5-kinase	Pikfyve	>sp|Q9Z1T6-1|FYV1_MOUSE Isoform 2 of 1-phosphatidylinositol 3-phosphate 5-kinase OS=Mus musculus GN=Pikfyve;>tr|D3Z5N5|D3Z5N5_MOUSE 1-phosphatidylinositol 3-phosphate 5-kinase OS=Mus musculus GN=Pikfyve PE=4 SV=2;>sp|Q9Z1T6|FYV1_MOUSE 1-phosphatidylinosito	113870	119520	40612	2958200	618680	158700	13852000	0	0	0	10591000	13543000
DNA-binding protein SMUBP-2	Ighmbp2	>tr|D3Z5P5|D3Z5P5_MOUSE DNA-binding protein SMUBP-2 OS=Mus musculus GN=Ighmbp2 PE=4 SV=1;>sp|P40694|SMBP2_MOUSE DNA-binding protein SMUBP-2 OS=Mus musculus GN=Ighmbp2 PE=1 SV=1	144900	133600	162640	81796	1075100	0	0	0	0	0	12029000	0
Kinesin light chain 1	Klc1	>tr|Q5UE59|Q5UE59_MOUSE Kinesin light chain 1 OS=Mus musculus GN=Klc1 PE=2 SV=1;>tr|E9QM07|E9QM07_MOUSE Kinesin light chain 1 OS=Mus musculus GN=Klc1 PE=4 SV=1;>tr|E9QKS0|E9QKS0_MOUSE Kinesin light chain 1 OS=Mus musculus GN=Klc1 PE=4 SV=1;>tr|E9Q7C9|E9Q7C	1134800	11193000	2899400	1932500	5922500	4440400	0	82529000	129810000	85060000	60312000	79109000
Peroxisomal targeting signal 1 receptor	Pex5	>sp|O09012-2|PEX5_MOUSE Isoform 2 of Peroxisomal targeting signal 1 receptor OS=Mus musculus GN=Pex5;>tr|D3Z600|D3Z600_MOUSE Peroxisomal targeting signal 1 receptor OS=Mus musculus GN=Pex5 PE=4 SV=1;>sp|O09012|PEX5_MOUSE Peroxisomal targeting signal 1 rece	1040100	1022400	0	744700	4105700	2501500	27299000	0	0	28538000	38058000	44295000
Non-histone chromosomal protein HMG-14	Hmgn1	>tr|D3Z607|D3Z607_MOUSE Non-histone chromosomal protein HMG-14 OS=Mus musculus GN=Hmgn1 PE=4 SV=1;>sp|P18608|HMGN1_MOUSE Non-histone chromosomal protein HMG-14 OS=Mus musculus GN=Hmgn1 PE=1 SV=2	36720000	85304000	31338000	4919600	21098000	63434000	41195000	93682000	45804000	0	0	0
Vacuolar protein sorting-associated protein 29	Vps29	>tr|D3Z645|D3Z645_MOUSE Vacuolar protein sorting-associated protein 29 OS=Mus musculus GN=Vps29 PE=4 SV=1;>sp|Q9QZ88|VPS29_MOUSE Vacuolar protein sorting-associated protein 29 OS=Mus musculus GN=Vps29 PE=1 SV=1;>sp|Q9QZ88-2|VPS29_MOUSE Isoform 2 of Vacuola	18963000	29690000	14473000	17090000	58271000	23328000	136530000	128710000	167350000	126610000	231700000	141950000
Synaptojanin-1	Synj1	>tr|E9Q7S0|E9Q7S0_MOUSE Synaptojanin-1 OS=Mus musculus GN=Synj1 PE=4 SV=1;>tr|F7BQW7|F7BQW7_MOUSE Synaptojanin-1 (Fragment) OS=Mus musculus GN=Synj1 PE=4 SV=1;>sp|Q8CHC4|SYNJ1_MOUSE Synaptojanin-1 OS=Mus musculus GN=Synj1 PE=1 SV=3;>tr|D3Z656|D3Z656_MOUSE	777870	64946	1061800	0	172230	772730	0	0	0	0	0	0
[truncated: 5,268 more rows]
