# Supplementary material for: Two Functional Axes of Feedback-Enforced PRC2 Recruitment in Mouse Embryonic Stem Cells
Source: Stem Cell Reports. 2020 Aug 6;15(6):1287–300. doi: 10.1016/j.stemcr.2020.07.007 (PMC7724473; doi:10.1016/j.stemcr.2020.07.007)
Supplement: Table S2. Chromatin Proteome Quantification (ChEP) [file mmc3.xlsx]

## Sheet: Chromatin proteome ChEP
Protein IDs	Majority protein IDs	Peptide counts (all)	Peptide counts (razor+unique)	Peptide counts (unique)	Protein names	Gene names	Fasta headers	Peptides eed226_1	Peptides eed226_2	Peptides eedko_1	Peptides eedko_2	Peptides jarid2_1	Peptides jarid2_2	Peptides mtf2_1	Peptides mtf2_2	Peptides mtf2_3	Peptides wt_1	Peptides wt_2	Peptides wt3	Razor + unique peptides eed226_1	Razor + unique peptides eed226_2	Razor + unique peptides eedko_1	Razor + unique peptides eedko_2	Razor + unique peptides jarid2_1	Razor + unique peptides jarid2_2	Razor + unique peptides mtf2_1	Razor + unique peptides mtf2_2	Razor + unique peptides mtf2_3	Razor + unique peptides wt_1	Razor + unique peptides wt_2	Razor + unique peptides wt3	Unique peptides eed226_1	Unique peptides eed226_2	Unique peptides eedko_1	Unique peptides eedko_2	Unique peptides jarid2_1	Unique peptides jarid2_2	Unique peptides mtf2_1	Unique peptides mtf2_2	Unique peptides mtf2_3	Unique peptides wt_1	Unique peptides wt_2	Unique peptides wt3	Mol. weight [kDa]	Sequence coverage eed226_1 [%]	Sequence coverage eed226_2 [%]	Sequence coverage eedko_1 [%]	Sequence coverage eedko_2 [%]	Sequence coverage jarid2_1 [%]
Q8K2D3;A0ELI5;D6RCX6;D3YYS4	Q8K2D3;A0ELI5	16;16;2;2	16;16;2;2	16;16;2;2	Enhancer of mRNA-decapping protein 3	Edc3	>sp|Q8K2D3|EDC3_MOUSE Enhancer of mRNA-decapping protein 3 OS=Mus musculus GN=Edc3 PE=2 SV=1;>tr|A0ELI5|A0ELI5_MOUSE Putative uncharacterized protein OS=Mus musculus GN=Edc3 PE=4 SV=1	11	7	8	6	11	10	9	7	11	11	8	7	11	7	8	6	11	10	9	7	11	11	8	7	11	7	8	6	11	10	9	7	11	11	8	7	55.957	29.1	17.5	19.9	15.4	28.5
Q9ERF3;A0MNP4;Q8BVQ0;F6U7Z8	Q9ERF3;A0MNP4;Q8BVQ0;F6U7Z8	16;16;14;12	16;16;14;12	16;16;14;12	WD repeat-containing protein 61	Wdr61	>sp|Q9ERF3|WDR61_MOUSE WD repeat-containing protein 61 OS=Mus musculus GN=Wdr61 PE=2 SV=1;>tr|A0MNP4|A0MNP4_MOUSE CDW13/WDR61 OS=Mus musculus GN=Wdr61 PE=2 SV=1;>tr|Q8BVQ0|Q8BVQ0_MOUSE WD repeat-containing protein 61 OS=Mus musculus GN=Wdr61 PE=2 SV=1;>tr|	9	9	10	10	10	12	7	10	10	10	13	11	9	9	10	10	10	12	7	10	10	10	13	11	9	9	10	10	10	12	7	10	10	10	13	11	33.772	33.8	32.5	40.3	44.3	44.6
Q78PG9;A0PK78	Q78PG9;A0PK78	8;8	8;8	8;8	Coiled-coil domain-containing protein 25	Ccdc25	>sp|Q78PG9|CCD25_MOUSE Coiled-coil domain-containing protein 25 OS=Mus musculus GN=Ccdc25 PE=1 SV=1;>tr|A0PK78|A0PK78_MOUSE Coiled-coil domain containing 25 OS=Mus musculus GN=Ccdc25 PE=2 SV=1	4	4	4	5	5	5	4	4	4	5	5	5	4	4	4	5	5	5	4	4	4	5	5	5	4	4	4	5	5	5	4	4	4	5	5	5	24.48	20.2	22.1	20.2	24.5	27.4
Q8BHN3;Q8BHN3-2;A1A4T2;Q8BHN3-3	Q8BHN3;Q8BHN3-2;A1A4T2;Q8BHN3-3	31;31;31;23	31;31;31;23	31;31;31;23	Neutral alpha-glucosidase AB	Ganab	>sp|Q8BHN3|GANAB_MOUSE Neutral alpha-glucosidase AB OS=Mus musculus GN=Ganab PE=1 SV=1;>sp|Q8BHN3-2|GANAB_MOUSE Isoform 2 of Neutral alpha-glucosidase AB OS=Mus musculus GN=Ganab;>tr|A1A4T2|A1A4T2_MOUSE Alpha glucosidase 2 alpha neutral subunit OS=Mus musc	6	3	7	1	15	11	14	15	17	3	3	3	6	3	7	1	15	11	14	15	17	3	3	3	6	3	7	1	15	11	14	15	17	3	3	3	106.91	8.4	3.5	9.3	1.5	21.5
Q9Z1J1;A1A550;A1A549;F6VNH1	Q9Z1J1;A1A550;A1A549	11;11;11;1	11;11;11;1	9;9;9;1	Transcription factor 7-like 1	Tcf7l1	>sp|Q9Z1J1|TF7L1_MOUSE Transcription factor 7-like 1 OS=Mus musculus GN=Tcf7l1 PE=1 SV=2;>tr|A1A550|A1A550_MOUSE Transcription factor 3 OS=Mus musculus GN=Tcf7l1 PE=2 SV=1;>tr|A1A549|A1A549_MOUSE Transcription factor 3 OS=Mus musculus GN=Tcf7l1 PE=2 SV=1	4	4	7	6	4	6	5	6	5	4	5	6	4	4	7	6	4	6	5	6	5	4	5	6	3	3	7	4	3	4	4	4	4	3	4	4	62.298	10.3	11.1	20.7	15.6	12.3
A1BN54;D3YY95	A1BN54	53;5	2;0	2;0		Actn1	>tr|A1BN54|A1BN54_MOUSE Alpha actinin 1a OS=Mus musculus GN=Actn1 PE=2 SV=1	33	30	35	38	37	40	40	41	39	43	37	33	1	0	1	1	2	1	1	1	1	1	1	1	1	0	1	1	2	1	1	1	1	1	1	1	102.72	47.6	42.4	48.1	55	54
Q8BX70-2;Q8BX70-3;E9QLN1;Q8BX70;A1ILG8;A1ILH1;A1ILH0	Q8BX70-2;Q8BX70-3;E9QLN1;Q8BX70;A1ILG8	11;11;11;11;11;1;1	11;11;11;11;11;1;1	11;11;11;11;11;1;1	Vacuolar protein sorting-associated protein 13C	Vps13c	>sp|Q8BX70-2|VP13C_MOUSE Isoform 2 of Vacuolar protein sorting-associated protein 13C OS=Mus musculus GN=Vps13c;>sp|Q8BX70-3|VP13C_MOUSE Isoform 3 of Vacuolar protein sorting-associated protein 13C OS=Mus musculus GN=Vps13c;>tr|E9QLN1|E9QLN1_MOUSE Vacuolar	2	0	2	2	2	1	3	3	3	3	1	1	2	0	2	2	2	1	3	3	3	3	1	1	2	0	2	2	2	1	3	3	3	3	1	1	405.82	0.7	0	0.8	0.7	1.5
Q9CS00;A1L013	Q9CS00;A1L013	20;20	20;20	20;20	Cactin	Cactin	>sp|Q9CS00|CS029_MOUSE Uncharacterized protein C19orf29 homolog OS=Mus musculus PE=1 SV=2;>tr|A1L013|A1L013_MOUSE Cactin OS=Mus musculus GN=2510012J08Rik PE=2 SV=1	11	9	12	11	13	11	13	9	13	9	11	10	11	9	12	11	13	11	13	9	13	9	11	10	11	9	12	11	13	11	13	9	13	9	11	10	90.66	16.5	14.1	21.1	18.1	22.8
Q920F6;A1L2Z0;Q6WIZ7	Q920F6;A1L2Z0	17;17;1	17;17;1	17;17;1	Structural maintenance of chromosomes protein 1B;Structural maintenance of chromosomes protein	Smc1b	>sp|Q920F6|SMC1B_MOUSE Structural maintenance of chromosomes protein 1B OS=Mus musculus GN=Smc1b PE=1 SV=1;>tr|A1L2Z0|A1L2Z0_MOUSE Structural maintenance of chromosomes protein OS=Mus musculus GN=Smc1b PE=2 SV=1	7	1	12	11	2	3	3	1	4	1	2	5	7	1	12	11	2	3	3	1	4	1	2	5	7	1	12	11	2	3	3	1	4	1	2	5	144.51	5.8	0.6	10.8	11.4	0.6
Q05BC8;A2A4N5;A2A4N8;A2A4N7;P97432;A1L329;F6S397;F6VIQ4	Q05BC8;A2A4N5;A2A4N8;A2A4N7;P97432;A1L329;F6S397	3;3;3;3;3;3;2;1	3;3;3;3;3;3;2;1	3;3;3;3;3;3;2;1	Next to BRCA1 gene 1 protein	Nbr1	>tr|Q05BC8|Q05BC8_MOUSE Nbr1 protein OS=Mus musculus GN=Nbr1 PE=2 SV=1;>tr|A2A4N5|A2A4N5_MOUSE Neighbor of Brca1 gene 1 OS=Mus musculus GN=Nbr1 PE=4 SV=1;>tr|A2A4N8|A2A4N8_MOUSE Neighbor of Brca1 gene 1 OS=Mus musculus GN=Nbr1 PE=4 SV=1;>tr|A2A4N7|A2A4N7_M	1	0	0	0	0	2	0	0	0	1	1	0	1	0	0	0	0	2	0	0	0	1	1	0	1	0	0	0	0	2	0	0	0	1	1	0	98.815	2	0	0	0	0
F6ZS07;A1L341;Q61214;A9C475;Q9Z188-2;Q9Z188;Q9Z188-3	F6ZS07;A1L341;Q61214;A9C475	6;6;6;6;1;1;1	6;6;6;6;1;1;1	6;6;6;6;1;1;1	Dual specificity tyrosine-phosphorylation-regulated kinase 1A	Dyrk1a	>tr|F6ZS07|F6ZS07_MOUSE Dual-specificity tyrosine-phosphorylation-regulated kinase 1A OS=Mus musculus GN=Dyrk1a PE=4 SV=1;>tr|A1L341|A1L341_MOUSE Dual-specificity tyrosine-(Y)-phosphorylation regulated kinase 1a OS=Mus musculus GN=Dyrk1a PE=2 SV=1;>sp|Q612	2	2	1	3	0	3	4	4	3	4	1	3	2	2	1	3	0	3	4	4	3	4	1	3	2	2	1	3	0	3	4	4	3	4	1	3	65.944	4.9	5.2	1.9	6.6	0
P16627;A1L347	P16627;A1L347	15;15	3;3	3;3	Heat shock 70 kDa protein 1-like	Hspa1l	>sp|P16627|HS71L_MOUSE Heat shock 70 kDa protein 1-like OS=Mus musculus GN=Hspa1l PE=2 SV=4;>tr|A1L347|A1L347_MOUSE Heat shock protein 1-like OS=Mus musculus GN=Hspa1l PE=2 SV=1	7	6	10	10	6	7	8	9	7	8	8	6	1	0	3	1	1	1	1	2	1	1	1	0	1	0	3	1	1	1	1	2	1	1	1	0	70.636	13.6	9.4	22.3	18.7	11.1
Q9WUN2;A1L361	Q9WUN2;A1L361	6;6	6;6	6;6	Serine/threonine-protein kinase TBK1	Tbk1	>sp|Q9WUN2|TBK1_MOUSE Serine/threonine-protein kinase TBK1 OS=Mus musculus GN=Tbk1 PE=1 SV=1;>tr|A1L361|A1L361_MOUSE TANK-binding kinase 1 OS=Mus musculus GN=Tbk1 PE=2 SV=1	1	0	1	0	0	2	2	0	1	0	0	1	1	0	1	0	0	2	2	0	1	0	0	1	1	0	1	0	0	2	2	0	1	0	0	1	83.424	2.5	0	1.6	0	0
Q9D7Z3;A1L3B6;Q9D7Z3-2	Q9D7Z3;A1L3B6;Q9D7Z3-2	13;13;11	13;13;11	13;13;11	Nucleolar protein 7	Nol7	>sp|Q9D7Z3|NOL7_MOUSE Nucleolar protein 7 OS=Mus musculus GN=Nol7 PE=1 SV=1;>tr|A1L3B6|A1L3B6_MOUSE Nol7 protein OS=Mus musculus GN=Nol7 PE=2 SV=1;>sp|Q9D7Z3-2|NOL7_MOUSE Isoform 2 of Nucleolar protein 7 OS=Mus musculus GN=Nol7	10	7	9	5	10	9	9	6	8	9	7	10	10	7	9	5	10	9	9	6	8	9	7	10	10	7	9	5	10	9	9	6	8	9	7	10	28.97	33.5	27.2	33.1	19.3	33.5
P26516;A1L3B8	P26516;A1L3B8	12;12	12;12	12;12	26S proteasome non-ATPase regulatory subunit 7	Psmd7	>sp|P26516|PSD7_MOUSE 26S proteasome non-ATPase regulatory subunit 7 OS=Mus musculus GN=Psmd7 PE=1 SV=2;>tr|A1L3B8|A1L3B8_MOUSE Proteasome (Prosome, macropain) 26S subunit, non-ATPase, 7 OS=Mus musculus GN=Psmd7 PE=2 SV=1	7	5	7	5	6	10	6	8	6	6	6	4	7	5	7	5	6	10	6	8	6	6	6	4	7	5	7	5	6	10	6	8	6	6	6	4	36.539	31.2	14.3	32.7	20.6	23.7
A2A3V1	A2A3V1	5	5	5	A-kinase anchor protein 17B	Akap17b	>sp|A2A3V1|AK17B_MOUSE A-kinase anchor protein 17B OS=Mus musculus GN=Akap17b PE=1 SV=2	0	2	1	3	1	2	1	2	0	1	0	2	0	2	1	3	1	2	1	2	0	1	0	2	0	2	1	3	1	2	1	2	0	1	0	2	111.06	0	2.4	1.3	4.6	1.3
A2A3Z2;Q8BN78;A2A3Z3	A2A3Z2;Q8BN78;A2A3Z3	5;5;5	5;5;5	5;5;5	Transcriptional regulator Kaiso	Zbtb33	>tr|A2A3Z2|A2A3Z2_MOUSE Transcriptional regulator Kaiso (Fragment) OS=Mus musculus GN=Zbtb33 PE=4 SV=1;>sp|Q8BN78|KAISO_MOUSE Transcriptional regulator Kaiso OS=Mus musculus GN=Zbtb33 PE=1 SV=1;>tr|A2A3Z3|A2A3Z3_MOUSE Zinc finger and BTB domain containing	1	1	2	1	0	1	1	2	0	0	0	1	1	1	2	1	0	1	1	2	0	0	0	1	1	1	2	1	0	1	1	2	0	0	0	1	67.955	2.9	2.1	5	2.1	0
Q05186;A2A3Z8	Q05186;A2A3Z8	7;7	7;7	7;7	Reticulocalbin-1	Rcn1	>sp|Q05186|RCN1_MOUSE Reticulocalbin-1 OS=Mus musculus GN=Rcn1 PE=1 SV=1;>tr|A2A3Z8|A2A3Z8_MOUSE Reticulocalbin 1 OS=Mus musculus GN=Rcn1 PE=4 SV=1	0	0	1	1	1	3	2	1	1	0	0	0	0	0	1	1	1	3	2	1	1	0	0	0	0	0	1	1	1	3	2	1	1	0	0	0	38.113	0	0	3.7	3.7	4
F6VV60;P63015;A2A411;A2A409;E9PWD7;B2FDB2;F6RVI0;F8WGP8;P63015-2;A2A410	F6VV60;P63015;A2A411;A2A409;E9PWD7;B2FDB2;F6RVI0;F8WGP8;P63015-2;A2A410	2;2;2;1;1;1;1;1;1;1	2;2;2;1;1;1;1;1;1;1	2;2;2;1;1;1;1;1;1;1	Paired box protein Pax-6	Pax6	>tr|F6VV60|F6VV60_MOUSE Paired box protein Pax-6 (Fragment) OS=Mus musculus GN=Pax6 PE=3 SV=1;>sp|P63015|PAX6_MOUSE Paired box protein Pax-6 OS=Mus musculus GN=Pax6 PE=1 SV=1;>tr|A2A411|A2A411_MOUSE Paired box gene 6 OS=Mus musculus GN=Pax6 PE=3 SV=1;>tr|A	0	0	0	0	0	1	0	0	0	1	0	0	0	0	0	0	0	1	0	0	0	1	0	0	0	0	0	0	0	1	0	0	0	1	0	0	32.208	0	0	0	0	0
A2A432;A2A432-2;E9PXY1	A2A432;A2A432-2;E9PXY1	75;71;59	75;71;59	60;58;46	Cullin-4B	Cul4b	>sp|A2A432|CUL4B_MOUSE Cullin-4B OS=Mus musculus GN=Cul4b PE=1 SV=1;>sp|A2A432-2|CUL4B_MOUSE Isoform 2 of Cullin-4B OS=Mus musculus GN=Cul4b;>tr|E9PXY1|E9PXY1_MOUSE Cullin-4B OS=Mus musculus GN=Cul4b PE=3 SV=1	55	55	58	58	60	60	57	58	59	56	56	51	55	55	58	58	60	60	57	58	59	56	56	51	44	47	46	45	47	47	45	47	47	45	43	38	110.7	55.8	56.1	57.2	60.9	62.7
Q811Q9;A2A450;Q811Q9-2;A2A451	Q811Q9;A2A450;Q811Q9-2;A2A451	9;9;8;8	4;4;3;3	4;4;3;3	Choline-phosphate cytidylyltransferase B	Pcyt1b	>sp|Q811Q9|PCY1B_MOUSE Choline-phosphate cytidylyltransferase B OS=Mus musculus GN=Pcyt1b PE=1 SV=2;>tr|A2A450|A2A450_MOUSE Phosphate cytidylyltransferase 1, choline, beta isoform OS=Mus musculus GN=Pcyt1b PE=4 SV=1;>sp|Q811Q9-2|PCY1B_MOUSE Isoform 2 of Ch	5	2	3	1	5	4	3	2	3	2	6	4	1	0	0	0	1	2	0	1	0	0	2	0	1	0	0	0	1	2	0	1	0	0	2	0	41.9	19.8	6	11.7	3.3	19.5
Q9ET26;A2A462;E9Q233	Q9ET26;A2A462;E9Q233	9;9;7	9;9;7	9;9;7	RING finger protein 114	Rnf114	>sp|Q9ET26|RN114_MOUSE RING finger protein 114 OS=Mus musculus GN=Rnf114 PE=2 SV=2;>tr|A2A462|A2A462_MOUSE Ring finger protein 114 OS=Mus musculus GN=Rnf114 PE=4 SV=1;>tr|E9Q233|E9Q233_MOUSE RING finger protein 114 OS=Mus musculus GN=Rnf114 PE=4 SV=1	7	6	7	6	8	8	7	6	7	7	7	6	7	6	7	6	8	8	7	6	7	7	7	6	7	6	7	6	8	8	7	6	7	7	7	6	25.745	39.3	35.8	39.3	35.8	43.7
A2A468;Q05BA5;E9QPU8;O09000	A2A468;Q05BA5;E9QPU8;O09000	48;48;46;43	48;48;46;43	48;48;46;43	Nuclear receptor coactivator 3	Ncoa3	>tr|A2A468|A2A468_MOUSE Nuclear receptor coactivator 3 OS=Mus musculus GN=Ncoa3 PE=4 SV=1;>tr|Q05BA5|Q05BA5_MOUSE Nuclear receptor coactivator 3 OS=Mus musculus GN=Ncoa3 PE=2 SV=1;>tr|E9QPU8|E9QPU8_MOUSE Nuclear receptor coactivator 3 OS=Mus musculus GN=Nc	29	28	30	33	33	35	37	26	34	28	32	30	29	28	30	33	33	35	37	26	34	28	32	30	29	28	30	33	33	35	37	26	34	28	32	30	151.82	29.9	28.5	31.6	35.4	33.7
E9Q8D1;A2A483;E9Q8D3;A2A484;Q3UH28;A2A482;A2A485;A2A486	E9Q8D1;A2A483;E9Q8D3;A2A484;Q3UH28;A2A482;A2A485	42;42;41;41;40;39;35;5	42;42;41;41;40;39;35;5	21;21;20;20;19;18;14;0		Zmynd8	>tr|E9Q8D1|E9Q8D1_MOUSE Protein Zmynd8 OS=Mus musculus GN=Zmynd8 PE=4 SV=1;>tr|A2A483|A2A483_MOUSE Protein Zmynd8 OS=Mus musculus GN=Zmynd8 PE=4 SV=1;>tr|E9Q8D3|E9Q8D3_MOUSE Protein Zmynd8 OS=Mus musculus GN=Zmynd8 PE=4 SV=1;>tr|A2A484|A2A484_MOUSE Protein	26	22	23	16	30	26	32	22	35	26	27	24	26	22	23	16	30	26	32	22	35	26	27	24	12	12	12	9	17	13	16	13	19	14	15	11	129.47	31.5	26.1	29.7	21.4	38
A2A4A1;Q91ZF0;F6TF70;F7CGC9	A2A4A1;Q91ZF0;F6TF70	5;4;4;2	5;4;4;2	5;4;4;2	DnaJ homolog subfamily C member 24	Dnajc24	>tr|A2A4A1|A2A4A1_MOUSE DnaJ (Hsp40) homolog, subfamily C, member 24 OS=Mus musculus GN=Dnajc24 PE=4 SV=1;>sp|Q91ZF0|DJC24_MOUSE DnaJ homolog subfamily C member 24 OS=Mus musculus GN=Dnajc24 PE=1 SV=2;>tr|F6TF70|F6TF70_MOUSE Uncharacterized protein (Fragme	4	2	1	3	2	3	3	3	4	2	3	4	4	2	1	3	2	3	3	3	4	2	3	4	4	2	1	3	2	3	3	3	4	2	3	4	16.922	36.5	11.5	10.8	22.3	12.8
A2A4A6;Q62077;A2A4A7;G3UXP4	A2A4A6;Q62077;A2A4A7	14;14;14;4	14;14;14;4	14;14;14;4	1-phosphatidylinositol 4,5-bisphosphate phosphodiesterase gamma-1	Plcg1	>tr|A2A4A6|A2A4A6_MOUSE 1-phosphatidylinositol 4,5-bisphosphate phosphodiesterase gamma-1 OS=Mus musculus GN=Plcg1 PE=4 SV=1;>sp|Q62077|PLCG1_MOUSE 1-phosphatidylinositol 4,5-bisphosphate phosphodiesterase gamma-1 OS=Mus musculus GN=Plcg1 PE=1 SV=2;>tr|A2A	7	4	5	5	3	6	8	8	6	5	4	4	7	4	5	5	3	6	8	8	6	5	4	4	7	4	5	5	3	6	8	8	6	5	4	4	148.53	8.1	5.3	5.3	7.1	4.7
P33609;A2A4H0;B9EHJ9	P33609;A2A4H0;B9EHJ9	61;61;36	61;61;36	61;61;36	DNA polymerase alpha catalytic subunit	Pola1	>sp|P33609|DPOLA_MOUSE DNA polymerase alpha catalytic subunit OS=Mus musculus GN=Pola1 PE=1 SV=2;>tr|A2A4H0|A2A4H0_MOUSE DNA polymerase OS=Mus musculus GN=Pola1 PE=3 SV=1;>tr|B9EHJ9|B9EHJ9_MOUSE DNA polymerase alpha catalytic subunit OS=Mus musculus GN=Pol	45	36	40	35	47	49	43	36	44	40	43	40	45	36	40	35	47	49	43	36	44	40	43	40	45	36	40	35	47	49	43	36	44	40	43	40	167.34	34.1	29.6	29.9	27.3	36.8
Q02257;A2A4H7	Q02257;A2A4H7	35;35	35;35	30;30	Junction plakoglobin	Jup	>sp|Q02257|PLAK_MOUSE Junction plakoglobin OS=Mus musculus GN=Jup PE=1 SV=3;>tr|A2A4H7|A2A4H7_MOUSE Junction plakoglobin OS=Mus musculus GN=Jup PE=4 SV=1	19	18	25	20	11	19	19	19	25	22	27	14	19	18	25	20	11	19	19	19	25	22	27	14	16	15	21	15	10	16	18	16	22	17	23	11	81.8	35.8	33.4	43.4	34.5	20.5
Q9CQ80;A2A4J8;A8XY17;Q9CQ80-2;A2A4K0;E9PXS9	Q9CQ80;A2A4J8;A8XY17;Q9CQ80-2;A2A4K0	6;6;4;4;4;2	6;6;4;4;4;2	6;6;4;4;4;2	Vacuolar protein-sorting-associated protein 25	Vps25	>sp|Q9CQ80|VPS25_MOUSE Vacuolar protein-sorting-associated protein 25 OS=Mus musculus GN=Vps25 PE=2 SV=1;>tr|A2A4J8|A2A4J8_MOUSE Vacuolar protein sorting 25 (Yeast) OS=Mus musculus GN=Vps25 PE=4 SV=1;>tr|A8XY17|A8XY17_MOUSE Vacuolar protein sorting 25 (Yea	2	3	2	1	2	4	3	4	2	2	2	2	2	3	2	1	2	4	3	4	2	2	2	2	2	3	2	1	2	4	3	4	2	2	2	2	20.747	18.8	24.4	18.8	5.7	18.8
O54941;A2A4L8;C0IMW9	O54941;A2A4L8	23;23;8	22;22;8	22;22;8	SWI/SNF-related matrix-associated actin-dependent regulator of chromatin subfamily E member 1	Smarce1	>sp|O54941|SMCE1_MOUSE SWI/SNF-related matrix-associated actin-dependent regulator of chromatin subfamily E member 1 OS=Mus musculus GN=Smarce1 PE=1 SV=1;>tr|A2A4L8|A2A4L8_MOUSE MCG15366, isoform CRA_c OS=Mus musculus GN=Smarce1 PE=4 SV=1	17	16	18	19	21	18	20	15	18	16	17	18	16	15	17	18	20	17	19	14	17	15	16	17	16	15	17	18	20	17	19	14	17	15	16	17	46.638	49.9	38.9	50.4	58.9	59.1
A2A4P0;F6ZF21;A2A4N9	A2A4P0;F6ZF21;A2A4N9	52;51;47	52;51;47	50;49;45	ATP-dependent RNA helicase DHX8	Dhx8	>sp|A2A4P0|DHX8_MOUSE ATP-dependent RNA helicase DHX8 OS=Mus musculus GN=Dhx8 PE=2 SV=1;>tr|F6ZF21|F6ZF21_MOUSE Uncharacterized protein (Fragment) OS=Mus musculus GN=Dhx8 PE=4 SV=1;>tr|A2A4N9|A2A4N9_MOUSE ATP-dependent RNA helicase DHX8 (Fragment) OS=Mus m	37	34	43	36	42	40	35	37	39	33	33	37	37	34	43	36	42	40	35	37	39	33	33	37	35	33	41	34	40	38	33	35	37	31	31	36	142.57	34.2	36.1	41.1	34.2	41.6
Q3THG9;A2AI35;A2A4P3;A2A4P4	Q3THG9;A2AI35;A2A4P3;A2A4P4	8;8;8;8	8;8;8;8	8;8;8;8	Alanyl-tRNA editing protein Aarsd1	Aarsd1	>sp|Q3THG9|AASD1_MOUSE Alanyl-tRNA editing protein Aarsd1 OS=Mus musculus GN=Aarsd1 PE=1 SV=2;>tr|A2AI35|A2AI35_MOUSE Alanyl-tRNA synthetase domain containing 1 OS=Mus musculus GN=Aarsd1 PE=4 SV=1;>tr|A2A4P3|A2A4P3_MOUSE Alanyl-tRNA synthetase domain conta	1	3	1	2	1	3	5	5	1	2	0	1	1	3	1	2	1	3	5	5	1	2	0	1	1	3	1	2	1	3	5	5	1	2	0	1	44.97	2.7	7.8	2.7	5.8	2.7
A2A4Q4;P48754	A2A4Q4;P48754	64;56	64;56	64;56	Breast cancer type 1 susceptibility protein homolog	Brca1	>tr|A2A4Q4|A2A4Q4_MOUSE Breast cancer 1 OS=Mus musculus GN=Brca1 PE=4 SV=1;>sp|P48754|BRCA1_MOUSE Breast cancer type 1 susceptibility protein homolog OS=Mus musculus GN=Brca1 PE=1 SV=2	36	33	33	36	47	43	45	34	42	37	34	42	36	33	33	36	47	43	45	34	42	37	34	42	36	33	33	36	47	43	45	34	42	37	34	42	198.79	26	24.6	27.6	27.6	39.2
A2A4U6	A2A4U6	4	2	2		Zfp334	>tr|A2A4U6|A2A4U6_MOUSE Protein Zfp334 OS=Mus musculus GN=Zfp334 PE=4 SV=1	1	3	0	2	1	1	0	1	0	0	0	0	0	1	0	1	1	0	0	0	0	0	0	0	0	1	0	1	1	0	0	0	0	0	0	0	78.257	1.6	6.2	0	3.5	1.9
Q9D1C1;A2A4Z0;A2A4Z1	Q9D1C1;A2A4Z0;A2A4Z1	14;14;12	14;14;12	14;14;12	Ubiquitin-conjugating enzyme E2 C	Ube2c	>sp|Q9D1C1|UBE2C_MOUSE Ubiquitin-conjugating enzyme E2 C OS=Mus musculus GN=Ube2c PE=2 SV=1;>tr|A2A4Z0|A2A4Z0_MOUSE Ubiquitin-conjugating enzyme E2C OS=Mus musculus GN=Ube2c PE=2 SV=1;>tr|A2A4Z1|A2A4Z1_MOUSE Ubiquitin-conjugating enzyme E2 C OS=Mus musculu	8	9	12	10	11	9	9	10	8	10	8	7	8	9	12	10	11	9	9	10	8	10	8	7	8	9	12	10	11	9	9	10	8	10	8	7	19.606	54.7	53.1	72.1	71.5	86
Q8CFL8;A2A4Z6	Q8CFL8;A2A4Z6	15;15	15;15	15;15	Zinc finger SWIM domain-containing protein 3	Zswim3	>sp|Q8CFL8|ZSWM3_MOUSE Zinc finger SWIM domain-containing protein 3 OS=Mus musculus GN=Zswim3 PE=2 SV=1;>tr|A2A4Z6|A2A4Z6_MOUSE Zinc finger, SWIM domain containing 3 OS=Mus musculus GN=Zswim3 PE=4 SV=1	7	3	5	5	7	6	9	5	6	5	3	6	7	3	5	5	7	6	9	5	6	5	3	6	7	3	5	5	7	6	9	5	6	5	3	6	79.132	13.2	6.5	10.2	10.4	12.8
E9QLP8;P02535-3;P02535-2;A2A513;P02535;CON__P02535-1;CON__Q2M2I5	E9QLP8;P02535-3;P02535-2;A2A513;P02535;CON__P02535-1	13;13;13;13;13;13;2	1;1;1;1;1;1;0	1;1;1;1;1;1;0	Keratin, type I cytoskeletal 10	Krt10	>tr|E9QLP8|E9QLP8_MOUSE Keratin, type I cytoskeletal 10 OS=Mus musculus GN=Krt10 PE=3 SV=1;>sp|P02535-3|K1C10_MOUSE Isoform 3 of Keratin, type I cytoskeletal 10 OS=Mus musculus GN=Krt10;>sp|P02535-2|K1C10_MOUSE Isoform 2 of Keratin, type I cytoskeletal 10	9	10	10	9	9	9	10	10	10	9	10	10	0	1	0	0	0	0	1	0	1	0	0	0	0	1	0	0	0	0	1	0	1	0	0	0	49.403	15.2	17.1	17.1	16.7	15.2
A2A547;Q5I0T8;P84099	A2A547;Q5I0T8;P84099	7;7;7	7;7;7	7;7;7	Ribosomal protein L19;60S ribosomal protein L19	Rpl19	>tr|A2A547|A2A547_MOUSE Ribosomal protein L19 OS=Mus musculus GN=Rpl19 PE=3 SV=1;>tr|Q5I0T8|Q5I0T8_MOUSE Ribosomal protein L19 OS=Mus musculus GN=Rpl19 PE=2 SV=1;>sp|P84099|RL19_MOUSE 60S ribosomal protein L19 OS=Mus musculus GN=Rpl19 PE=1 SV=1	5	7	4	6	5	5	5	4	5	5	3	5	5	7	4	6	5	5	5	4	5	5	3	5	5	7	4	6	5	5	5	4	5	5	3	5	23.247	23.2	27.8	22.7	27.3	23.2
Q8BHL5-2;Q8BHL5;A2A5A5;Q8BHL5-3;F6YXR3;A2A5A7;D6RHT3;Q5GMG0	Q8BHL5-2;Q8BHL5;A2A5A5;Q8BHL5-3;F6YXR3	5;5;5;5;3;1;1;1	5;5;5;5;3;1;1;1	4;4;4;4;2;1;1;1	Engulfment and cell motility protein 2	Elmo2	>sp|Q8BHL5-2|ELMO2_MOUSE Isoform 2 of Engulfment and cell motility protein 2 OS=Mus musculus GN=Elmo2;>sp|Q8BHL5|ELMO2_MOUSE Engulfment and cell motility protein 2 OS=Mus musculus GN=Elmo2 PE=1 SV=1;>tr|A2A5A5|A2A5A5_MOUSE Engulfment and cell motility 2, c	3	0	2	1	1	2	3	2	2	2	2	0	3	0	2	1	1	2	3	2	2	2	2	0	3	0	1	1	0	1	2	1	1	1	1	0	82.542	6.5	0	4	1.8	1.4
A2A5C2;Q3UMZ6;A2A5C3;P28322	A2A5C2;Q3UMZ6;A2A5C3;P28322	7;7;7;6	5;5;5;4	5;5;5;4	ETS translocation variant 4	Etv4	>tr|A2A5C2|A2A5C2_MOUSE ETS translocation variant 4 OS=Mus musculus GN=Etv4 PE=3 SV=1;>tr|Q3UMZ6|Q3UMZ6_MOUSE ETS translocation variant 4 OS=Mus musculus GN=Etv4 PE=2 SV=1;>tr|A2A5C3|A2A5C3_MOUSE ETS translocation variant 4 OS=Mus musculus GN=Etv4 PE=3 SV=	2	1	1	1	3	3	3	1	2	2	1	1	0	0	0	0	1	1	1	1	0	0	0	1	0	0	0	0	1	1	1	1	0	0	0	1	53.484	3.8	1.9	1.9	1.9	11.7
Q9QYI3;A2A5E2;F7BTP8;A2A5E1	Q9QYI3;A2A5E2	41;41;19;14	41;41;19;14	41;41;19;14	DnaJ homolog subfamily C member 7	Dnajc7	>sp|Q9QYI3|DNJC7_MOUSE DnaJ homolog subfamily C member 7 OS=Mus musculus GN=Dnajc7 PE=1 SV=2;>tr|A2A5E2|A2A5E2_MOUSE DnaJ (Hsp40) homolog, subfamily C, member 7 OS=Mus musculus GN=Dnajc7 PE=4 SV=1	31	26	28	27	30	29	27	25	30	27	28	32	31	26	28	27	30	29	27	25	30	27	28	32	31	26	28	27	30	29	27	25	30	27	28	32	56.475	60.5	53.8	59.1	51.2	61.5
Q9JI11;A2A5L8;A2A5M9;F7BYZ4	Q9JI11;A2A5L8	9;9;3;1	9;9;3;1	5;5;2;1	Serine/threonine-protein kinase 4;Serine/threonine-protein kinase 4 37kDa subunit;Serine/threonine-protein kinase 4 18kDa subunit	Stk4	>sp|Q9JI11|STK4_MOUSE Serine/threonine-protein kinase 4 OS=Mus musculus GN=Stk4 PE=1 SV=1;>tr|A2A5L8|A2A5L8_MOUSE Serine/threonine kinase 4 OS=Mus musculus GN=Stk4 PE=4 SV=1	3	0	2	1	4	3	2	1	5	2	0	1	3	0	2	1	4	3	2	1	5	2	0	1	2	0	2	0	3	1	2	0	3	1	0	0	55.541	7.6	0	5.5	2.9	10.3
Q9CQV8;A2A5N2;Q9CQV8-2;A2A5N1	Q9CQV8;A2A5N2;Q9CQV8-2;A2A5N1	16;16;14;11	9;9;7;7	9;9;7;7	14-3-3 protein beta/alpha;14-3-3 protein beta/alpha, N-terminally processed	Ywhab	>sp|Q9CQV8|1433B_MOUSE 14-3-3 protein beta/alpha OS=Mus musculus GN=Ywhab PE=1 SV=3;>tr|A2A5N2|A2A5N2_MOUSE Tyrosine 3-monooxygenase/tryptophan 5-monooxygenase activation protein, beta OS=Mus musculus GN=Ywhab PE=2 SV=1;>sp|Q9CQV8-2|1433B_MOUSE Isoform Sho	12	11	10	10	11	11	11	12	10	12	9	9	6	5	4	4	5	5	5	6	4	6	4	3	6	5	4	4	5	5	5	6	4	6	4	3	28.086	52.8	48.4	39.8	40.7	40.2
P48972;A2A5P2;A2A5P3;P51960-2;E9QLX9;E9Q5U9;P51960;E9Q9J7	P48972;A2A5P2	33;33;12;1;1;1;1;1	33;33;12;1;1;1;1;1	32;32;12;0;0;0;0;0	Myb-related protein B	Mybl2	>sp|P48972|MYBB_MOUSE Myb-related protein B OS=Mus musculus GN=Mybl2 PE=1 SV=1;>tr|A2A5P2|A2A5P2_MOUSE Myeloblastosis oncogene-like 2 OS=Mus musculus GN=Mybl2 PE=4 SV=1	19	17	23	23	24	21	21	13	19	15	18	24	19	17	23	23	24	21	21	13	19	15	18	24	18	17	23	22	23	20	21	12	19	14	17	24	79.102	38.4	35.7	43.2	43.5	45.7
Q9CWD0;A2A5P4;Q05CJ1	Q9CWD0;A2A5P4	4;4;1	4;4;1	4;4;1	Gametocyte-specific factor 1-like	Gtsf1l	>sp|Q9CWD0|GTSFL_MOUSE Gametocyte-specific factor 1-like OS=Mus musculus GN=Gtsf1l PE=2 SV=1;>tr|A2A5P4|A2A5P4_MOUSE Gametocyte specific factor 1-like OS=Mus musculus GN=Gtsf1l PE=4 SV=1	0	1	1	2	2	3	2	2	2	0	0	3	0	1	1	2	2	3	2	2	2	0	0	3	0	1	1	2	2	3	2	2	2	0	0	3	17.282	0	10.6	18.5	17.9	17.9
A2A5R2	A2A5R2	11	11	6	Brefeldin A-inhibited guanine nucleotide-exchange protein 2	Arfgef2	>tr|A2A5R2|A2A5R2_MOUSE ADP-ribosylation factor guanine nucleotide-exchange factor 2 (Brefeldin A-inhibited) OS=Mus musculus GN=Arfgef2 PE=2 SV=1	3	2	2	2	2	3	3	1	3	5	3	0	3	2	2	2	2	3	3	1	3	5	3	0	1	0	1	0	0	0	0	0	1	2	1	0	202.24	2.4	1.6	1.4	1.6	1.6
A2A5R8;Q9DBE7;A2A5S3;Q9Z108;A2A5S2	A2A5R8;Q9DBE7;A2A5S3;Q9Z108;A2A5S2	11;11;11;10;10	11;11;11;10;10	11;11;11;10;10	Double-stranded RNA-binding protein Staufen homolog 1	Stau1	>tr|A2A5R8|A2A5R8_MOUSE Double-stranded RNA-binding protein Staufen homolog 1 OS=Mus musculus GN=Stau1 PE=4 SV=1;>tr|Q9DBE7|Q9DBE7_MOUSE Double-stranded RNA-binding protein Staufen homolog 1 OS=Mus musculus GN=Stau1 PE=2 SV=1;>tr|A2A5S3|A2A5S3_MOUSE Double	5	4	3	6	1	5	5	5	4	6	4	4	5	4	3	6	1	5	5	5	4	6	4	4	5	4	3	6	1	5	5	5	4	6	4	4	53.746	14	12	8.7	17.1	2.5
Q9ERK4;A2A5S1;E9Q1T9;F6ZEW4;E9QAX7;F7D1H9	Q9ERK4;A2A5S1;E9Q1T9;F6ZEW4	57;57;53;34;27;2	57;57;53;34;27;2	57;57;53;34;27;2	Exportin-2	Cse1l	>sp|Q9ERK4|XPO2_MOUSE Exportin-2 OS=Mus musculus GN=Cse1l PE=2 SV=1;>tr|A2A5S1|A2A5S1_MOUSE Chromosome segregation 1-like (S. cerevisiae) OS=Mus musculus GN=Cse1l PE=4 SV=1;>tr|E9Q1T9|E9Q1T9_MOUSE Exportin-2 OS=Mus musculus GN=Cse1l PE=4 SV=1;>tr|F6ZEW4|F6	45	36	43	41	47	48	45	40	46	47	43	47	45	36	43	41	47	48	45	40	46	47	43	47	45	36	43	41	47	48	45	40	46	47	43	47	110.45	42.6	37.6	46.8	46.5	48.6
A2A5V4;A2A5V3;A2A5V2;P55194;A2A5V1	A2A5V4;A2A5V3;A2A5V2;P55194	8;7;7;7;1	8;7;7;7;1	8;7;7;7;1	SH3 domain-binding protein 1	Sh3bp1	>tr|A2A5V4|A2A5V4_MOUSE SH3 domain-binding protein 1 OS=Mus musculus GN=Sh3bp1 PE=4 SV=1;>tr|A2A5V3|A2A5V3_MOUSE SH3 domain-binding protein 1 OS=Mus musculus GN=Sh3bp1 PE=4 SV=1;>tr|A2A5V2|A2A5V2_MOUSE SH3 domain-binding protein 1 OS=Mus musculus GN=Sh3bp1	2	3	1	2	3	1	3	2	2	3	2	2	2	3	1	2	3	1	3	2	2	3	2	2	2	3	1	2	3	1	3	2	2	3	2	2	74.172	4	6.6	3.4	4.7	6.8
A2A5Y4;Q80TG1;B1AQW0;Q80TG1-2;Q80TG1-4;Q80TG1-5;B1AQV9	A2A5Y4;Q80TG1;B1AQW0;Q80TG1-2;Q80TG1-4	35;33;33;20;18;8;2	35;33;33;20;18;8;2	15;13;13;0;0;8;0	KAT8 regulatory NSL complex subunit 1	Kansl1	>tr|A2A5Y4|A2A5Y4_MOUSE MCG141096, isoform CRA_a OS=Mus musculus GN=Kansl1 PE=4 SV=1;>sp|Q80TG1|KANL1_MOUSE KAT8 regulatory NSL complex subunit 1 OS=Mus musculus GN=Kansl1 PE=1 SV=1;>tr|B1AQW0|B1AQW0_MOUSE MCG141096, isoform CRA_c OS=Mus musculus GN=Kansl1	10	12	14	15	14	18	18	12	10	14	10	16	10	12	14	15	14	18	18	12	10	14	10	16	4	7	6	4	7	6	7	3	3	4	2	7	120.4	12.2	18.7	16.6	19.3	16.9
A2A654;A2A655;F6QGR3;A2A653;A2A652	A2A654;A2A655	91;89;26;9;2	91;89;26;9;2	2;0;2;0;0		Bptf	>tr|A2A654|A2A654_MOUSE Bromodomain PHD finger transcription factor OS=Mus musculus GN=Bptf PE=4 SV=1;>tr|A2A655|A2A655_MOUSE Bromodomain PHD finger transcription factor OS=Mus musculus GN=Bptf PE=4 SV=1	55	59	56	59	56	60	58	45	58	48	42	60	55	59	56	59	56	60	58	45	58	48	42	60	1	0	1	0	0	1	0	0	2	0	0	0	333.22	25.1	27.5	27.3	27.6	27.2
A2A6A1;F6QGP8	A2A6A1	30;1	30;1	29;0	G patch domain-containing protein 8	Gpatch8	>sp|A2A6A1|GPTC8_MOUSE G patch domain-containing protein 8 OS=Mus musculus GN=Gpatch8 PE=2 SV=1	17	17	22	21	20	18	16	15	21	17	15	18	17	17	22	21	20	18	16	15	21	17	15	18	17	17	21	21	19	18	16	15	20	17	15	18	164.99	14.8	14.6	20.3	19.3	18.1
P83917;A2A6C8;Q7TPM0;Q9CYJ8	P83917;A2A6C8;Q7TPM0;Q9CYJ8	7;7;4;4	6;6;3;3	6;6;3;3	Chromobox protein homolog 1	Cbx1	>sp|P83917|CBX1_MOUSE Chromobox protein homolog 1 OS=Mus musculus GN=Cbx1 PE=1 SV=1;>tr|A2A6C8|A2A6C8_MOUSE Chromobox homolog 1 (Drosophila HP1 beta) OS=Mus musculus GN=Cbx1 PE=4 SV=1;>tr|Q7TPM0|Q7TPM0_MOUSE Cbx1 protein OS=Mus musculus GN=Cbx1 PE=2 SV=1;>	4	6	6	5	3	5	5	4	4	4	3	4	3	5	5	4	2	4	4	3	3	3	2	3	3	5	5	4	2	4	4	3	3	3	2	3	21.418	25.4	35.1	34.6	31.4	21.1
Q6GTN8;Q61985;A2A6D2;E9PVZ1;Q61985-2;Q3V3M1	Q6GTN8;Q61985;A2A6D2;E9PVZ1	5;5;5;5;2;2	5;5;5;5;2;2	2;2;2;2;0;0	Nuclear factor erythroid 2-related factor 1	Nfe2l1	>tr|Q6GTN8|Q6GTN8_MOUSE Nuclear factor erythroid 2-related factor 1 OS=Mus musculus GN=Nfe2l1 PE=2 SV=1;>sp|Q61985|NF2L1_MOUSE Nuclear factor erythroid 2-related factor 1 OS=Mus musculus GN=Nfe2l1 PE=2 SV=1;>tr|A2A6D2|A2A6D2_MOUSE Nuclear factor erythroid	1	1	0	0	1	0	1	1	2	1	0	0	1	1	0	0	1	0	1	1	2	1	0	0	1	0	0	0	1	0	1	0	1	1	0	0	81.574	1.5	1.2	0	0	1.5
Q99LM2;A2A6E3;A2A6D9;B0QZI8;A2A6E1;D6RII4;D6RJ46;F2Z486	Q99LM2;A2A6E3;A2A6D9;B0QZI8	8;8;4;4;3;1;1;1	8;8;4;4;3;1;1;1	7;7;4;4;3;1;1;1	CDK5 regulatory subunit-associated protein 3	Cdk5rap3	>sp|Q99LM2|CK5P3_MOUSE CDK5 regulatory subunit-associated protein 3 OS=Mus musculus GN=Cdk5rap3 PE=2 SV=1;>tr|A2A6E3|A2A6E3_MOUSE CDK5 regulatory subunit associated protein 3 OS=Mus musculus GN=Cdk5rap3 PE=4 SV=1;>tr|A2A6D9|A2A6D9_MOUSE CDK5 regulatory sub	6	3	2	3	1	5	2	4	4	3	4	4	6	3	2	3	1	5	2	4	4	3	4	4	5	3	2	2	1	4	2	3	3	3	4	3	56.99	13.5	7.4	5.4	6.8	2.6
P62830;A2A6F9;A2A6F8	P62830;A2A6F9	8;8;2	8;8;2	8;8;2	60S ribosomal protein L23	Rpl23	>sp|P62830|RL23_MOUSE 60S ribosomal protein L23 OS=Mus musculus GN=Rpl23 PE=1 SV=1;>tr|A2A6F9|A2A6F9_MOUSE Ribosomal protein L23 OS=Mus musculus GN=Rpl23 PE=3 SV=1	6	5	7	6	6	6	7	7	6	5	5	5	6	5	7	6	6	6	7	7	6	5	5	5	6	5	7	6	6	6	7	7	6	5	5	5	14.865	49.3	40	55.7	50	49.3
Q9Z160;A2A6N7;F6ZJ01;Q810S7;A2A6N9;F6RK91;F6QQB5	Q9Z160;A2A6N7;F6ZJ01;Q810S7	25;25;23;13;5;3;3	25;25;23;13;5;3;3	25;25;23;13;5;3;3	Conserved oligomeric Golgi complex subunit 1	Cog1	>sp|Q9Z160|COG1_MOUSE Conserved oligomeric Golgi complex subunit 1 OS=Mus musculus GN=Cog1 PE=2 SV=3;>tr|A2A6N7|A2A6N7_MOUSE Component of oligomeric golgi complex 1 OS=Mus musculus GN=Cog1 PE=4 SV=1;>tr|F6ZJ01|F6ZJ01_MOUSE Conserved oligomeric Golgi comple	12	9	4	6	7	11	5	5	5	12	13	8	12	9	4	6	7	11	5	5	5	12	13	8	12	9	4	6	7	11	5	5	5	12	13	8	109.05	17.4	13	5.9	8.3	11.5
A2A6P4;Q9CQP1;Q3TYF6	A2A6P4;Q9CQP1;Q3TYF6	3;2;2	3;2;2	3;2;2		Fam104a	>tr|A2A6P4|A2A6P4_MOUSE Likely orthologue of family with sequence similarity 104, member A (FAM104A) OS=Mus musculus GN=D11Wsu99e PE=4 SV=1;>tr|Q9CQP1|Q9CQP1_MOUSE DNA segment, Chr 11, Wayne State University 99, expressed OS=Mus musculus GN=D11Wsu99e PE=2	2	1	2	2	2	2	2	2	2	3	2	2	2	1	2	2	2	2	2	2	2	3	2	2	2	1	2	2	2	2	2	2	2	3	2	2	19.618	18.4	5.4	18.4	18.4	18.4
Q9JM96;A2A6Q1;A2A6Q3;A2A6Q2	Q9JM96;A2A6Q1;A2A6Q3;A2A6Q2	3;3;2;2	3;3;2;2	3;3;2;2	Cdc42 effector protein 4	Cdc42ep4	>sp|Q9JM96|BORG4_MOUSE Cdc42 effector protein 4 OS=Mus musculus GN=Cdc42ep4 PE=1 SV=1;>tr|A2A6Q1|A2A6Q1_MOUSE CDC42 effector protein (Rho GTPase binding) 4 OS=Mus musculus GN=Cdc42ep4 PE=4 SV=1;>tr|A2A6Q3|A2A6Q3_MOUSE CDC42 effector protein (Rho GTPase bin	0	1	0	0	0	3	0	1	0	1	0	0	0	1	0	0	0	3	0	1	0	1	0	0	0	1	0	0	0	3	0	1	0	1	0	0	37.869	0	4	0	0	0
A2A6Q5;A2A6Q5-3;Q8R568	A2A6Q5;A2A6Q5-3	21;21;6	21;21;6	1;1;0	Cell division cycle protein 27 homolog	Cdc27	>sp|A2A6Q5|CDC27_MOUSE Cell division cycle protein 27 homolog OS=Mus musculus GN=Cdc27 PE=1 SV=1;>sp|A2A6Q5-3|CDC27_MOUSE Isoform 3 of Cell division cycle protein 27 homolog OS=Mus musculus GN=Cdc27	12	9	11	12	10	10	12	9	11	13	11	10	12	9	11	12	10	10	12	9	11	13	11	10	1	1	1	1	1	1	1	1	0	1	1	1	91.841	21.5	17.3	21.5	23	15.9
Q61578;A2A6S3	Q61578;A2A6S3	6;6	6;6	6;6	NADPH:adrenodoxin oxidoreductase, mitochondrial	Fdxr	>sp|Q61578|ADRO_MOUSE NADPH:adrenodoxin oxidoreductase, mitochondrial OS=Mus musculus GN=Fdxr PE=2 SV=1;>tr|A2A6S3|A2A6S3_MOUSE NADPH:adrenodoxin oxidoreductase, mitochondrial OS=Mus musculus GN=Fdxr PE=3 SV=1	0	0	0	0	0	0	2	1	1	0	0	0	0	0	0	0	0	0	2	1	1	0	0	0	0	0	0	0	0	0	2	1	1	0	0	0	54.201	0	0	0	0	0
Q9ESX2;A2A708	Q9ESX2;A2A708	1;1	1;1	1;1	Transcription factor Sp6	Sp6	>sp|Q9ESX2|SP6_MOUSE Transcription factor Sp6 OS=Mus musculus GN=Sp6 PE=2 SV=2;>tr|A2A708|A2A708_MOUSE MCG13224 OS=Mus musculus GN=Sp6 PE=2 SV=1	0	0	0	0	0	1	0	0	0	0	0	0	0	0	0	0	0	1	0	0	0	0	0	0	0	0	0	0	0	1	0	0	0	0	0	0	40.015	0	0	0	0	0
P70353;A2A765;A2A763;Q3U114	P70353;A2A765	4;4;1;1	4;4;1;1	4;4;1;1	Nuclear transcription factor Y subunit gamma	Nfyc	>sp|P70353|NFYC_MOUSE Nuclear transcription factor Y subunit gamma OS=Mus musculus GN=Nfyc PE=2 SV=2;>tr|A2A765|A2A765_MOUSE MCG13519 OS=Mus musculus GN=Nfyc PE=4 SV=1	3	0	2	2	2	2	2	2	1	1	2	3	3	0	2	2	2	2	2	2	1	1	2	3	3	0	2	2	2	2	2	2	1	1	2	3	37.253	8.7	0	6.3	6.3	6.3
A2A791;A2A791-2;F6VYE2	A2A791;A2A791-2;F6VYE2	53;48;41	53;48;41	53;48;41	Zinc finger MYM-type protein 4	Zmym4	>sp|A2A791|ZMYM4_MOUSE Zinc finger MYM-type protein 4 OS=Mus musculus GN=Zmym4 PE=1 SV=1;>sp|A2A791-2|ZMYM4_MOUSE Isoform 2 of Zinc finger MYM-type protein 4 OS=Mus musculus GN=Zmym4;>tr|F6VYE2|F6VYE2_MOUSE Zinc finger MYM-type protein 4 (Fragment) OS=Mus	39	40	36	41	40	39	36	25	36	39	35	38	39	40	36	41	40	39	36	25	36	39	35	38	39	40	36	41	40	39	36	25	36	39	35	38	172.44	32.9	32	31.8	36.5	35.6
A2A799;D3Z650;A2A7A0	A2A799;D3Z650	14;12;3	8;8;1	7;7;1		2610305D13Rik	>tr|A2A799|A2A799_MOUSE Novel protein OS=Mus musculus GN=2610305D13Rik PE=4 SV=1;>tr|D3Z650|D3Z650_MOUSE Uncharacterized protein OS=Mus musculus GN=2610305D13Rik PE=4 SV=2	6	6	5	8	6	8	3	6	5	6	5	8	3	2	1	3	3	3	0	2	2	3	2	3	2	1	0	2	2	3	0	2	1	2	1	2	48.135	14	15.2	12	23.8	18.7
E9Q9R0;A2A7A1	E9Q9R0;A2A7A1	10;10	2;2	2;2		Zfp534	>tr|E9Q9R0|E9Q9R0_MOUSE Protein Zfp534 OS=Mus musculus GN=Zfp534 PE=4 SV=1;>tr|A2A7A1|A2A7A1_MOUSE Novel KRAB box domain containing protein OS=Mus musculus GN=Zfp534 PE=4 SV=2	4	2	4	6	7	7	4	5	5	3	4	6	0	0	0	0	2	1	0	0	0	0	0	0	0	0	0	0	2	1	0	0	0	0	0	0	74.26	7.4	5.4	8.1	9.8	16.4
A2A7A2	A2A7A2	6	4	1		Gm13157	>tr|A2A7A2|A2A7A2_MOUSE Novel KRAB box domain containing protein OS=Mus musculus GN=Gm13157 PE=4 SV=2	3	1	3	2	2	3	2	2	2	3	3	3	1	0	1	1	1	2	1	1	1	1	1	1	0	0	0	0	0	0	0	0	0	0	0	0	64.473	5.7	2	5.7	4.2	4.9
A2A7A5;A2A7A4	A2A7A5	8;2	5;1	4;1		Gm13154	>tr|A2A7A5|A2A7A5_MOUSE Novel protein similar to Rex2 OS=Mus musculus GN=Gm13154 PE=4 SV=1	2	5	4	3	1	4	2	3	1	5	2	1	2	3	3	3	0	2	0	1	0	4	2	0	1	2	2	2	0	2	0	1	0	3	2	0	61.386	4.2	13.7	10.2	6.6	3.7
A2A7B5;F8VQB7;Q8C2W5;A2A7B7	A2A7B5;F8VQB7	34;33;3;3	34;33;3;3	34;33;3;3		Prdm2	>tr|A2A7B5|A2A7B5_MOUSE PR domain containing 2, with ZNF domain OS=Mus musculus GN=Prdm2 PE=4 SV=1;>tr|F8VQB7|F8VQB7_MOUSE Protein Prdm2 OS=Mus musculus GN=Prdm2 PE=4 SV=1	14	10	19	20	22	15	20	12	25	10	13	18	14	10	19	20	22	15	20	12	25	10	13	18	14	10	19	20	22	15	20	12	25	10	13	18	187.2	13	9	15.2	17.3	20.1
A2A7F4;E9Q532;A2A7F3	A2A7F4;E9Q532	42;40;1	42;40;1	42;40;1		Rlf	>tr|A2A7F4|A2A7F4_MOUSE MCG122876 OS=Mus musculus GN=Rlf PE=4 SV=1;>tr|E9Q532|E9Q532_MOUSE Protein Rlf OS=Mus musculus GN=Rlf PE=4 SV=1	20	19	23	18	21	21	22	17	20	16	16	20	20	19	23	18	21	21	22	17	20	16	16	20	20	19	23	18	21	21	22	17	20	16	16	20	217.39	14.2	13.1	15.5	12.3	14.9
A2A7G9;A2A7H1;Q9QZN4	A2A7G9;A2A7H1;Q9QZN4	1;1;1	1;1;1	1;1;1	F-box only protein 6	Fbxo6	>tr|A2A7G9|A2A7G9_MOUSE F-box only protein 6 (Fragment) OS=Mus musculus GN=Fbxo6 PE=4 SV=1;>tr|A2A7H1|A2A7H1_MOUSE F-box only protein 6 (Fragment) OS=Mus musculus GN=Fbxo6 PE=4 SV=1;>sp|Q9QZN4|FBX6_MOUSE F-box only protein 6 OS=Mus musculus GN=Fbxo6 PE=1 S	0	0	0	0	0	0	0	0	0	0	0	0	0	0	0	0	0	0	0	0	0	0	0	0	0	0	0	0	0	0	0	0	0	0	0	0	26.59	0	0	0	0	0
A2A7I1	A2A7I1	13	3	3		Gm13145	>tr|A2A7I1|A2A7I1_MOUSE Novel KRAB box domain containing protein (Fragment) OS=Mus musculus GN=Gm13145 PE=4 SV=1	5	6	8	10	8	9	6	5	6	8	6	10	0	0	1	1	2	2	2	0	1	2	1	1	0	0	1	1	2	2	2	0	1	2	1	1	39.148	12.2	17.9	24.4	32.4	30.1
Q99LQ4;A2A7Q1;A2A7P9	Q99LQ4;A2A7Q1;A2A7P9	1;1;1	1;1;1	1;1;1	Coiled-coil domain-containing protein 23	Ccdc23	>sp|Q99LQ4|CCD23_MOUSE Coiled-coil domain-containing protein 23 OS=Mus musculus GN=Ccdc23 PE=2 SV=1;>tr|A2A7Q1|A2A7Q1_MOUSE Coiled-coil domain containing 23 OS=Mus musculus GN=Ccdc23 PE=4 SV=1;>tr|A2A7P9|A2A7P9_MOUSE Coiled-coil domain containing 23 OS=Mus	1	1	1	0	0	1	1	0	0	1	1	0	1	1	1	0	0	1	1	0	0	1	1	0	1	1	1	0	0	1	1	0	0	1	1	0	7.8359	22.7	22.7	22.7	0	0
Q5EBG8;A2A7Q3	Q5EBG8;A2A7Q3	2;2	2;2	2;2	Uncharacterized protein C1orf50 homolog		>sp|Q5EBG8|CA050_MOUSE Uncharacterized protein C1orf50 homolog OS=Mus musculus PE=2 SV=1;>tr|A2A7Q3|A2A7Q3_MOUSE Expressed sequence AU022252, isoform CRA_c OS=Mus musculus GN=AU022252 PE=4 SV=1	0	2	0	0	0	0	0	0	0	0	0	0	0	2	0	0	0	0	0	0	0	0	0	0	0	2	0	0	0	0	0	0	0	0	0	0	21.862	0	22.6	0	0	0
F2Z499;Q3V1T4-2;E9QNM0;Q3V1T4;A6PW84;A2A7Q5	F2Z499;Q3V1T4-2;E9QNM0;Q3V1T4;A6PW84;A2A7Q5	1;1;1;1;1;1	1;1;1;1;1;1	1;1;1;1;1;1	Prolyl 3-hydroxylase 1	Lepre1	>tr|F2Z499|F2Z499_MOUSE Prolyl 3-hydroxylase 1 OS=Mus musculus GN=Lepre1 PE=4 SV=1;>sp|Q3V1T4-2|P3H1_MOUSE Isoform 2 of Prolyl 3-hydroxylase 1 OS=Mus musculus GN=Lepre1;>tr|E9QNM0|E9QNM0_MOUSE Prolyl 3-hydroxylase 1 OS=Mus musculus GN=Lepre1 PE=4 SV=1;>sp|	0	0	0	0	0	0	0	0	0	0	0	0	0	0	0	0	0	0	0	0	0	0	0	0	0	0	0	0	0	0	0	0	0	0	0	0	41.153	0	0	0	0	0
A2A7S8-3;A2A7S8;A2A7S8-4;A2A7S8-2	A2A7S8-3;A2A7S8;A2A7S8-4;A2A7S8-2	5;5;5;5	5;5;5;5	5;5;5;5	Uncharacterized protein KIAA1522	Kiaa1522	>sp|A2A7S8-3|K1522_MOUSE Isoform 3 of Uncharacterized protein KIAA1522 OS=Mus musculus GN=Kiaa1522;>sp|A2A7S8|K1522_MOUSE Uncharacterized protein KIAA1522 OS=Mus musculus GN=Kiaa1522 PE=1 SV=1;>sp|A2A7S8-4|K1522_MOUSE Isoform 4 of Uncharacterized protein K	1	2	0	1	0	2	2	3	1	2	2	1	1	2	0	1	0	2	2	3	1	2	2	1	1	2	0	1	0	2	2	3	1	2	2	1	92.488	0.9	3.4	0	0.9	0
Q9R0E2;A2A7Z0;A8Y5E6	Q9R0E2;A2A7Z0	6;6;2	6;6;2	6;6;2	Procollagen-lysine,2-oxoglutarate 5-dioxygenase 1	Plod1	>sp|Q9R0E2|PLOD1_MOUSE Procollagen-lysine,2-oxoglutarate 5-dioxygenase 1 OS=Mus musculus GN=Plod1 PE=1 SV=1;>tr|A2A7Z0|A2A7Z0_MOUSE Procollagen-lysine, 2-oxoglutarate 5-dioxygenase 1 OS=Mus musculus GN=Plod1 PE=4 SV=1	2	1	2	0	1	1	2	1	1	0	1	0	2	1	2	0	1	1	2	1	1	0	1	0	2	1	2	0	1	1	2	1	1	0	1	0	83.594	3.6	1	3.6	0	1.6
Q9CQU0;A2A7Z2	Q9CQU0;A2A7Z2	2;2	2;2	2;2	Thioredoxin domain-containing protein 12	Txndc12	>sp|Q9CQU0|TXD12_MOUSE Thioredoxin domain-containing protein 12 OS=Mus musculus GN=Txndc12 PE=2 SV=1;>tr|A2A7Z2|A2A7Z2_MOUSE Thioredoxin domain containing 12 (Endoplasmic reticulum) OS=Mus musculus GN=Txndc12 PE=4 SV=1	0	1	0	0	0	1	2	2	1	0	1	0	0	1	0	0	0	1	2	2	1	0	1	0	0	1	0	0	0	1	2	2	1	0	1	0	19.048	0	8.8	0	0	0
P48193-2;A2A840;E9PWN6;P48193;A2A841;A2A839;A2A838;A2A842;A2AD32;E9Q6Q1;Q3V048;F7BUB8;E9PWN5;F6S4K9;F7CR30	P48193-2;A2A840;E9PWN6;P48193;A2A841;A2A839;A2A838;A2A842;A2AD32;E9Q6Q1	9;9;9;9;9;8;8;8;7;6;2;2;2;2;1	9;9;9;9;9;8;8;8;7;6;2;2;2;2;1	8;8;8;8;8;7;7;7;6;5;2;2;2;2;1	Protein 4.1	Epb41;Epb4.1	>sp|P48193-2|41_MOUSE Isoform 2 of Protein 4.1 OS=Mus musculus GN=Epb41;>tr|A2A840|A2A840_MOUSE Erythrocyte protein band 4.1 OS=Mus musculus GN=Epb4.1 PE=4 SV=1;>tr|E9PWN6|E9PWN6_MOUSE Protein Epb4.1 OS=Mus musculus GN=Epb4.1 PE=4 SV=1;>sp|P48193|41_MOUSE	3	0	2	0	2	2	1	3	0	2	1	1	3	0	2	0	2	2	1	3	0	2	1	1	2	0	1	0	1	1	1	2	0	1	0	1	89.663	5	0	3.9	0	3.9
P84244;P02301;A2A852;F8WI35;E0CZ27;E0CYR7;E0CYN1;E9PZA5	P84244;P02301;A2A852;F8WI35;E0CZ27	13;13;13;12;10;4;3;3	3;3;3;2;3;2;2;2	2;2;2;2;2;2;2;2	Histone H3.3;Histone H3.3C;Histone H3	H3f3a;H3f3c	>sp|P84244|H33_MOUSE Histone H3.3 OS=Mus musculus GN=H3f3a PE=1 SV=2;>sp|P02301|H3C_MOUSE Histone H3.3C OS=Mus musculus GN=H3f3c PE=1 SV=3;>tr|A2A852|A2A852_MOUSE Histone H3 OS=Mus musculus GN=H3f3a PE=3 SV=1;>tr|F8WI35|F8WI35_MOUSE Histone H3 OS=Mus muscu	10	9	12	10	12	12	13	9	12	12	11	10	2	2	3	3	2	3	3	2	2	3	3	2	2	2	2	2	1	2	2	1	1	2	2	1	15.328	39.7	39	63.2	62.5	64.7
Q9R1P3;A2A882	Q9R1P3;A2A882	4;4	4;4	4;4	Proteasome subunit beta type-2	Psmb2	>sp|Q9R1P3|PSB2_MOUSE Proteasome subunit beta type-2 OS=Mus musculus GN=Psmb2 PE=1 SV=1;>tr|A2A882|A2A882_MOUSE Proteasome subunit beta type OS=Mus musculus GN=Psmb2 PE=3 SV=1	2	3	2	3	1	2	2	1	1	2	0	0	2	3	2	3	1	2	2	1	1	2	0	0	2	3	2	3	1	2	2	1	1	2	0	0	22.906	12.4	19.9	11.4	17.4	8.5
A2A891-4;A2A891-3;G8JL52	A2A891-4;A2A891-3;G8JL52	4;4;4	4;4;4	1;1;1	Calmodulin-binding transcription activator 1	Camta1	>sp|A2A891-4|CMTA1_MOUSE Isoform 4 of Calmodulin-binding transcription activator 1 OS=Mus musculus GN=Camta1;>sp|A2A891-3|CMTA1_MOUSE Isoform 3 of Calmodulin-binding transcription activator 1 OS=Mus musculus GN=Camta1;>tr|G8JL52|G8JL52_MOUSE Calmodulin-bin	2	1	0	0	0	1	1	1	0	0	0	2	2	1	0	0	0	1	1	1	0	0	0	2	0	0	0	0	0	0	0	0	0	0	0	0	65.324	3.8	1.9	0	0	0
P63024;A2A895;F6Q6A5;Q8CHR4;P63044;B0QZN5	P63024;A2A895;F6Q6A5;Q8CHR4;P63044;B0QZN5	2;2;1;1;1;1	2;2;1;1;1;1	2;2;1;1;1;1	Vesicle-associated membrane protein 3;Vesicle-associated membrane protein 2	Vamp3;Vamp2	>sp|P63024|VAMP3_MOUSE Vesicle-associated membrane protein 3 OS=Mus musculus GN=Vamp3 PE=1 SV=1;>tr|A2A895|A2A895_MOUSE Vesicle-associated membrane protein 3 OS=Mus musculus GN=Vamp3 PE=4 SV=1;>tr|F6Q6A5|F6Q6A5_MOUSE Uncharacterized protein (Fragment) OS=M	0	0	0	0	0	0	0	0	0	0	0	0	0	0	0	0	0	0	0	0	0	0	0	0	0	0	0	0	0	0	0	0	0	0	0	0	11.48	0	0	0	0	0
A2A8E8;P52825;A2A8E7	A2A8E8;P52825;A2A8E7	2;2;1	2;2;1	2;2;1	Carnitine O-palmitoyltransferase 2, mitochondrial	Cpt2	>tr|A2A8E8|A2A8E8_MOUSE Carnitine O-palmitoyltransferase 2, mitochondrial (Fragment) OS=Mus musculus GN=Cpt2 PE=3 SV=1;>sp|P52825|CPT2_MOUSE Carnitine O-palmitoyltransferase 2, mitochondrial OS=Mus musculus GN=Cpt2 PE=1 SV=2;>tr|A2A8E7|A2A8E7_MOUSE Carniti	0	0	0	0	0	0	1	0	1	0	0	0	0	0	0	0	0	0	1	0	1	0	0	0	0	0	0	0	0	0	1	0	1	0	0	0	30.497	0	0	0	0	0
P70270;A2A8F5	P70270;A2A8F5	22;22	22;22	22;22	DNA repair and recombination protein RAD54-like	Rad54l	>sp|P70270|RAD54_MOUSE DNA repair and recombination protein RAD54-like OS=Mus musculus GN=Rad54l PE=1 SV=2;>tr|A2A8F5|A2A8F5_MOUSE RAD54 like (S. cerevisiae) OS=Mus musculus GN=Rad54l PE=4 SV=1	14	8	15	12	13	19	14	17	15	17	10	15	14	8	15	12	13	19	14	17	15	17	10	15	14	8	15	12	13	19	14	17	15	17	10	15	84.693	25.7	13.8	28	24.8	22.1
E9PYU4;A2A8L1;E9PYL1	E9PYU4;A2A8L1;E9PYL1	23;23;23	1;1;1	1;1;1		Chd5	>tr|E9PYU4|E9PYU4_MOUSE Protein Chd5 OS=Mus musculus GN=Chd5 PE=4 SV=1;>tr|A2A8L1|A2A8L1_MOUSE Chromodomain helicase DNA binding protein 5 OS=Mus musculus GN=Chd5 PE=4 SV=1;>tr|E9PYL1|E9PYL1_MOUSE Protein Chd5 OS=Mus musculus GN=Chd5 PE=4 SV=1	19	14	20	18	20	21	20	19	20	18	20	19	1	1	1	0	1	1	1	1	1	0	0	0	1	1	1	0	1	1	1	1	1	0	0	0	218.95	10.9	8.2	11	9.3	10.9
A2A8L5;F6Y3V0;F6S1X8;Q64487-2;G3UYU6;Q64487-12;G3UX60;G3UWK6;E9Q7I7;E9PVW8;E9QQ27;B9EJA3;E9QM93;Q64487-3;F7C4P7;G3UY75;Q64487-1;Q64487-11;Q64487-9;Q64487-10;Q64487-7;Q64487-8;Q64487-5;Q64487-6;Q64487;B0V2N1-5	A2A8L5;F6Y3V0;F6S1X8	19;15;15;3;3;3;3;3;3;3;3;3;3;3;3;3;3;3;3;3;3;3;3;3;3;1	19;15;15;3;3;3;3;3;3;3;3;3;3;3;3;3;3;3;3;3;3;3;3;3;3;1	18;14;14;2;2;2;2;2;2;2;2;2;2;2;2;2;2;2;2;2;2;2;2;2;2;0	Receptor-type tyrosine-protein phosphatase F	Ptprf	>sp|A2A8L5|PTPRF_MOUSE Receptor-type tyrosine-protein phosphatase F OS=Mus musculus GN=Ptprf PE=1 SV=1;>tr|F6Y3V0|F6Y3V0_MOUSE Receptor-type tyrosine-protein phosphatase F (Fragment) OS=Mus musculus GN=Ptprf PE=4 SV=1;>tr|F6S1X8|F6S1X8_MOUSE Receptor-type	8	7	3	6	7	8	5	8	3	9	4	2	8	7	3	6	7	8	5	8	3	9	4	2	8	6	3	5	7	8	5	7	3	9	4	2	211.49	6.8	6.5	2.3	4.7	5.6
P28231;A2A8M5	P28231;A2A8M5	1;1	1;1	1;1	Gap junction beta-3 protein	Gjb3	>sp|P28231|CXB3_MOUSE Gap junction beta-3 protein OS=Mus musculus GN=Gjb3 PE=1 SV=1;>tr|A2A8M5|A2A8M5_MOUSE Gap junction protein OS=Mus musculus GN=Gjb3 PE=3 SV=1	0	0	0	0	0	0	0	0	0	1	0	0	0	0	0	0	0	0	0	0	0	1	0	0	0	0	0	0	0	0	0	0	0	1	0	0	30.902	0	0	0	0	0
B2RX14;A2A8R7	B2RX14;A2A8R7	10;10	10;10	10;10	Terminal uridylyltransferase 4	Zcchc11	>sp|B2RX14|TUT4_MOUSE Terminal uridylyltransferase 4 OS=Mus musculus GN=Zcchc11 PE=1 SV=2;>tr|A2A8R7|A2A8R7_MOUSE Terminal uridylyltransferase 4 OS=Mus musculus GN=Zcchc11 PE=4 SV=1	4	2	3	4	3	5	3	6	4	2	3	3	4	2	3	4	3	5	3	6	4	2	3	3	4	2	3	4	3	5	3	6	4	2	3	3	184.65	2.8	1	1.8	3.3	2.3
Q8VCB1;A2A8R9	Q8VCB1;A2A8R9	19;19	19;19	19;19	Nucleoporin NDC1	Ndc1	>sp|Q8VCB1|NDC1_MOUSE Nucleoporin NDC1 OS=Mus musculus GN=Tmem48 PE=2 SV=1;>tr|A2A8R9|A2A8R9_MOUSE Transmembrane protein 48 OS=Mus musculus GN=Tmem48 PE=4 SV=1	13	10	12	12	12	10	10	9	9	11	7	12	13	10	12	12	12	10	10	9	9	11	7	12	13	10	12	12	12	10	10	9	9	11	7	12	75.409	30.3	24.8	25.9	28.7	26.3
A2A8U2-3;A2A8U2;E9Q2H6;A2A8U2-2;E9Q7X5	A2A8U2-3;A2A8U2;E9Q2H6;A2A8U2-2;E9Q7X5	13;13;9;9;9	13;13;9;9;9	13;13;9;9;9	Transmembrane protein 201	Tmem201	>sp|A2A8U2-3|TM201_MOUSE Isoform 3 of Transmembrane protein 201 OS=Mus musculus GN=Tmem201;>sp|A2A8U2|TM201_MOUSE Transmembrane protein 201 OS=Mus musculus GN=Tmem201 PE=2 SV=1;>tr|E9Q2H6|E9Q2H6_MOUSE Transmembrane protein 201 OS=Mus musculus GN=Tmem201 PE	5	6	10	10	7	7	8	6	5	7	8	7	5	6	10	10	7	7	8	6	5	7	8	7	5	6	10	10	7	7	8	6	5	7	8	7	69.25	10.6	12.9	18.6	17.2	13.4
A2A8V7;A2A8V6	A2A8V7	10;1	2;1	2;1		Gm13247	>tr|A2A8V7|A2A8V7_MOUSE Novel KRAB box containing protein OS=Mus musculus GN=Gm13247 PE=4 SV=1	5	6	7	6	6	5	3	4	6	6	5	6	0	0	0	0	0	0	0	0	0	0	0	0	0	0	0	0	0	0	0	0	0	0	0	0	51.918	22.9	26.5	28.1	24.3	25.8
A2A8V8;A2A8V9;E9PUK6;Q52KI8;Q52KI8-2;E9QKA4;A2A983;F7BWM1;F6T4M4;F6UK16	A2A8V8;A2A8V9;E9PUK6;Q52KI8;Q52KI8-2;E9QKA4	17;17;17;17;16;16;6;4;3;2	17;17;17;17;16;16;6;4;3;2	17;17;17;17;16;16;6;4;3;2	Serine/arginine repetitive matrix protein 1	Srrm1	>tr|A2A8V8|A2A8V8_MOUSE Serine/arginine repetitive matrix 1 OS=Mus musculus GN=Srrm1 PE=4 SV=1;>tr|A2A8V9|A2A8V9_MOUSE Serine/arginine repetitive matrix 1 OS=Mus musculus GN=Srrm1 PE=4 SV=1;>tr|E9PUK6|E9PUK6_MOUSE Serine/arginine repetitive matrix protein	11	10	12	13	12	13	12	11	12	9	12	11	11	10	12	13	12	13	12	11	12	9	12	11	11	10	12	13	12	13	12	11	12	9	12	11	102.66	13.5	10.8	15.8	17.8	17.3
Q9DC71;A2A8Y4	Q9DC71;A2A8Y4	4;4	4;4	4;4	28S ribosomal protein S15, mitochondrial	Mrps15	>sp|Q9DC71|RT15_MOUSE 28S ribosomal protein S15, mitochondrial OS=Mus musculus GN=Mrps15 PE=2 SV=2;>tr|A2A8Y4|A2A8Y4_MOUSE Mitochondrial ribosomal protein S15 OS=Mus musculus GN=Mrps15 PE=3 SV=1	0	0	0	1	0	0	0	0	1	0	0	0	0	0	0	1	0	0	0	0	1	0	0	0	0	0	0	1	0	0	0	0	1	0	0	0	29.463	0	0	0	5.8	0
F6UHR6;E9PXZ2;A2A8Z1;E9Q6C1;Q8VDM5;Q5FWX7;A2A8Z1-2;F8VQE8	F6UHR6;E9PXZ2;A2A8Z1;E9Q6C1;Q8VDM5;Q5FWX7;A2A8Z1-2	7;7;7;6;5;5;5;1	7;7;7;6;5;5;5;1	7;7;7;6;5;5;5;1	Oxysterol-binding protein;Oxysterol-binding protein-related protein 9	Osbpl9	>tr|F6UHR6|F6UHR6_MOUSE Oxysterol-binding protein OS=Mus musculus GN=Osbpl9 PE=3 SV=2;>tr|E9PXZ2|E9PXZ2_MOUSE Oxysterol-binding protein OS=Mus musculus GN=Osbpl9 PE=3 SV=2;>sp|A2A8Z1|OSBL9_MOUSE Oxysterol-binding protein-related protein 9 OS=Mus musculus G	1	1	3	1	2	4	2	3	2	1	1	1	1	1	3	1	2	4	2	3	2	1	1	1	1	1	3	1	2	4	2	3	2	1	1	1	81.09	1.4	1.4	6.3	1.4	3.1
E9PYH5;A2A934;A2A935-2;A2A930;A2A931;A2A935;A2A935-3;A2A933;E9PVS4;A2A929;E9PW58;Q8C763;O35700;G3UYK2;G3UWT0;P14404;G3UZT5	E9PYH5;A2A934;A2A935-2;A2A930;A2A931;A2A935;A2A935-3;A2A933;E9PVS4	7;7;7;7;7;7;7;7;5;1;1;1;1;1;1;1;1	7;7;7;7;7;7;7;7;5;1;1;1;1;1;1;1;1	7;7;7;7;7;7;7;7;5;1;1;1;1;1;1;1;1	PR domain zinc finger protein 16	Prdm16	>tr|E9PYH5|E9PYH5_MOUSE PR domain zinc finger protein 16 OS=Mus musculus GN=Prdm16 PE=4 SV=1;>tr|A2A934|A2A934_MOUSE PR domain containing 16 OS=Mus musculus GN=Prdm16 PE=4 SV=1;>sp|A2A935-2|PRD16_MOUSE Isoform 2 of PR domain zinc finger protein 16 OS=Mus m	3	3	1	0	2	2	1	1	3	0	1	2	3	3	1	0	2	2	1	1	3	0	1	2	3	3	1	0	2	2	1	1	3	0	1	2	126.8	3.7	3.7	1.2	0	2.5
A8Y5H7;A2A9B9;Q99J07	A8Y5H7;A2A9B9;Q99J07	17;17;16	17;17;16	17;17;16		Sec14l1	>tr|A8Y5H7|A8Y5H7_MOUSE Protein Sec14l1 OS=Mus musculus GN=Sec14l1 PE=4 SV=1;>tr|A2A9B9|A2A9B9_MOUSE Protein Sec14l1 OS=Mus musculus GN=Sec14l1 PE=4 SV=1;>tr|Q99J07|Q99J07_MOUSE Protein Sec14l1 OS=Mus musculus GN=Sec14l1 PE=2 SV=1	10	10	3	4	12	15	12	13	13	11	8	4	10	10	3	4	12	15	12	13	13	11	8	4	10	10	3	4	12	15	12	13	13	11	8	4	81.215	19.9	19.2	5.3	8.3	22.9
Q9DAY7;Q9D7W5;A2A9C4;A2A9C8;Q9CY05;A2A9C6	Q9DAY7;Q9D7W5;A2A9C4;A2A9C8;Q9CY05	9;9;9;6;6;3	9;9;9;6;6;3	9;9;9;6;6;3	Mediator of RNA polymerase II transcription subunit 8	Med8	>tr|Q9DAY7|Q9DAY7_MOUSE Mediator of RNA polymerase II transcription subunit 8 OS=Mus musculus GN=Med8 PE=2 SV=1;>sp|Q9D7W5|MED8_MOUSE Mediator of RNA polymerase II transcription subunit 8 OS=Mus musculus GN=Med8 PE=2 SV=1;>tr|A2A9C4|A2A9C4_MOUSE Mediator o	7	4	5	3	5	4	5	3	3	6	7	6	7	4	5	3	5	4	5	3	3	6	7	6	7	4	5	3	5	4	5	3	3	6	7	6	25.952	35	19.7	29.9	15	26.5
Q9JJ66;A2A9D2	Q9JJ66;A2A9D2	19;19	19;19	19;19	Cell division cycle protein 20 homolog	Cdc20	>sp|Q9JJ66|CDC20_MOUSE Cell division cycle protein 20 homolog OS=Mus musculus GN=Cdc20 PE=1 SV=2;>tr|A2A9D2|A2A9D2_MOUSE Cell division cycle 20 homolog (S. cerevisiae) OS=Mus musculus GN=Cdc20 PE=4 SV=1	13	12	13	13	10	11	11	9	5	12	8	10	13	12	13	13	10	11	11	9	5	12	8	10	13	12	13	13	10	11	11	9	5	12	8	10	54.815	35.7	31.7	45.5	45.7	34.9
O35685;A2A9F5	O35685;A2A9F5	23;23	23;23	23;23	Nuclear migration protein nudC	Nudc	>sp|O35685|NUDC_MOUSE Nuclear migration protein nudC OS=Mus musculus GN=Nudc PE=1 SV=1;>tr|A2A9F5|A2A9F5_MOUSE MCG20813 OS=Mus musculus GN=Nudc PE=4 SV=1	18	15	18	17	19	19	17	15	17	17	18	15	18	15	18	17	19	19	17	15	17	17	18	15	18	15	18	17	19	19	17	15	17	17	18	15	38.358	55.7	50.6	58.1	51.2	56
A2A9I7	A2A9I7	1	1	1	Doublesex- and mab-3-related transcription factor B1	Dmrtb1	>sp|A2A9I7|DMRTB_MOUSE Doublesex- and mab-3-related transcription factor B1 OS=Mus musculus GN=Dmrtb1 PE=2 SV=1	0	0	0	0	1	0	0	0	0	0	0	1	0	0	0	0	1	0	0	0	0	0	0	1	0	0	0	0	1	0	0	0	0	0	0	1	38.423	0	0	0	0	5
A2A9J5;A2A7I0	A2A9J5	20;2	1;0	1;0		Gm13242	>tr|A2A9J5|A2A9J5_MOUSE Novel KRAB box containing protein OS=Mus musculus GN=Gm13242 PE=4 SV=1	13	13	14	18	12	15	11	11	11	14	12	15	0	0	0	1	0	0	0	0	0	0	0	0	0	0	0	1	0	0	0	0	0	0	0	0	75.497	35.2	35.7	36.6	44.5	36.3
A2A9K3;Q8BMK0;A2A9K2;Q8C1L6	A2A9K3;Q8BMK0;A2A9K2	14;14;14;2	14;14;14;2	14;14;14;2	Centrosomal protein of 85 kDa	Cep85	>tr|A2A9K3|A2A9K3_MOUSE Coiled-coil domain containing 21 OS=Mus musculus GN=Ccdc21 PE=4 SV=1;>sp|Q8BMK0|CEP85_MOUSE Centrosomal protein of 85 kDa OS=Mus musculus GN=Cep85 PE=2 SV=2;>tr|A2A9K2|A2A9K2_MOUSE Coiled-coil domain containing 21 OS=Mus musculus GN	3	4	3	4	4	3	5	4	5	7	4	3	3	4	3	4	4	3	5	4	5	7	4	3	3	4	3	4	4	3	5	4	5	7	4	3	85.097	5.4	6.5	4.2	8	5.8
E9PX48;Q8R1A4-2;A2A9M5;Q8R1A4;A2A9M4;A2AW79;F6ZJ55	E9PX48;Q8R1A4-2;A2A9M5;Q8R1A4	18;18;18;18;8;1;1	17;17;17;17;7;1;1	15;15;15;15;5;1;1	Dedicator of cytokinesis protein 7	Dock7	>tr|E9PX48|E9PX48_MOUSE Dedicator of cytokinesis protein 7 OS=Mus musculus GN=Dock7 PE=4 SV=1;>sp|Q8R1A4-2|DOCK7_MOUSE Isoform 2 of Dedicator of cytokinesis protein 7 OS=Mus musculus GN=Dock7;>tr|A2A9M5|A2A9M5_MOUSE Dedicator of cytokinesis 7 OS=Mus muscul	3	1	3	1	5	6	4	7	5	3	2	1	2	1	3	0	4	6	4	6	4	2	1	0	2	1	3	0	4	6	3	5	4	2	1	0	238.09	2	1	2.3	0.3	3.8
P24788;A2A9P5;A2A9P6;P24788-2;Q64434;Q05AA8	P24788;A2A9P5;A2A9P6;P24788-2	39;39;37;30;1;1	39;39;37;30;1;1	39;39;37;30;1;1	Cyclin-dependent kinase 11B	Cdk11b	>sp|P24788|CD11B_MOUSE Cyclin-dependent kinase 11B OS=Mus musculus GN=Cdk11b PE=1 SV=2;>tr|A2A9P5|A2A9P5_MOUSE Cell division cycle 2-like 1 OS=Mus musculus GN=Cdk11b PE=4 SV=1;>tr|A2A9P6|A2A9P6_MOUSE Cell division cycle 2-like 1 OS=Mus musculus GN=Cdk11b P	29	32	29	26	32	30	29	29	31	28	28	34	29	32	29	26	32	30	29	29	31	28	28	34	29	32	29	26	32	30	29	29	31	28	28	34	91.512	33.3	37.1	32.8	32.1	36.7
Q8BHG1;A2A9Q1;A2A9Q2;A6PWC3;Q3V3G9	Q8BHG1;A2A9Q1;A2A9Q2;A6PWC3	33;33;33;32;10	33;33;33;32;10	33;33;33;32;10	Nardilysin	Nrd1	>sp|Q8BHG1|NRDC_MOUSE Nardilysin OS=Mus musculus GN=Nrd1 PE=1 SV=1;>tr|A2A9Q1|A2A9Q1_MOUSE Nardilysin, N-arginine dibasic convertase, NRD convertase 1 OS=Mus musculus GN=Nrd1 PE=3 SV=1;>tr|A2A9Q2|A2A9Q2_MOUSE Nardilysin OS=Mus musculus GN=Nrd1 PE=3 SV=1;>t	18	12	18	16	23	22	18	19	16	18	13	15	18	12	18	16	23	22	18	19	16	18	13	15	18	12	18	16	23	22	18	19	16	18	13	15	132.89	18.3	12.7	20.5	17.3	23.9
F6TMQ3;Q9D0Q7;A2A9T8	F6TMQ3;Q9D0Q7;A2A9T8	1;1;1	1;1;1	1;1;1	39S ribosomal protein L45, mitochondrial	Mrpl45	>tr|F6TMQ3|F6TMQ3_MOUSE 39S ribosomal protein L45, mitochondrial OS=Mus musculus GN=Mrpl45 PE=4 SV=1;>sp|Q9D0Q7|RM45_MOUSE 39S ribosomal protein L45, mitochondrial OS=Mus musculus GN=Mrpl45 PE=2 SV=1;>tr|A2A9T8|A2A9T8_MOUSE Mitochondrial ribosomal protein	0	0	0	0	0	0	0	1	0	0	0	0	0	0	0	0	0	0	0	1	0	0	0	0	0	0	0	0	0	0	0	1	0	0	0	0	32.541	0	0	0	0	0
Q3UBZ5-2;A2A9W1;A2A9W3;Q3UBZ5	Q3UBZ5-2;A2A9W1;A2A9W3;Q3UBZ5	2;2;2;2	2;2;2;2	2;2;2;2	MIF4G domain-containing protein	Mif4gd	>sp|Q3UBZ5-2|MI4GD_MOUSE Isoform 2 of MIF4G domain-containing protein OS=Mus musculus GN=Mif4gd;>tr|A2A9W1|A2A9W1_MOUSE Likely ortholog of H. sapiens AD023 protein (Fragment) OS=Mus musculus GN=Mif4gd PE=4 SV=1;>tr|A2A9W3|A2A9W3_MOUSE Likely ortholog of H.	0	1	1	0	1	1	1	0	2	0	0	0	0	1	1	0	1	1	1	0	2	0	0	0	0	1	1	0	1	1	1	0	2	0	0	0	10.386	0	18.5	14.1	0	14.1
Q80X85;A2A9W4	Q80X85;A2A9W4	4;4	4;4	4;4	28S ribosomal protein S7, mitochondrial	Mrps7	>sp|Q80X85|RT07_MOUSE 28S ribosomal protein S7, mitochondrial OS=Mus musculus GN=Mrps7 PE=2 SV=1;>tr|A2A9W4|A2A9W4_MOUSE Mitchondrial ribosomal protein S7 OS=Mus musculus GN=Mrps7 PE=4 SV=1	1	0	2	1	1	2	2	1	3	1	1	1	1	0	2	1	1	2	2	1	3	1	1	1	1	0	2	1	1	2	2	1	3	1	1	1	28.062	5.4	0	8.3	7.4	5.4
A2A9W7;Q8BMI3;A2A9W5	A2A9W7;Q8BMI3	11;11;2	10;10;1	10;10;1	ADP-ribosylation factor-binding protein GGA3	Gga3	>tr|A2A9W7|A2A9W7_MOUSE ADP-ribosylation factor-binding protein GGA3 OS=Mus musculus GN=Gga3 PE=4 SV=1;>sp|Q8BMI3|GGA3_MOUSE ADP-ribosylation factor-binding protein GGA3 OS=Mus musculus GN=Gga3 PE=2 SV=2	3	5	4	3	2	6	3	5	4	8	6	2	3	5	4	3	2	6	3	4	4	8	6	1	3	5	4	3	2	6	3	4	4	8	6	1	70.192	6.2	9.4	10.8	5.6	6.7
P97825;A2A9X3	P97825;A2A9X3	6;6	6;6	6;6	Hematological and neurological expressed 1 protein	Hn1	>sp|P97825|HN1_MOUSE Hematological and neurological expressed 1 protein OS=Mus musculus GN=Hn1 PE=1 SV=3;>tr|A2A9X3|A2A9X3_MOUSE Hematological and neurological expressed sequence 1 OS=Mus musculus GN=Hn1 PE=4 SV=1	6	3	5	3	5	6	4	2	4	6	6	5	6	3	5	3	5	6	4	2	4	6	6	5	6	3	5	3	5	6	4	2	4	6	6	5	16.08	69.5	37.7	42.2	27.9	69.5
A2A9X5;Q9JM14;A2A9X6	A2A9X5;Q9JM14;A2A9X6	3;3;3	3;3;3	3;3;3	5(3)-deoxyribonucleotidase, cytosolic type	Nt5c	>tr|A2A9X5|A2A9X5_MOUSE 5(3)-deoxyribonucleotidase, cytosolic type OS=Mus musculus GN=Nt5c PE=4 SV=1;>sp|Q9JM14|NT5C_MOUSE 5(3)-deoxyribonucleotidase, cytosolic type OS=Mus musculus GN=Nt5c PE=1 SV=1;>tr|A2A9X6|A2A9X6_MOUSE 5,3-nucleotidase, cytosoli	1	0	1	1	2	1	0	1	1	0	1	1	1	0	1	1	2	1	0	1	1	0	1	1	1	0	1	1	2	1	0	1	1	0	1	1	21.939	6.7	0	6.7	6.7	16
A2A9Z1;A2A9Z2;E9PZX6	A2A9Z1;A2A9Z2;E9PZX6	12;12;10	1;1;0	1;1;0		Dmd	>tr|A2A9Z1|A2A9Z1_MOUSE Dystrophin OS=Mus musculus GN=Dmd PE=4 SV=1;>tr|A2A9Z2|A2A9Z2_MOUSE Dystrophin OS=Mus musculus GN=Dmd PE=2 SV=1;>tr|E9PZX6|E9PZX6_MOUSE Dystrophin OS=Mus musculus GN=Dmd PE=4 SV=1	4	4	4	5	6	7	4	3	4	4	4	3	1	1	0	0	0	0	0	1	0	0	0	0	1	1	0	0	0	0	0	1	0	0	0	0	68.926	9.9	10.3	10.1	11.3	14.4
Q62093;A2AA29;E9Q975;F7CZ20	Q62093;A2AA29;E9Q975	10;10;10;3	10;10;10;3	10;10;10;3	Serine/arginine-rich splicing factor 2	Srsf2	>sp|Q62093|SRSF2_MOUSE Serine/arginine-rich splicing factor 2 OS=Mus musculus GN=Srsf2 PE=1 SV=4;>tr|A2AA29|A2AA29_MOUSE Splicing factor, arginine/serine-rich 2 (SC-35) OS=Mus musculus GN=Srsf2 PE=4 SV=1;>tr|E9Q975|E9Q975_MOUSE Serine/arginine-rich-splicin	7	6	8	7	8	6	7	6	8	6	7	6	7	6	8	7	8	6	7	6	8	6	7	6	7	6	8	7	8	6	7	6	8	6	7	6	25.476	34.4	30.8	34.8	33.9	34.4
P27601;A2AA49;Q9D034	P27601;A2AA49	3;3;1	3;3;1	3;3;1	Guanine nucleotide-binding protein subunit alpha-13	Gna13	>sp|P27601|GNA13_MOUSE Guanine nucleotide-binding protein subunit alpha-13 OS=Mus musculus GN=Gna13 PE=1 SV=1;>tr|A2AA49|A2AA49_MOUSE Guanine nucleotide binding protein, alpha 13 OS=Mus musculus GN=Gna13 PE=4 SV=1	2	3	0	1	0	1	3	1	2	2	1	0	2	3	0	1	0	1	3	1	2	2	1	0	2	3	0	1	0	1	3	1	2	2	1	0	44.054	4.8	9.3	0	4.5	0
A2AA59;Q6ZQF7;A2AA60;Q6ZQF7-2	A2AA59;Q6ZQF7;A2AA60;Q6ZQF7-2	9;9;9;8	6;6;6;5	6;6;6;5	Protein Jade-2	Phf15	>tr|A2AA59|A2AA59_MOUSE PHD finger protein 15 OS=Mus musculus GN=Phf15 PE=4 SV=1;>sp|Q6ZQF7|JADE2_MOUSE Protein Jade-2 OS=Mus musculus GN=Phf15 PE=2 SV=2;>tr|A2AA60|A2AA60_MOUSE PHD finger protein 15 OS=Mus musculus GN=Phf15 PE=4 SV=1;>sp|Q6ZQF7-2|JADE2_MO	4	3	2	4	3	2	3	1	4	3	2	3	2	2	0	2	1	0	1	0	2	1	1	0	2	2	0	2	1	0	1	0	2	1	1	0	65.393	8.9	7.3	3.8	8	5.9
Q9CRB2;A2AA61	Q9CRB2;A2AA61	6;6	6;6	6;6	H/ACA ribonucleoprotein complex subunit 2	Nhp2	>sp|Q9CRB2|NHP2_MOUSE H/ACA ribonucleoprotein complex subunit 2 OS=Mus musculus GN=Nhp2 PE=2 SV=1;>tr|A2AA61|A2AA61_MOUSE Nucleolar protein family A, member 2 OS=Mus musculus GN=Nhp2 PE=4 SV=1	5	4	4	4	4	4	5	4	5	5	3	5	5	4	4	4	4	4	5	4	5	5	3	5	5	4	4	4	4	4	5	4	5	5	3	5	17.247	49	42.5	42.5	42.5	42.5
A2AA71;Q3U2P1;F7C3S0;A2AA72;Q3U2P1-2;E9QAK4	A2AA71;Q3U2P1	10;10;4;3;3;1	10;10;4;3;3;1	10;10;4;3;3;1	Protein transport protein Sec24A	Sec24a	>tr|A2AA71|A2AA71_MOUSE Protein transport protein Sec24A OS=Mus musculus GN=Sec24a PE=4 SV=1;>sp|Q3U2P1|SC24A_MOUSE Protein transport protein Sec24A OS=Mus musculus GN=Sec24a PE=1 SV=1	3	2	1	4	4	7	5	3	3	2	2	1	3	2	1	4	4	7	5	3	3	2	2	1	3	2	1	4	4	7	5	3	3	2	2	1	118.65	3.9	2.5	1.7	4.9	4.7
Q9CQA3;A2AA77	Q9CQA3;A2AA77	11;11	11;11	11;11	Succinate dehydrogenase [ubiquinone] iron-sulfur subunit, mitochondrial	Sdhb	>sp|Q9CQA3|DHSB_MOUSE Succinate dehydrogenase [ubiquinone] iron-sulfur subunit, mitochondrial OS=Mus musculus GN=Sdhb PE=1 SV=1;>tr|A2AA77|A2AA77_MOUSE Succinate dehydrogenase complex, subunit B, iron sulfur (Ip) OS=Mus musculus GN=Sdhb PE=4 SV=1	0	1	2	0	1	1	3	2	1	0	0	1	0	1	2	0	1	1	3	2	1	0	0	1	0	1	2	0	1	1	3	2	1	0	0	1	31.814	0	3.2	7.4	0	5
Q8CJ40-2;A2AA80;Q8CJ40;Q8CJ40-3	Q8CJ40-2;A2AA80;Q8CJ40;Q8CJ40-3	21;21;21;20	21;21;21;20	21;21;21;20	Rootletin	Crocc	>sp|Q8CJ40-2|CROCC_MOUSE Isoform 2 of Rootletin OS=Mus musculus GN=Crocc;>tr|A2AA80|A2AA80_MOUSE Ciliary rootlet coiled-coil, rootletin OS=Mus musculus GN=Crocc PE=4 SV=1;>sp|Q8CJ40|CROCC_MOUSE Rootletin OS=Mus musculus GN=Crocc PE=1 SV=2;>sp|Q8CJ40-3|CROC	4	2	4	4	10	11	12	5	10	2	4	4	4	2	4	4	10	11	12	5	10	2	4	4	4	2	4	4	10	11	12	5	10	2	4	4	208.27	2.5	1.1	2.4	2.4	6.4
Q9D1J1;A2AA82;D6RFU1;F6RCM5	Q9D1J1;A2AA82;D6RFU1	5;5;4;1	5;5;4;1	5;5;4;1	Adaptin ear-binding coat-associated protein 2	Necap2	>sp|Q9D1J1|NECP2_MOUSE Adaptin ear-binding coat-associated protein 2 OS=Mus musculus GN=Necap2 PE=1 SV=1;>tr|A2AA82|A2AA82_MOUSE NECAP endocytosis associated 2 OS=Mus musculus GN=Necap2 PE=4 SV=1;>tr|D6RFU1|D6RFU1_MOUSE Adaptin ear-binding coat-associated	4	2	1	3	2	4	2	3	2	2	1	1	4	2	1	3	2	4	2	3	2	2	1	1	4	2	1	3	2	4	2	3	2	2	1	1	28.598	28.6	12.4	7.5	24.8	17.7
Q542L0;O35250-2;A2AAN0;Q3USE0;O35250;A2AAN3;A2AAN4	Q542L0;O35250-2;A2AAN0;Q3USE0;O35250;A2AAN3	7;7;7;7;7;4;1	7;7;7;7;7;4;1	7;7;7;7;7;4;1	Exocyst complex component 7	Exoc7	>tr|Q542L0|Q542L0_MOUSE Exocyst complex component 7 OS=Mus musculus GN=Exoc7 PE=2 SV=1;>sp|O35250-2|EXOC7_MOUSE Isoform 2 of Exocyst complex component 7 OS=Mus musculus GN=Exoc7;>tr|A2AAN0|A2AAN0_MOUSE Exocyst complex component 7 OS=Mus musculus GN=Exoc7 P	2	1	1	1	0	1	2	1	1	0	1	1	2	1	1	1	0	1	2	1	1	0	1	1	2	1	1	1	0	1	2	1	1	0	1	1	75.158	3.4	1.8	1.5	1.8	0
Q8BYA0;A2AAV4;B1ATU0;F6UI15	Q8BYA0;A2AAV4	22;22;2;1	22;22;2;1	22;22;2;1	Tubulin-specific chaperone D	Tbcd	>sp|Q8BYA0|TBCD_MOUSE Tubulin-specific chaperone D OS=Mus musculus GN=Tbcd PE=2 SV=1;>tr|A2AAV4|A2AAV4_MOUSE Tubulin-specific chaperone d OS=Mus musculus GN=Tbcd PE=4 SV=1	7	3	2	4	8	7	6	8	5	4	1	2	7	3	2	4	8	7	6	8	5	4	1	2	7	3	2	4	8	7	6	8	5	4	1	2	133.32	7.6	4.6	1.9	4.2	7.4
Q9D2U9;Q8CGP0;A2AB77	Q9D2U9;Q8CGP0;A2AB77	15;15;15	3;3;3	1;1;1	Histone H2B type 3-A;Histone H2B type 3-B	Hist3h2ba;Hist3h2bb	>sp|Q9D2U9|H2B3A_MOUSE Histone H2B type 3-A OS=Mus musculus GN=Hist3h2ba PE=1 SV=3;>sp|Q8CGP0|H2B3B_MOUSE Histone H2B type 3-B OS=Mus musculus GN=Hist3h2bb PE=1 SV=3;>tr|A2AB77|A2AB77_MOUSE Histone H2B OS=Mus musculus GN=Hist3h2ba PE=3 SV=1	13	15	13	13	12	13	14	11	13	14	12	11	2	3	3	2	2	2	2	3	2	2	2	3	0	1	1	0	0	0	0	1	0	0	0	1	13.994	67.5	73	73	61.9	62.7
Q9QXV1;A2ABG3	Q9QXV1;A2ABG3	5;5	5;5	4;4	Chromobox protein homolog 8	Cbx8	>sp|Q9QXV1|CBX8_MOUSE Chromobox protein homolog 8 OS=Mus musculus GN=Cbx8 PE=1 SV=1;>tr|A2ABG3|A2ABG3_MOUSE Chromobox homolog 8 (Drosophila Pc class) OS=Mus musculus GN=Cbx8 PE=4 SV=1	0	0	3	2	0	0	0	0	0	0	0	1	0	0	3	2	0	0	0	0	0	0	0	1	0	0	3	2	0	0	0	0	0	0	0	1	39.859	0	0	15.5	11.6	0
Q9DC28;A2ABP1;Q9DC28-2;Q3UBT6;Q3USK2;F7A4U8;A9J9D8;F6VU53	Q9DC28;A2ABP1;Q9DC28-2;Q3UBT6;Q3USK2	16;16;14;14;14;7;1;1	7;7;5;5;5;1;0;0	7;7;5;5;5;1;0;0	Casein kinase I isoform delta	Csnk1d	>sp|Q9DC28|KC1D_MOUSE Casein kinase I isoform delta OS=Mus musculus GN=Csnk1d PE=1 SV=2;>tr|A2ABP1|A2ABP1_MOUSE Casein kinase 1, delta OS=Mus musculus GN=Csnk1d PE=3 SV=1;>sp|Q9DC28-2|KC1D_MOUSE Isoform 2 of Casein kinase I isoform delta OS=Mus musculus GN	10	10	11	11	10	11	13	9	13	11	12	12	5	5	5	6	2	4	5	5	6	5	5	5	5	5	5	6	2	4	5	5	6	5	5	5	47.316	26.5	30.4	32.8	34.9	25.1
A2ABV5;A2BDP0;A2ABV5-2;A2BDN7;A2ABV5-4;A2ABV5-3	A2ABV5;A2BDP0	30;20;12;11;5;5	30;20;12;11;5;5	30;20;12;11;5;5	Mediator of RNA polymerase II transcription subunit 14	Med14	>sp|A2ABV5|MED14_MOUSE Mediator of RNA polymerase II transcription subunit 14 OS=Mus musculus GN=Med14 PE=1 SV=1;>tr|A2BDP0|A2BDP0_MOUSE Mediator complex subunit 14 OS=Mus musculus GN=Med14 PE=4 SV=1	23	9	18	18	18	14	17	18	18	17	14	19	23	9	18	18	18	14	17	18	18	17	14	19	23	9	18	18	18	14	17	18	18	17	14	19	160.96	24.3	8.3	19.6	18.4	20.4
Q8BX94;A2ABW5	Q8BX94;A2ABW5	3;3	3;3	3;3	Oxysterol-binding protein-related protein 2	Osbpl2	>sp|Q8BX94|OSBL2_MOUSE Oxysterol-binding protein-related protein 2 OS=Mus musculus GN=Osbpl2 PE=2 SV=1;>tr|A2ABW5|A2ABW5_MOUSE Oxysterol-binding protein OS=Mus musculus GN=Osbpl2 PE=3 SV=1	1	1	1	2	1	1	1	2	1	1	1	0	1	1	1	2	1	1	1	2	1	1	1	0	1	1	1	2	1	1	1	2	1	1	1	0	55.384	3.5	2.1	3.5	5.6	3.5
Q9CQR2;A2ABW8	Q9CQR2;A2ABW8	5;5	5;5	5;5	40S ribosomal protein S21	Rps21	>sp|Q9CQR2|RS21_MOUSE 40S ribosomal protein S21 OS=Mus musculus GN=Rps21 PE=2 SV=1;>tr|A2ABW8|A2ABW8_MOUSE 40S ribosomal protein S21 OS=Mus musculus GN=Rps21 PE=3 SV=1	0	1	4	2	0	1	3	0	2	2	1	1	0	1	4	2	0	1	3	0	2	2	1	1	0	1	4	2	0	1	3	0	2	2	1	1	9.1413	0	10.8	48.2	22.9	0
A2ABX0	A2ABX0	3	3	3		Rbbp8nl	>tr|A2ABX0|A2ABX0_MOUSE Novel protein OS=Mus musculus GN=BC066135 PE=4 SV=1	0	0	0	0	0	0	1	0	1	0	0	0	0	0	0	0	0	0	1	0	1	0	0	0	0	0	0	0	0	0	1	0	1	0	0	0	66.807	0	0	0	0	0
Q9CPX9;A2ABX9	Q9CPX9;A2ABX9	2;2	2;2	2;2	Anaphase-promoting complex subunit 11	Anapc11	>sp|Q9CPX9|APC11_MOUSE Anaphase-promoting complex subunit 11 OS=Mus musculus GN=Anapc11 PE=2 SV=1;>tr|A2ABX9|A2ABX9_MOUSE Anaphase promoting complex subunit 11 homolog (Yeast) OS=Mus musculus GN=Anapc11 PE=4 SV=1	1	1	2	0	1	2	1	1	1	1	2	2	1	1	2	0	1	2	1	1	1	1	2	2	1	1	2	0	1	2	1	1	1	1	2	2	9.8175	17.9	17.9	31	0	17.9
A2ABY3;Q922E4;Q3USD5	A2ABY3;Q922E4;Q3USD5	5;4;4	5;4;4	5;4;4	Ethanolamine-phosphate cytidylyltransferase	Pcyt2	>tr|A2ABY3|A2ABY3_MOUSE Ethanolamine-phosphate cytidylyltransferase OS=Mus musculus GN=Pcyt2 PE=4 SV=1;>sp|Q922E4|PCY2_MOUSE Ethanolamine-phosphate cytidylyltransferase OS=Mus musculus GN=Pcyt2 PE=1 SV=1;>tr|Q3USD5|Q3USD5_MOUSE Phosphate cytidylyltransfera	1	0	0	3	1	3	0	2	1	1	0	0	1	0	0	3	1	3	0	2	1	1	0	0	1	0	0	3	1	3	0	2	1	1	0	0	43.446	2.6	0	0	10.9	5.2
O54790;A2ABY9	O54790;A2ABY9	6;6	6;6	5;5	Transcription factor MafG	Mafg	>sp|O54790|MAFG_MOUSE Transcription factor MafG OS=Mus musculus GN=Mafg PE=1 SV=1;>tr|A2ABY9|A2ABY9_MOUSE V-maf musculoaponeurotic fibrosarcoma oncogene family, protein G (Avian) OS=Mus musculus GN=Mafg PE=4 SV=1	2	4	3	2	4	4	2	3	5	4	2	2	2	4	3	2	4	4	2	3	5	4	2	2	2	3	3	2	3	4	2	3	4	3	1	1	17.876	15.4	25.3	21	15.4	26.5
P70245;A2AC28;A2AC29	P70245;A2AC28;A2AC29	2;2;1	2;2;1	2;2;1	3-beta-hydroxysteroid-Delta(8),Delta(7)-isomerase	Ebp	>sp|P70245|EBP_MOUSE 3-beta-hydroxysteroid-Delta(8),Delta(7)-isomerase OS=Mus musculus GN=Ebp PE=1 SV=3;>tr|A2AC28|A2AC28_MOUSE Phenylalkylamine Ca2+ antagonist (Emopamil) binding protein OS=Mus musculus GN=Ebp PE=4 SV=1;>tr|A2AC29|A2AC29_MOUSE 3-beta-hydr	1	0	1	1	2	1	0	0	2	1	2	0	1	0	1	1	2	1	0	0	2	1	2	0	1	0	1	1	2	1	0	0	2	1	2	0	26.215	5.7	0	5.7	5.2	10.9
Q8BQZ4-2;Q8BQZ4;F8WHN4;A2ACC6;E9Q0J2	Q8BQZ4-2;Q8BQZ4;F8WHN4;A2ACC6;E9Q0J2	2;2;2;2;2	2;2;2;2;2	2;2;2;2;2	Ral GTPase-activating protein subunit beta	Ralgapb	>sp|Q8BQZ4-2|RLGPB_MOUSE Isoform 2 of Ral GTPase-activating protein subunit beta OS=Mus musculus GN=Ralgapb;>sp|Q8BQZ4|RLGPB_MOUSE Ral GTPase-activating protein subunit beta OS=Mus musculus GN=Ralgapb PE=1 SV=2;>tr|F8WHN4|F8WHN4_MOUSE Ral GTPase-activating	0	0	0	0	0	1	0	1	0	0	0	0	0	0	0	0	0	1	0	1	0	0	0	0	0	0	0	0	0	1	0	1	0	0	0	0	54.975	0	0	0	0	0
Q80US4;A2ACC9;Q80US4-3	Q80US4;A2ACC9;Q80US4-3	13;13;7	13;13;7	13;13;7	Actin-related protein 5	Actr5	>sp|Q80US4|ARP5_MOUSE Actin-related protein 5 OS=Mus musculus GN=Actr5 PE=2 SV=2;>tr|A2ACC9|A2ACC9_MOUSE ARP5 actin-related protein 5 homolog (Yeast) OS=Mus musculus GN=Actr5 PE=3 SV=1;>sp|Q80US4-3|ARP5_MOUSE Isoform 3 of Actin-related protein 5 OS=Mus mus	4	6	6	6	5	4	2	3	3	5	4	4	4	6	6	6	5	4	2	3	3	5	4	4	4	6	6	6	5	4	2	3	3	5	4	4	67.959	9.4	14.5	14	12.2	13.1
Q9CWL8;A2ACD3	Q9CWL8;A2ACD3	30;30	30;30	30;30	Beta-catenin-like protein 1	Ctnnbl1	>sp|Q9CWL8|CTBL1_MOUSE Beta-catenin-like protein 1 OS=Mus musculus GN=Ctnnbl1 PE=1 SV=1;>tr|A2ACD3|A2ACD3_MOUSE Catenin, beta like 1 OS=Mus musculus GN=Ctnnbl1 PE=4 SV=1	17	20	23	23	20	23	22	20	21	21	20	18	17	20	23	23	20	23	22	20	21	21	20	18	17	20	23	23	20	23	22	20	21	21	20	18	64.979	28.4	34.6	39.1	33.6	37.3
A2ACG7;Q9DBG6;Q3U505	A2ACG7;Q9DBG6;Q3U505	9;9;9	9;9;9	9;9;9	Dolichyl-diphosphooligosaccharide--protein glycosyltransferase subunit 2	Rpn2	>tr|A2ACG7|A2ACG7_MOUSE Dolichyl-diphosphooligosaccharide--protein glycosyltransferase subunit 2 OS=Mus musculus GN=Rpn2 PE=4 SV=1;>sp|Q9DBG6|RPN2_MOUSE Dolichyl-diphosphooligosaccharide--protein glycosyltransferase subunit 2 OS=Mus musculus GN=Rpn2 PE=2 S	4	3	7	3	8	7	5	5	8	5	4	3	4	3	7	3	8	7	5	5	8	5	4	3	4	3	7	3	8	7	5	5	8	5	4	3	67.501	11.4	9.6	19.5	9.6	23.4
A2ACJ2	A2ACJ2	9	9	9	Fanconi anemia-associated protein of 100 kDa	Faap100	>sp|A2ACJ2|FP100_MOUSE Fanconi anemia-associated protein of 100 kDa OS=Mus musculus GN=Faap100 PE=2 SV=1	4	4	4	5	3	2	4	3	5	3	2	3	4	4	4	5	3	2	4	3	5	3	2	3	4	4	4	5	3	2	4	3	5	3	2	3	94.28	8.9	7.6	8.4	9.4	6.8
Q8K4Q0;A2ACM0;Q8K4Q0-2;Q8K4Q0-4;E9PXZ5;F6U5L3;F7BQS0;E9PZN9;Q8K4Q0-5;Q8K4Q0-3	Q8K4Q0;A2ACM0	7;7;3;2;2;1;1;1;1;1	7;7;3;2;2;1;1;1;1;1	7;7;3;2;2;1;1;1;1;1	Regulatory-associated protein of mTOR	Rptor	>sp|Q8K4Q0|RPTOR_MOUSE Regulatory-associated protein of mTOR OS=Mus musculus GN=Rptor PE=1 SV=1;>tr|A2ACM0|A2ACM0_MOUSE Novel protein containing six WD40 domains at C-terminus OS=Mus musculus GN=Rptor PE=4 SV=1	2	0	1	1	1	1	1	0	1	1	0	1	2	0	1	1	1	1	1	0	1	1	0	1	2	0	1	1	1	1	1	0	1	1	0	1	149.47	1.9	0	0.9	0.9	1
Q8K1G9;A2ACQ1;A2ACP9	Q8K1G9;A2ACQ1	23;23;5	23;23;5	23;23;5		Dhx35	>tr|Q8K1G9|Q8K1G9_MOUSE DEAH (Asp-Glu-Ala-His) box polypeptide 35 OS=Mus musculus GN=Dhx35 PE=2 SV=1;>tr|A2ACQ1|A2ACQ1_MOUSE DEAH (Asp-Glu-Ala-His) box polypeptide 35 OS=Mus musculus GN=Dhx35 PE=4 SV=1	17	15	10	15	14	16	15	8	16	16	9	13	17	15	10	15	14	16	15	8	16	16	9	13	17	15	10	15	14	16	15	8	16	16	9	13	75.876	35.2	28.7	20.6	30	27
Q9CYC5;A2ACV4;A2ACV5;B0QZT4	Q9CYC5;A2ACV4	11;11;5;3	11;11;5;3	11;11;5;3	Kinetochore-associated protein DSN1 homolog	Dsn1	>sp|Q9CYC5|DSN1_MOUSE Kinetochore-associated protein DSN1 homolog OS=Mus musculus GN=Dsn1 PE=2 SV=1;>tr|A2ACV4|A2ACV4_MOUSE DSN1, MIND kinetochore complex component, homolog (S. cerevisiae) OS=Mus musculus GN=Dsn1 PE=4 SV=1	9	4	4	6	6	6	4	5	6	8	5	6	9	4	4	6	6	6	4	5	6	8	5	6	9	4	4	6	6	6	4	5	6	8	5	6	39.552	32.5	12.6	18.7	24.7	23.3
F6VXM5;D6RH61;Q8BQI9;Q60988;A2AD39	F6VXM5;D6RH61;Q8BQI9;Q60988;A2AD39	1;1;1;1;1	1;1;1;1;1	1;1;1;1;1	SCL-interrupting locus protein homolog	Stil	>tr|F6VXM5|F6VXM5_MOUSE SCL-interrupting locus protein homolog (Fragment) OS=Mus musculus GN=Stil PE=4 SV=1;>tr|D6RH61|D6RH61_MOUSE SCL-interrupting locus protein homolog OS=Mus musculus GN=Stil PE=4 SV=1;>tr|Q8BQI9|Q8BQI9_MOUSE SCL-interrupting locus prot	1	0	0	0	0	0	0	1	0	0	0	0	1	0	0	0	0	0	0	1	0	0	0	0	1	0	0	0	0	0	0	1	0	0	0	0	8.7587	19	0	0	0	0
A2AD84;Q99JT2;A2AD85;D3Z359;Q9Z2W1	A2AD84;Q99JT2;A2AD85	10;10;10;3;3	5;5;5;1;1	5;5;5;1;1	Serine/threonine-protein kinase MST4	2610018G03Rik;Mst4	>tr|A2AD84|A2AD84_MOUSE Novel protein containing a protein kinase domain OS=Mus musculus GN=2610018G03Rik PE=4 SV=1;>sp|Q99JT2|MST4_MOUSE Serine/threonine-protein kinase MST4 OS=Mus musculus GN=Mst4 PE=2 SV=1;>tr|A2AD85|A2AD85_MOUSE Novel protein containin	3	2	3	2	6	6	5	4	5	2	3	4	1	1	1	1	2	2	3	1	3	0	1	0	1	1	1	1	2	2	3	1	3	0	1	0	43.952	9.9	7.4	9.2	7.4	18.4
Q925I1;A2AD89;Q925I1-2;F8WI53;H3BKA4;H3BKI6;H3BK90	Q925I1;A2AD89;Q925I1-2;F8WI53	10;10;8;8;2;2;2	10;10;8;8;2;2;2	10;10;8;8;2;2;2	ATPase family AAA domain-containing protein 3	Atad3	>sp|Q925I1|ATAD3_MOUSE ATPase family AAA domain-containing protein 3 OS=Mus musculus GN=Atad3 PE=1 SV=1;>tr|A2AD89|A2AD89_MOUSE ATPase family, AAA domain containing 3A OS=Mus musculus GN=Atad3a PE=4 SV=1;>sp|Q925I1-2|ATAD3_MOUSE Isoform 2 of ATPase family	3	0	4	0	0	2	5	2	4	2	1	0	3	0	4	0	0	2	5	2	4	2	1	0	3	0	4	0	0	2	5	2	4	2	1	0	66.741	5.1	0	9.3	0	0
Q9CQL4;A2AD94	Q9CQL4;A2AD94	4;4	4;4	4;4	39S ribosomal protein L20, mitochondrial	Mrpl20	>sp|Q9CQL4|RM20_MOUSE 39S ribosomal protein L20, mitochondrial OS=Mus musculus GN=Mrpl20 PE=1 SV=1;>tr|A2AD94|A2AD94_MOUSE Mitochondrial ribosomal protein L20 OS=Mus musculus GN=Mrpl20 PE=3 SV=1	0	0	1	0	1	0	0	2	1	0	0	1	0	0	1	0	1	0	0	2	1	0	0	1	0	0	1	0	1	0	0	2	1	0	0	1	17.595	0	0	7.4	0	6.7
A8Y5J3;Q9CWS4;A2ADA4;D6RH69	A8Y5J3;Q9CWS4;A2ADA4	25;25;25;5	25;25;25;5	25;25;25;5	Integrator complex subunit 11	Cpsf3l	>tr|A8Y5J3|A8Y5J3_MOUSE Cleavage and polyadenylation specific factor 3-like OS=Mus musculus GN=Cpsf3l PE=4 SV=1;>sp|Q9CWS4|INT11_MOUSE Integrator complex subunit 11 OS=Mus musculus GN=Cpsf3l PE=2 SV=1;>tr|A2ADA4|A2ADA4_MOUSE Cleavage and polyadenylation sp	14	11	16	13	13	15	14	15	14	14	15	14	14	11	16	13	13	15	14	15	14	14	15	14	14	11	16	13	13	15	14	15	14	14	15	14	65.42	36.5	22.8	37.5	29.6	30.3
A2ADB1;A2ADB0;Q62504-2;Q62504;E9Q807;Q62504-3	A2ADB1;A2ADB0;Q62504-2;Q62504;E9Q807;Q62504-3	64;64;63;63;62;62	64;64;63;63;62;62	64;64;63;63;62;62	Msx2-interacting protein	Spen	>tr|A2ADB1|A2ADB1_MOUSE Msx2-interacting protein OS=Mus musculus GN=Spen PE=4 SV=1;>tr|A2ADB0|A2ADB0_MOUSE Msx2-interacting protein OS=Mus musculus GN=Spen PE=4 SV=1;>sp|Q62504-2|MINT_MOUSE Isoform 2 of Msx2-interacting protein OS=Mus musculus GN=Spen;>sp|	30	24	40	31	32	31	29	26	36	22	26	41	30	24	40	31	32	31	29	26	36	22	26	41	30	24	40	31	32	31	29	26	36	22	26	41	395.98	12.4	10.6	16.9	12.7	14.6
Q63ZW7-6;A2ADS6;Q63ZW7;A2ADL9;Q63ZW7-5;A2ADS8;F6RSZ8;Q63ZW7-2;A2ADM0	Q63ZW7-6;A2ADS6;Q63ZW7;A2ADL9;Q63ZW7-5;A2ADS8	3;3;3;3;2;2;1;1;1	3;3;3;3;2;2;1;1;1	3;3;3;3;2;2;1;1;1	InaD-like protein	Inadl	>sp|Q63ZW7-6|INADL_MOUSE Isoform 6 of InaD-like protein OS=Mus musculus GN=Inadl;>tr|A2ADS6|A2ADS6_MOUSE InaD-like (Drosophila) OS=Mus musculus GN=Inadl PE=4 SV=1;>sp|Q63ZW7|INADL_MOUSE InaD-like protein OS=Mus musculus GN=Inadl PE=1 SV=2;>tr|A2ADL9|A2ADL9	1	1	1	1	0	0	0	0	0	1	1	0	1	1	1	1	0	0	0	0	0	1	1	0	1	1	1	1	0	0	0	0	0	1	1	0	106.62	1	1	1	1	0
Q6P9J5;A2ADM1	Q6P9J5;A2ADM1	11;11	11;11	11;11	KN motif and ankyrin repeat domain-containing protein 4	Kank4	>sp|Q6P9J5|KANK4_MOUSE KN motif and ankyrin repeat domain-containing protein 4 OS=Mus musculus GN=Kank4 PE=2 SV=1;>tr|A2ADM1|A2ADM1_MOUSE Ankyrin repeat domain 38 OS=Mus musculus GN=Kank4 PE=4 SV=1	3	6	1	3	0	0	0	0	0	2	3	1	3	6	1	3	0	0	0	0	0	2	3	1	3	6	1	3	0	0	0	0	0	2	3	1	110.4	5.3	10.6	1.9	4.8	0
A2ADR8;Q8R3G1;A2ADR9	A2ADR8;Q8R3G1;A2ADR9	19;19;19	19;19;19	19;19;19	Nuclear inhibitor of protein phosphatase 1	Ppp1r8	>tr|A2ADR8|A2ADR8_MOUSE Nuclear inhibitor of protein phosphatase 1 OS=Mus musculus GN=Ppp1r8 PE=4 SV=1;>sp|Q8R3G1|PP1R8_MOUSE Nuclear inhibitor of protein phosphatase 1 OS=Mus musculus GN=Ppp1r8 PE=1 SV=1;>tr|A2ADR9|A2ADR9_MOUSE Protein phosphatase 1, regu	16	12	14	13	15	16	13	14	14	15	16	15	16	12	14	13	15	16	13	14	14	15	16	15	16	12	14	13	15	16	13	14	14	15	16	15	38.399	57.7	50.3	54	50.3	54.3
Q9ER00;A2ADS0	Q9ER00;A2ADS0	4;4	4;4	4;4	Syntaxin-12	Stx12	>sp|Q9ER00|STX12_MOUSE Syntaxin-12 OS=Mus musculus GN=Stx12 PE=1 SV=1;>tr|A2ADS0|A2ADS0_MOUSE Syntaxin 12 OS=Mus musculus GN=Stx12 PE=3 SV=1	0	2	0	1	0	1	2	1	0	1	1	0	0	2	0	1	0	1	2	1	0	1	1	0	0	2	0	1	0	1	2	1	0	1	1	0	31.195	0	11.7	0	5.5	0
Q922G2;A2ADS3;Q922G2-2;A2ADS1	Q922G2;A2ADS3;Q922G2-2	11;11;9;3	10;10;8;2	10;10;8;2	Protein FAM76A	Fam76a	>sp|Q922G2|FA76A_MOUSE Protein FAM76A OS=Mus musculus GN=Fam76a PE=2 SV=1;>tr|A2ADS3|A2ADS3_MOUSE Novel protein (BC008163) OS=Mus musculus GN=Fam76a PE=4 SV=1;>sp|Q922G2-2|FA76A_MOUSE Isoform 2 of Protein FAM76A OS=Mus musculus GN=Fam76a	4	6	7	7	7	5	8	6	7	6	7	7	3	6	6	6	6	4	7	5	6	5	6	6	3	6	6	6	6	4	7	5	6	5	6	6	35.095	11.1	20.8	24.1	26.1	21.8
A2ADY9;Q9DAF3	A2ADY9	13;1	13;1	13;1	Protein DDI1 homolog 2	Ddi2	>sp|A2ADY9|DDI2_MOUSE Protein DDI1 homolog 2 OS=Mus musculus GN=Ddi2 PE=1 SV=1	11	8	9	9	10	12	10	9	9	9	10	9	11	8	9	9	10	12	10	9	9	9	10	9	11	8	9	9	10	12	10	9	9	9	10	9	44.59	45.6	30.3	32.3	41.6	39.3
Q9QZD9;A2AE04;A2AE03	Q9QZD9;A2AE04	13;13;6	13;13;6	13;13;6	Eukaryotic translation initiation factor 3 subunit I	Eif3i	>sp|Q9QZD9|EIF3I_MOUSE Eukaryotic translation initiation factor 3 subunit I OS=Mus musculus GN=Eif3i PE=1 SV=1;>tr|A2AE04|A2AE04_MOUSE Eukaryotic translation initiation factor 3, subunit 1 OS=Mus musculus GN=Eif3i PE=4 SV=1	9	6	12	9	9	10	9	10	12	10	9	3	9	6	12	9	9	10	9	10	12	10	9	3	9	6	12	9	9	10	9	10	12	10	9	3	36.46	37.5	21.5	53.5	43.7	37.2
Q9DBT5;A2AE27;A2AE22;F7ATG4	Q9DBT5;A2AE27	5;5;1;1	5;5;1;1	5;5;1;1	AMP deaminase 2	Ampd2	>sp|Q9DBT5|AMPD2_MOUSE AMP deaminase 2 OS=Mus musculus GN=Ampd2 PE=1 SV=1;>tr|A2AE27|A2AE27_MOUSE AMP deaminase 2 OS=Mus musculus GN=Ampd2 PE=4 SV=1	2	0	2	0	2	2	1	2	2	2	1	1	2	0	2	0	2	2	1	2	2	2	1	1	2	0	2	0	2	2	1	2	2	2	1	1	92.023	2.6	0	2.4	0	2.6
Q80ZK9;A2AE97;A2AE98	Q80ZK9;A2AE97;A2AE98	25;25;22	25;25;22	25;25;22	WD and tetratricopeptide repeats protein 1	Wdtc1	>sp|Q80ZK9|WDTC1_MOUSE WD and tetratricopeptide repeats protein 1 OS=Mus musculus GN=Wdtc1 PE=1 SV=1;>tr|A2AE97|A2AE97_MOUSE WD and tetratricopeptide repeats 1 OS=Mus musculus GN=Wdtc1 PE=4 SV=1;>tr|A2AE98|A2AE98_MOUSE WD and tetratricopeptide repeats 1 OS	15	14	19	18	10	12	11	11	11	11	13	13	15	14	19	18	10	12	11	11	11	11	13	13	15	14	19	18	10	12	11	11	11	11	13	13	75.732	28.8	28.7	40.2	39.3	19.6
Q9D0P7;A2AEF4;A2AEE4;A2AEF3	Q9D0P7;A2AEF4;A2AEE4	9;9;6;3	9;9;6;3	9;9;6;3	Proline/serine-rich coiled-coil protein 1	Psrc1	>sp|Q9D0P7|PSRC1_MOUSE Proline/serine-rich coiled-coil protein 1 OS=Mus musculus GN=Psrc1 PE=1 SV=2;>tr|A2AEF4|A2AEF4_MOUSE Proline/serine-rich coiled-coil 1 OS=Mus musculus GN=Psrc1 PE=4 SV=1;>tr|A2AEE4|A2AEE4_MOUSE Proline/serine-rich coiled-coil 1 (Frag	4	6	0	2	4	7	7	6	6	8	3	4	4	6	0	2	4	7	7	6	6	8	3	4	4	6	0	2	4	7	7	6	6	8	3	4	34.706	13.4	24.6	0	7.3	14
Q80Z25;A2AEG2	Q80Z25;A2AEG2	3;3	3;3	3;3	Oral-facial-digital syndrome 1 protein homolog	Ofd1	>sp|Q80Z25|OFD1_MOUSE Oral-facial-digital syndrome 1 protein homolog OS=Mus musculus GN=Ofd1 PE=1 SV=1;>tr|A2AEG2|A2AEG2_MOUSE Oral-facial-digital syndrome 1 gene homolog (Human) OS=Mus musculus GN=Ofd1 PE=4 SV=1	1	1	1	0	1	0	2	2	1	3	1	1	1	1	1	0	1	0	2	2	1	3	1	1	1	1	1	0	1	0	2	2	1	3	1	1	117.34	1.5	1.3	1.1	0	1.1
Q91VJ5;A2AER7;A2AER8;A2AER9	Q91VJ5;A2AER7;A2AER8	9;9;7;3	9;9;7;3	9;9;7;3	Polyglutamine-binding protein 1	Pqbp1	>sp|Q91VJ5|PQBP1_MOUSE Polyglutamine-binding protein 1 OS=Mus musculus GN=Pqbp1 PE=2 SV=1;>tr|A2AER7|A2AER7_MOUSE Polyglutamine binding protein 1 OS=Mus musculus GN=Pqbp1 PE=2 SV=1;>tr|A2AER8|A2AER8_MOUSE Polyglutamine binding protein 1 (Fragment) OS=Mus m	8	5	6	4	6	4	7	6	7	5	6	6	8	5	6	4	6	4	7	6	7	5	6	6	8	5	6	4	6	4	7	6	7	5	6	6	30.597	30.4	22.8	27	19.8	27
A2AES3;Q3U2S4-2;A2AES2;Q3U2S4;A2AES5;A2AES4	A2AES3;Q3U2S4-2;A2AES2;Q3U2S4;A2AES5;A2AES4	8;8;8;8;8;8	8;8;8;8;8;8	8;8;8;8;8;8	OTU domain-containing protein 5	Otud5	>tr|A2AES3|A2AES3_MOUSE OTU domain containing 5 OS=Mus musculus GN=Otud5 PE=4 SV=1;>sp|Q3U2S4-2|OTUD5_MOUSE Isoform 2 of OTU domain-containing protein 5 OS=Mus musculus GN=Otud5;>tr|A2AES2|A2AES2_MOUSE OTU domain containing 5 OS=Mus musculus GN=Otud5 PE=4	6	2	4	2	5	2	6	3	2	3	4	6	6	2	4	2	5	2	6	3	2	3	4	6	6	2	4	2	5	2	6	3	2	3	4	6	55.923	19	7	14.5	5.8	17.2
Q64092-3;Q64092-2;Q64092-4;A2AEW0;Q64092;A2AEW1	Q64092-3;Q64092-2;Q64092-4;A2AEW0;Q64092;A2AEW1	5;5;5;5;5;5	4;4;4;4;4;4	4;4;4;4;4;4	Transcription factor E3	Tfe3	>sp|Q64092-3|TFE3_MOUSE Isoform 3 of Transcription factor E3 OS=Mus musculus GN=Tfe3;>sp|Q64092-2|TFE3_MOUSE Isoform 2 of Transcription factor E3 OS=Mus musculus GN=Tfe3;>sp|Q64092-4|TFE3_MOUSE Isoform 4 of Transcription factor E3 OS=Mus musculus GN=Tfe3;>	3	3	1	1	2	2	2	1	1	3	2	1	2	2	0	0	1	2	2	1	1	2	1	1	2	2	0	0	1	2	2	1	1	2	1	1	46.769	7.6	7.6	1.6	1.6	3.9
P97447;A2AEY3;A2AEX8;A2AEX6;A2AEY1;A2AEY0;A2AEX9;Q8CDC8	P97447;A2AEY3;A2AEX8;A2AEX6;A2AEY1	10;10;10;10;8;2;1;1	10;10;10;10;8;2;1;1	2;2;2;2;0;0;0;1	Four and a half LIM domains protein 1	Fhl1	>sp|P97447|FHL1_MOUSE Four and a half LIM domains protein 1 OS=Mus musculus GN=Fhl1 PE=2 SV=3;>tr|A2AEY3|A2AEY3_MOUSE Four and a half LIM domains 1 OS=Mus musculus GN=Fhl1 PE=4 SV=1;>tr|A2AEX8|A2AEX8_MOUSE Four and a half LIM domains 1 OS=Mus musculus GN=F	2	2	8	3	3	4	4	2	5	2	1	1	2	2	8	3	3	4	4	2	5	2	1	1	0	0	0	0	0	0	0	0	0	0	0	0	31.888	7.5	8.9	38.9	13.2	12.9
A2AFG3;Q9QY39	A2AFG3;Q9QY39	7;7	7;7	7;7	PDZ domain-containing protein 4	Pdzd4	>tr|A2AFG3|A2AFG3_MOUSE PDZ domain containing 4 OS=Mus musculus GN=Pdzd4 PE=4 SV=1;>sp|Q9QY39|PDZD4_MOUSE PDZ domain-containing protein 4 OS=Mus musculus GN=Pdzd4 PE=2 SV=2	1	0	0	0	1	0	0	1	1	0	0	1	1	0	0	0	1	0	0	1	1	0	0	1	1	0	0	0	1	0	0	1	1	0	0	1	73.844	2.4	0	0	0	2.1
A2AFM3;A2AFM4;Q68G58;Q68G58-2;Q68G58-3;A2AFM5;Q68G58-5;A2AFM7;F7CPY7;Q68G58-4;A2AFM6	A2AFM3;A2AFM4;Q68G58;Q68G58-2	7;7;6;6;2;2;2;2;2;2;2	7;7;6;6;2;2;2;2;2;2;2	7;7;6;6;2;2;2;2;2;2;2	DNA-(apurinic or apyrimidinic site) lyase 2	Apex2	>tr|A2AFM3|A2AFM3_MOUSE Apurinic/apyrimidinic endonuclease 2 OS=Mus musculus GN=Apex2 PE=4 SV=1;>tr|A2AFM4|A2AFM4_MOUSE Apurinic/apyrimidinic endonuclease 2 OS=Mus musculus GN=Apex2 PE=4 SV=1;>sp|Q68G58|APEX2_MOUSE DNA-(apurinic or apyrimidinic site) lyase	2	1	3	1	4	4	3	2	4	1	4	3	2	1	3	1	4	4	3	2	4	1	4	3	2	1	3	1	4	4	3	2	4	1	4	3	57.415	5.8	3.1	7.6	2.3	11.6
Q7TMY8;A2AFQ0;Q7TMY8-3;Q7TMY8-4;Q7TMY8-2;E9PZ23;F6UYC1	Q7TMY8;A2AFQ0;Q7TMY8-3;Q7TMY8-4;Q7TMY8-2	119;119;116;103;89;22;4	119;119;116;103;89;22;4	81;81;78;65;51;10;0	E3 ubiquitin-protein ligase HUWE1	Huwe1	>sp|Q7TMY8|HUWE1_MOUSE E3 ubiquitin-protein ligase HUWE1 OS=Mus musculus GN=Huwe1 PE=1 SV=5;>tr|A2AFQ0|A2AFQ0_MOUSE E3 ubiquitin-protein ligase HUWE1 OS=Mus musculus GN=Huwe1 PE=4 SV=1;>sp|Q7TMY8-3|HUWE1_MOUSE Isoform 3 of E3 ubiquitin-protein ligase HUWE1	73	60	61	57	80	84	67	62	66	76	58	66	73	60	61	57	80	84	67	62	66	76	58	66	46	37	39	39	50	54	41	39	42	51	41	44	482.63	21.9	18.4	19.6	17.1	23.9
Q99N15;A2AFQ2;O08756	Q99N15;A2AFQ2;O08756	11;11;7	11;11;7	11;11;7	3-hydroxyacyl-CoA dehydrogenase type-2	Hsd17b10	>tr|Q99N15|Q99N15_MOUSE 17beta-hydroxysteroid dehydrogenase type 10/short chain L-3-hydroxyacyl-CoA dehydrogenase OS=Mus musculus GN=Hsd17b10 PE=2 SV=1;>tr|A2AFQ2|A2AFQ2_MOUSE 3-hydroxyacyl-CoA dehydrogenase type-2 OS=Mus musculus GN=Hsd17b10 PE=3 SV=1;>sp	0	0	2	2	2	4	5	4	5	3	0	1	0	0	2	2	2	4	5	4	5	3	0	1	0	0	2	2	2	4	5	4	5	3	0	1	27.273	0	0	11.1	9.2	9.2
Q9D8X5;A2AFQ6;A2AFQ7	Q9D8X5;A2AFQ6	4;4;1	4;4;1	4;4;1	CCR4-NOT transcription complex subunit 8	Cnot8	>sp|Q9D8X5|CNOT8_MOUSE CCR4-NOT transcription complex subunit 8 OS=Mus musculus GN=Cnot8 PE=2 SV=1;>tr|A2AFQ6|A2AFQ6_MOUSE CCR4-NOT transcription complex, subunit 8 OS=Mus musculus GN=Cnot8 PE=4 SV=1	4	2	1	1	1	3	3	3	2	3	2	1	4	2	1	1	1	3	3	3	2	3	2	1	4	2	1	1	1	3	3	3	2	3	2	1	33.574	17.5	8.6	3.8	4.8	3.8
A2AFQ9;Q8BX17;E9PUU4;F7CKD6	A2AFQ9;Q8BX17;E9PUU4	46;45;45;7	46;45;45;7	46;45;45;7	Gem-associated protein 5	Gemin5	>tr|A2AFQ9|A2AFQ9_MOUSE Gem (Nuclear organelle) associated protein 5 OS=Mus musculus GN=Gemin5 PE=4 SV=1;>sp|Q8BX17|GEMI5_MOUSE Gem-associated protein 5 OS=Mus musculus GN=Gemin5 PE=1 SV=2;>tr|E9PUU4|E9PUU4_MOUSE Gem-associated protein 5 OS=Mus musculus GN	16	12	14	13	25	34	24	23	26	23	18	12	16	12	14	13	25	34	24	23	26	23	18	12	16	12	14	13	25	34	24	23	26	23	18	12	166.52	13.6	9.5	11.7	9.9	21.4
Q8R179-2;A2AFW4;Q8R179	Q8R179-2;A2AFW4;Q8R179	7;7;7	7;7;7	7;7;7	Kelch repeat and BTB domain-containing protein 4	Kbtbd4	>sp|Q8R179-2|KBTB4_MOUSE Isoform 2 of Kelch repeat and BTB domain-containing protein 4 OS=Mus musculus GN=Kbtbd4;>tr|A2AFW4|A2AFW4_MOUSE Kelch repeat and BTB (POZ) domain containing 4 OS=Mus musculus GN=Kbtbd4 PE=4 SV=1;>sp|Q8R179|KBTB4_MOUSE Kelch repeat	0	2	2	2	1	1	1	1	2	3	0	1	0	2	2	2	1	1	1	1	2	3	0	1	0	2	2	2	1	1	1	1	2	3	0	1	58.083	0	4.8	4.4	4.8	2.1
Q791V5;A2AFW7;A2AFW6;Q9D050	Q791V5;A2AFW7;A2AFW6;Q9D050	3;3;2;2	3;3;2;2	3;3;2;2	Mitochondrial carrier homolog 2	Mtch2	>sp|Q791V5|MTCH2_MOUSE Mitochondrial carrier homolog 2 OS=Mus musculus GN=Mtch2 PE=1 SV=1;>tr|A2AFW7|A2AFW7_MOUSE MCG13498, isoform CRA_d OS=Mus musculus GN=Mtch2 PE=3 SV=1;>tr|A2AFW6|A2AFW6_MOUSE Mitochondrial carrier homolog 2 OS=Mus musculus GN=Mtch2 PE	0	0	1	1	1	0	0	0	1	0	0	1	0	0	1	1	1	0	0	0	1	0	0	1	0	0	1	1	1	0	0	0	1	0	0	1	33.499	0	0	6.9	6.9	6.9
A2AG10;A2AG11;A2AG12	A2AG10;A2AG11	4;3;1	4;3;1	4;3;1		Nup62cl	>tr|A2AG10|A2AG10_MOUSE Nucleoporin 62 C-terminal like OS=Mus musculus GN=Nup62cl PE=4 SV=1;>tr|A2AG11|A2AG11_MOUSE Nucleoporin 62 C-terminal like (Fragment) OS=Mus musculus GN=Nup62cl PE=4 SV=1	1	0	0	1	1	2	2	0	1	1	1	1	1	0	0	1	1	2	2	0	1	1	1	1	1	0	0	1	1	2	2	0	1	1	1	1	31.222	4.8	0	0	4	4.8
Q3TY13;O89114;A2AG30	Q3TY13;O89114;A2AG30	2;2;2	2;2;2	2;2;2	DnaJ homolog subfamily B member 5	Dnajb5	>tr|Q3TY13|Q3TY13_MOUSE DnaJ (Hsp40) homolog subfamily B member 5 OS=Mus musculus GN=Dnajb5 PE=2 SV=1;>sp|O89114|DNJB5_MOUSE DnaJ homolog subfamily B member 5 OS=Mus musculus GN=Dnajb5 PE=2 SV=1;>tr|A2AG30|A2AG30_MOUSE DnaJ (Hsp40) homolog subfamily B memb	0	0	0	0	0	0	0	0	0	0	0	0	0	0	0	0	0	0	0	0	0	0	0	0	0	0	0	0	0	0	0	0	0	0	0	0	39.119	0	0	0	0	0
Q99JB2;A2AG40;A2AG39;F6WI02;A2AG41	Q99JB2;A2AG40;A2AG39;F6WI02	7;7;4;4;2	7;7;4;4;2	7;7;4;4;2	Stomatin-like protein 2, mitochondrial	Stoml2	>sp|Q99JB2|STML2_MOUSE Stomatin-like protein 2 OS=Mus musculus GN=Stoml2 PE=1 SV=1;>tr|A2AG40|A2AG40_MOUSE MCG1040650 OS=Mus musculus GN=Stoml2 PE=4 SV=1;>tr|A2AG39|A2AG39_MOUSE Stomatin (Epb7.2)-like 2 (Fragment) OS=Mus musculus GN=Stoml2 PE=4 SV=1;>tr|F6	1	0	2	2	2	3	3	2	2	1	0	0	1	0	2	2	2	3	3	2	2	1	0	0	1	0	2	2	2	3	3	2	2	1	0	0	38.384	4	0	9.6	7.6	9.6
A2AG50-2;A2AG50;A2AG50-3;A2AG51	A2AG50-2;A2AG50;A2AG50-3;A2AG51	2;2;1;1	2;2;1;1	2;2;1;1	MAP7 domain-containing protein 2	Map7d2	>sp|A2AG50-2|MA7D2_MOUSE Isoform 2 of MAP7 domain-containing protein 2 OS=Mus musculus GN=Map7d2;>sp|A2AG50|MA7D2_MOUSE MAP7 domain-containing protein 2 OS=Mus musculus GN=Map7d2 PE=1 SV=1;>sp|A2AG50-3|MA7D2_MOUSE Isoform 3 of MAP7 domain-containing protei	2	2	1	1	2	1	1	2	1	1	1	1	2	2	1	1	2	1	1	2	1	1	1	1	2	2	1	1	2	1	1	2	1	1	1	1	66.6	5.2	5.2	3.4	3.4	5.2
A2AG58;A2AG58-2;A2AG55	A2AG58;A2AG58-2	30;27;1	30;27;1	30;27;1	Uncharacterized protein CXorf23 homolog		>sp|A2AG58|CX023_MOUSE Uncharacterized protein CXorf23 homolog OS=Mus musculus PE=2 SV=1;>sp|A2AG58-2|CX023_MOUSE Isoform 2 of Uncharacterized protein CXorf23 homolog OS=Mus musculus	16	19	20	20	17	16	15	14	22	15	12	24	16	19	20	20	17	16	15	14	22	15	12	24	16	19	20	20	17	16	15	14	22	15	12	24	90.11	26.2	28.6	31.4	29.7	27.5
Q9R194;A2AGA5	Q9R194;A2AGA5	9;9	5;5	5;5	Cryptochrome-2	Cry2	>sp|Q9R194|CRY2_MOUSE Cryptochrome-2 OS=Mus musculus GN=Cry2 PE=1 SV=1;>tr|A2AGA5|A2AGA5_MOUSE Cryptochrome 2 (Photolyase-like) OS=Mus musculus GN=Cry2 PE=4 SV=1	5	2	3	2	2	4	2	0	2	3	2	3	3	1	3	1	1	3	1	0	1	2	1	3	3	1	3	1	1	3	1	0	1	2	1	3	66.85	14	4.4	10.5	4.4	4.4
Q9D2E2;A2AGE2;Q9D2E2-2;A2AGE1;F6ZMT3	Q9D2E2;A2AGE2;Q9D2E2-2;A2AGE1	19;19;12;12;6	19;19;12;12;6	19;19;12;12;6	Target of EGR1 protein 1	Toe1	>sp|Q9D2E2|TOE1_MOUSE Target of EGR1 protein 1 OS=Mus musculus GN=Toe1 PE=2 SV=1;>tr|A2AGE2|A2AGE2_MOUSE Target of EGR1, member 1 (Nuclear) OS=Mus musculus GN=Toe1 PE=4 SV=1;>sp|Q9D2E2-2|TOE1_MOUSE Isoform 2 of Target of EGR1 protein 1 OS=Mus musculus GN=T	10	10	14	10	12	11	10	7	10	9	16	16	10	10	14	10	12	11	10	7	10	9	16	16	10	10	14	10	12	11	10	7	10	9	16	16	56.87	26.8	28.2	39.9	23.5	32.3
A2AGH8;A2AGH6-2;A2AGH9;A2AGH6;A2AGH6-3;Q2NLB9	A2AGH8;A2AGH6-2;A2AGH9;A2AGH6	49;49;49;49;17;11	49;49;49;49;17;11	46;46;46;46;15;10	Mediator of RNA polymerase II transcription subunit 12	Med12	>tr|A2AGH8|A2AGH8_MOUSE Mediator of RNA polymerase II transcription subunit 12 OS=Mus musculus GN=Med12 PE=4 SV=1;>sp|A2AGH6-2|MED12_MOUSE Isoform 2 of Mediator of RNA polymerase II transcription subunit 12 OS=Mus musculus GN=Med12;>tr|A2AGH9|A2AGH9_MOUSE	20	20	24	12	29	27	26	22	28	19	19	26	20	20	24	12	29	27	26	22	28	19	19	26	19	17	23	11	26	25	25	21	26	18	18	25	240.87	11.6	11.4	13.4	7	19
Q8BT60;A2AGJ0	Q8BT60;A2AGJ0	16;16	16;16	14;14	Copine-3	Cpne3	>sp|Q8BT60|CPNE3_MOUSE Copine-3 OS=Mus musculus GN=Cpne3 PE=1 SV=2;>tr|A2AGJ0|A2AGJ0_MOUSE Copine III OS=Mus musculus GN=Cpne3 PE=4 SV=1	10	10	7	14	9	8	13	9	12	9	8	7	10	10	7	14	9	8	13	9	12	9	8	7	8	8	5	12	7	6	11	7	10	7	6	5	59.584	21.6	20.8	13.9	29.5	20.3
Q9CWJ3;A2AGJ8	Q9CWJ3;A2AGJ8	3;3	3;3	3;3	KATNB1-like protein 1	Katnbl1	>sp|Q9CWJ3|CO029_MOUSE Uncharacterized protein C15orf29 homolog OS=Mus musculus PE=2 SV=1;>tr|A2AGJ8|A2AGJ8_MOUSE MCG20781 OS=Mus musculus GN=2410042D21Rik PE=4 SV=1	0	0	1	0	1	0	0	0	0	0	0	0	0	0	1	0	1	0	0	0	0	0	0	0	0	0	1	0	1	0	0	0	0	0	0	0	34.035	0	0	8	0	6.7
Q8C779-2;Q8C779;A2AGL7;Q14DP0	Q8C779-2;Q8C779;A2AGL7;Q14DP0	2;2;2;1	2;2;2;1	2;2;2;1	Uncharacterized protein CXorf57 homolog	D330045A20Rik	>sp|Q8C779-2|CX057_MOUSE Isoform 2 of Uncharacterized protein CXorf57 homolog OS=Mus musculus;>sp|Q8C779|CX057_MOUSE Uncharacterized protein CXorf57 homolog OS=Mus musculus PE=2 SV=1;>tr|A2AGL7|A2AGL7_MOUSE Likely orthologue of H. sapiens Chromosome X open	0	0	1	2	0	0	0	0	0	0	0	0	0	0	1	2	0	0	0	0	0	0	0	0	0	0	1	2	0	0	0	0	0	0	0	0	96.789	0	0	2.7	4.9	0
Q91WD7;A2AGM4	Q91WD7;A2AGM4	26;26	26;26	25;25	Kinesin-like protein KIF18A	Kif18a	>sp|Q91WD7|KI18A_MOUSE Kinesin-like protein KIF18A OS=Mus musculus GN=Kif18a PE=2 SV=1;>tr|A2AGM4|A2AGM4_MOUSE Kinesin family member 18A OS=Mus musculus GN=Kif18a PE=3 SV=1	13	9	14	10	18	16	15	11	15	13	13	12	13	9	14	10	18	16	15	11	15	13	13	12	12	9	13	10	17	15	14	10	14	12	12	11	100.93	18.8	12.5	20.3	14.3	26.6
Q99J79;A2AGR7;A2AGR6;Q4FZK4	Q99J79;A2AGR7;A2AGR6	7;7;4;3	7;7;4;3	7;7;4;3	DNA damage-binding protein 2	Ddb2	>sp|Q99J79|DDB2_MOUSE DNA damage-binding protein 2 OS=Mus musculus GN=Ddb2 PE=1 SV=1;>tr|A2AGR7|A2AGR7_MOUSE Damage specific DNA binding protein 2 OS=Mus musculus GN=Ddb2 PE=4 SV=1;>tr|A2AGR6|A2AGR6_MOUSE DNA damage-binding protein 2 OS=Mus musculus GN=Ddb	0	0	2	2	4	4	2	2	3	1	0	1	0	0	2	2	4	4	2	2	3	1	0	1	0	0	2	2	4	4	2	2	3	1	0	1	48.375	0	0	6.9	4.6	16.9
A2AGT5-3;A2AGT5;A2AGT5-2	A2AGT5-3;A2AGT5;A2AGT5-2	72;72;71	72;72;71	72;72;71	Cytoskeleton-associated protein 5	Ckap5	>sp|A2AGT5-3|CKAP5_MOUSE Isoform 3 of Cytoskeleton-associated protein 5 OS=Mus musculus GN=Ckap5;>sp|A2AGT5|CKAP5_MOUSE Cytoskeleton-associated protein 5 OS=Mus musculus GN=Ckap5 PE=2 SV=1;>sp|A2AGT5-2|CKAP5_MOUSE Isoform 2 of Cytoskeleton-associated prote	39	26	44	32	39	39	36	33	32	37	33	29	39	26	44	32	39	39	36	33	32	37	33	29	39	26	44	32	39	39	36	33	32	37	33	29	223.52	22.7	15.4	26.7	19.2	23.3
A2AH22-6;A2AH22;A2AH22-2;A2AH22-7;E9Q961;A2AH22-5;A2AH22-3;A2AH22-4	A2AH22-6;A2AH22;A2AH22-2;A2AH22-7;E9Q961;A2AH22-5;A2AH22-3	26;26;25;24;18;18;13;12	26;26;25;24;18;18;13;12	26;26;25;24;18;18;13;12	Activating molecule in BECN1-regulated autophagy protein 1	Ambra1	>sp|A2AH22-6|AMRA1_MOUSE Isoform 6 of Activating molecule in BECN1-regulated autophagy protein 1 OS=Mus musculus GN=Ambra1;>sp|A2AH22|AMRA1_MOUSE Activating molecule in BECN1-regulated autophagy protein 1 OS=Mus musculus GN=Ambra1 PE=1 SV=1;>sp|A2AH22-2|AM	12	11	9	14	11	14	11	10	13	14	11	14	12	11	9	14	11	14	11	10	13	14	11	14	12	11	9	14	11	14	11	10	13	14	11	14	135.9	12.9	12.3	10.3	15.9	13
Q5FWK3;A2AH25;Q8C5A0	Q5FWK3;A2AH25;Q8C5A0	6;6;5	6;6;5	6;6;5	Rho GTPase-activating protein 1	Arhgap1	>sp|Q5FWK3|RHG01_MOUSE Rho GTPase-activating protein 1 OS=Mus musculus GN=Arhgap1 PE=1 SV=1;>tr|A2AH25|A2AH25_MOUSE Rho GTPase activating protein 1 OS=Mus musculus GN=Arhgap1 PE=4 SV=1;>tr|Q8C5A0|Q8C5A0_MOUSE Rho GTPase-activating protein 1 OS=Mus musculus	6	3	5	2	4	3	4	4	3	3	4	3	6	3	5	2	4	3	4	4	3	3	4	3	6	3	5	2	4	3	4	4	3	3	4	3	50.41	15.3	9.1	12.8	6.8	10.9
Q9Z0W3;A2AH38;Q9Z0W3-2	Q9Z0W3;A2AH38;Q9Z0W3-2	55;55;32	55;55;32	55;55;32	Nuclear pore complex protein Nup160	Nup160	>sp|Q9Z0W3|NU160_MOUSE Nuclear pore complex protein Nup160 OS=Mus musculus GN=Nup160 PE=1 SV=2;>tr|A2AH38|A2AH38_MOUSE Nucleoporin 160 OS=Mus musculus GN=Nup160 PE=4 SV=1;>sp|Q9Z0W3-2|NU160_MOUSE Isoform 2 of Nuclear pore complex protein Nup160 OS=Mus musc	36	36	44	38	43	43	39	37	41	35	37	39	36	36	44	38	43	43	39	37	41	35	37	39	36	36	44	38	43	43	39	37	41	35	37	39	158.23	29.8	33.3	38	32	40.1
Q9JHT5;A2AH47	Q9JHT5;A2AH47	6;6	3;3	3;3	AMME syndrome candidate gene 1 protein homolog	Ammecr1	>sp|Q9JHT5|AMMR1_MOUSE AMME syndrome candidate gene 1 protein homolog OS=Mus musculus GN=Ammecr1 PE=2 SV=1;>tr|A2AH47|A2AH47_MOUSE Alport syndrome, mental retardation, midface hypoplasia and elliptocytosis chromosomal region gene 1 homolog (Human) OS=Mus m	3	2	3	5	2	2	3	2	3	3	2	3	1	1	2	2	1	1	2	1	2	1	1	1	1	1	2	2	1	1	2	1	2	1	1	1	36.03	11	7	10.8	18.3	7
Q9DCD0;A2AH73	Q9DCD0;A2AH73	26;26	26;26	26;26	6-phosphogluconate dehydrogenase, decarboxylating	Pgd	>sp|Q9DCD0|6PGD_MOUSE 6-phosphogluconate dehydrogenase, decarboxylating OS=Mus musculus GN=Pgd PE=2 SV=3;>tr|A2AH73|A2AH73_MOUSE 6-phosphogluconate dehydrogenase, decarboxylating OS=Mus musculus GN=Pgd PE=3 SV=1	20	17	17	20	19	19	19	19	19	18	17	14	20	17	17	20	19	19	19	19	19	18	17	14	20	17	17	20	19	19	19	19	19	18	17	14	53.247	47.2	41	41.4	44.3	42
Q60575-2;A2AH78;Q60575;A2AH79;Q60575-3;A2AH75	Q60575-2;A2AH78;Q60575;A2AH79;Q60575-3;A2AH75	5;5;5;5;4;4	3;3;3;3;2;2	3;3;3;3;2;2	Kinesin-like protein KIF1B	Kif1b	>sp|Q60575-2|KIF1B_MOUSE Isoform 2 of Kinesin-like protein KIF1B OS=Mus musculus GN=Kif1b;>tr|A2AH78|A2AH78_MOUSE Kinesin family member 1B OS=Mus musculus GN=Kif1b PE=3 SV=1;>sp|Q60575|KIF1B_MOUSE Kinesin-like protein KIF1B OS=Mus musculus GN=Kif1b PE=1 SV	1	1	2	2	0	1	0	1	0	1	0	2	1	0	1	1	0	0	0	0	0	0	0	2	1	0	1	1	0	0	0	0	0	0	0	2	198.92	1	0.7	1.1	1.6	0
Q543F1;O08810;A2AH85;G3UZ34;G3UXK8	Q543F1;O08810;A2AH85;G3UZ34	57;57;57;56;4	57;57;57;56;4	54;54;54;53;3	116 kDa U5 small nuclear ribonucleoprotein component	Eftud2	>tr|Q543F1|Q543F1_MOUSE Elongation factor Tu GTP binding domain containing 2 OS=Mus musculus GN=Eftud2 PE=2 SV=1;>sp|O08810|U5S1_MOUSE 116 kDa U5 small nuclear ribonucleoprotein component OS=Mus musculus GN=Eftud2 PE=2 SV=1;>tr|A2AH85|A2AH85_MOUSE 116 kDa	45	45	49	46	50	50	44	47	49	46	48	49	45	45	49	46	50	50	44	47	49	46	48	49	42	42	47	43	48	47	42	44	46	44	45	47	109.36	59.4	59.5	64.4	59.8	65.2
F6Z1E7;Q8VDI7;A2AHB3;F6UMH9	F6Z1E7;Q8VDI7;A2AHB3;F6UMH9	3;3;3;2	3;3;3;2	3;3;3;2	Ubiquitin-associated domain-containing protein 1	Ubac1	>tr|F6Z1E7|F6Z1E7_MOUSE Ubiquitin-associated domain-containing protein 1 (Fragment) OS=Mus musculus GN=Ubac1 PE=4 SV=1;>sp|Q8VDI7|UBAC1_MOUSE Ubiquitin-associated domain-containing protein 1 OS=Mus musculus GN=Ubac1 PE=2 SV=2;>tr|A2AHB3|A2AHB3_MOUSE Ubiqui	0	1	0	0	0	1	0	0	1	1	1	1	0	1	0	0	0	1	0	0	1	1	1	1	0	1	0	0	0	1	0	0	1	1	1	1	20.615	0	9.2	0	0	0
A2AHC3;A2AHC4;A2AHC3-2;F6QF29;F6W3X2;F6Q2D3	A2AHC3;A2AHC4;A2AHC3-2	7;6;6;1;1;1	7;6;6;1;1;1	7;6;6;1;1;1	Calmodulin-regulated spectrin-associated protein 1	Camsap1	>sp|A2AHC3|CAMP1_MOUSE Calmodulin-regulated spectrin-associated protein 1 OS=Mus musculus GN=Camsap1 PE=1 SV=1;>tr|A2AHC4|A2AHC4_MOUSE Calmodulin regulated spectrin-associated protein 1 (Fragment) OS=Mus musculus GN=Camsap1 PE=4 SV=1;>sp|A2AHC3-2|CAMP1_MOU	1	1	1	2	1	3	2	0	1	2	0	1	1	1	1	2	1	3	2	0	1	2	0	1	1	1	1	2	1	3	2	0	1	2	0	1	175.89	0.8	1.7	0.7	1.7	1.1
A2AHG4;A2AHG2;Q6ZPK0;Q6ZPK0-6;Q6ZPK0-8;Q6ZPK0-3;E9PV92;E9QKW9;Q6ZPK0-4;A2AHG3;Q6ZPK0-2;D3Z764;Q6ZPK0-5;Q6ZPK0-7;Q6ZPK0-9;F6URE6;F6TKP4;F6U6L3;E0CZ79;E0CYN5;E9Q6R6;F6TL54;E0CZ36	A2AHG4;A2AHG2;Q6ZPK0;Q6ZPK0-6;Q6ZPK0-8;Q6ZPK0-3;E9PV92;E9QKW9;Q6ZPK0-4;A2AHG3;Q6ZPK0-2;D3Z764;Q6ZPK0-5;Q6ZPK0-7;Q6ZPK0-9	13;13;12;11;11;11;9;9;8;8;8;8;7;7;7;6;5;4;2;2;2;2;1	13;13;12;11;11;11;9;9;8;8;8;8;7;7;7;6;5;4;2;2;2;2;1	13;13;12;11;11;11;9;9;8;8;8;8;7;7;7;6;5;4;2;2;2;2;1	PHD finger protein 21A	Phf21a	>tr|A2AHG4|A2AHG4_MOUSE PHD finger protein 21A OS=Mus musculus GN=Phf21a PE=4 SV=1;>tr|A2AHG2|A2AHG2_MOUSE PHD finger protein 21A OS=Mus musculus GN=Phf21a PE=4 SV=1;>sp|Q6ZPK0|PF21A_MOUSE PHD finger protein 21A OS=Mus musculus GN=Phf21a PE=1 SV=2;>sp|Q6ZP	4	7	6	8	7	11	1	6	4	6	7	5	4	7	6	8	7	11	1	6	4	6	7	5	4	7	6	8	7	11	1	6	4	6	7	5	70.881	9.5	13.7	12.9	17.3	14.7
A2AHJ4;A2AHJ4-2;G3UXF9;G3UZT0;A2AHJ4-3	A2AHJ4	21;6;2;2;2	17;4;2;2;2	17;4;2;2;2	Bromodomain and WD repeat-containing protein 3	Brwd3	>sp|A2AHJ4|BRWD3_MOUSE Bromodomain and WD repeat-containing protein 3 OS=Mus musculus GN=Brwd3 PE=2 SV=1	7	6	6	7	7	11	12	7	11	8	8	7	4	5	5	5	4	8	9	4	10	6	5	5	4	5	5	5	4	8	9	4	10	6	5	5	202.94	4.6	3.4	3.9	3.8	4.1
Q80UP3;A2AHJ7;A2AHK0;D3Z519;D3Z2W1;D3YWQ0	Q80UP3;A2AHJ7;A2AHK0	5;5;5;1;1;1	5;5;5;1;1;1	5;5;5;1;1;1	Diacylglycerol kinase zeta	Dgkz	>sp|Q80UP3|DGKZ_MOUSE Diacylglycerol kinase zeta OS=Mus musculus GN=Dgkz PE=1 SV=2;>tr|A2AHJ7|A2AHJ7_MOUSE Diacylglycerol kinase zeta OS=Mus musculus GN=Dgkz PE=4 SV=1;>tr|A2AHK0|A2AHK0_MOUSE Diacylglycerol kinase zeta OS=Mus musculus GN=Dgkz PE=4 SV=1	1	1	0	0	0	1	0	1	1	1	1	1	1	1	0	0	0	1	0	1	1	1	1	1	1	1	0	0	0	1	0	1	1	1	1	1	104.03	2.3	1.3	0	0	0
Q8R2T8-2;Q3UI98;Q8R2T8;A2AHV5;H3BJX5	Q8R2T8-2;Q3UI98;Q8R2T8;A2AHV5	23;23;23;23;5	23;23;23;23;5	23;23;23;23;5	General transcription factor 3C polypeptide 5	Gtf3c5	>sp|Q8R2T8-2|TF3C5_MOUSE Isoform 2 of General transcription factor 3C polypeptide 5 OS=Mus musculus GN=Gtf3c5;>tr|Q3UI98|Q3UI98_MOUSE General transcription factor IIIC, polypeptide 5 OS=Mus musculus GN=Gtf3c5 PE=2 SV=1;>sp|Q8R2T8|TF3C5_MOUSE General transc	13	12	14	13	16	15	12	15	15	12	16	16	13	12	14	13	16	15	12	15	15	12	16	16	13	12	14	13	16	15	12	15	15	12	16	16	59.867	25.3	26.8	29.6	30.7	33.1
Q6GTZ3;P20067-2;P20067;A2AHY3	Q6GTZ3;P20067-2;P20067;A2AHY3	5;5;5;5	5;5;5;5	5;5;5;5	DNA-binding protein inhibitor ID-1	Id1	>tr|Q6GTZ3|Q6GTZ3_MOUSE Idb1 protein OS=Mus musculus GN=Id1 PE=2 SV=1;>sp|P20067-2|ID1_MOUSE Isoform Short of DNA-binding protein inhibitor ID-1 OS=Mus musculus GN=Id1;>sp|P20067|ID1_MOUSE DNA-binding protein inhibitor ID-1 OS=Mus musculus GN=Id1 PE=1 SV=3	3	0	0	1	5	3	1	2	3	0	2	2	3	0	0	1	5	3	1	2	3	0	2	2	3	0	0	1	5	3	1	2	3	0	2	2	15.56	31.8	0	0	12.2	39.9
Q8C4Y3;A2AHZ8;F6SWS9;F6UFF7	Q8C4Y3;A2AHZ8	28;28;10;2	28;28;10;2	28;28;10;2	Negative elongation factor B	Nelfb	>sp|Q8C4Y3|NELFB_MOUSE Negative elongation factor B OS=Mus musculus GN=Cobra1 PE=2 SV=2;>tr|A2AHZ8|A2AHZ8_MOUSE Cofactor of BRCA1 OS=Mus musculus GN=Cobra1 PE=4 SV=1	15	12	12	13	15	17	12	15	14	15	15	15	15	12	12	13	15	17	12	15	14	15	15	15	15	12	12	13	15	17	12	15	14	15	15	15	65.636	26.2	23.1	23.3	25	34.7
A2AI08	A2AI08	4	4	4	Taperin	Tprn	>sp|A2AI08|TPRN_MOUSE Taperin OS=Mus musculus GN=Tprn PE=1 SV=1	1	2	2	1	0	2	1	2	2	2	0	1	1	2	2	1	0	2	1	2	2	2	0	1	1	2	2	1	0	2	1	2	2	2	0	1	80.088	2.8	5.5	5.5	2.8	0
Q9JJ94;A2AI09	Q9JJ94;A2AI09	5;5	5;5	5;5	Sjoegren syndrome nuclear autoantigen 1 homolog	Ssna1	>sp|Q9JJ94|SSNA1_MOUSE Sjoegren syndrome nuclear autoantigen 1 homolog OS=Mus musculus GN=Ssna1 PE=1 SV=1;>tr|A2AI09|A2AI09_MOUSE Sjogrens syndrome nuclear autoantigen 1 OS=Mus musculus GN=Ssna1 PE=4 SV=1	0	1	0	3	1	2	2	2	0	2	2	1	0	1	0	3	1	2	2	2	0	2	2	1	0	1	0	3	1	2	2	2	0	2	2	1	13.557	0	10.9	0	29.4	10.9
Q80U87;A2AI52;D3Z5K3	Q80U87;A2AI52	9;9;1	9;9;1	9;9;1	Ubiquitin carboxyl-terminal hydrolase 8	Usp8	>sp|Q80U87|UBP8_MOUSE Ubiquitin carboxyl-terminal hydrolase 8 OS=Mus musculus GN=Usp8 PE=1 SV=2;>tr|A2AI52|A2AI52_MOUSE Ubiquitin carboxyl-terminal hydrolase OS=Mus musculus GN=Usp8 PE=3 SV=1	5	3	3	1	5	4	6	5	7	7	5	4	5	3	3	1	5	4	6	5	7	7	5	4	5	3	3	1	5	4	6	5	7	7	5	4	122.61	6.4	4	3.5	1	6.4
Q9DBC7;A2AI68;E9Q276;Q3TYK4;A2AI69;D3Z4L4;D3YTM5;D3Z068;D3Z0V6;P12849	Q9DBC7;A2AI68;E9Q276;Q3TYK4	6;6;5;5;2;1;1;1;1;1	6;6;5;5;2;1;1;1;1;1	6;6;5;5;2;1;1;1;1;1	cAMP-dependent protein kinase type I-alpha regulatory subunit;cAMP-dependent protein kinase type I-alpha regulatory subunit, N-terminally processed	Prkar1a	>sp|Q9DBC7|KAP0_MOUSE cAMP-dependent protein kinase type I-alpha regulatory subunit OS=Mus musculus GN=Prkar1a PE=1 SV=3;>tr|A2AI68|A2AI68_MOUSE Protein kinase, cAMP dependent regulatory, type I, alpha OS=Mus musculus GN=Prkar1a PE=4 SV=1;>tr|E9Q276|E9Q276	0	1	0	1	0	0	1	3	2	1	1	1	0	1	0	1	0	0	1	3	2	1	1	1	0	1	0	1	0	0	1	3	2	1	1	1	43.185	0	4.5	0	4.5	0
A2AIH8;Q9D711	A2AIH8;Q9D711	4;4	4;4	4;4	Pirin	Pir	>tr|A2AIH8|A2AIH8_MOUSE Pirin (Fragment) OS=Mus musculus GN=Pir PE=3 SV=1;>sp|Q9D711|PIR_MOUSE Pirin OS=Mus musculus GN=Pir PE=2 SV=1	2	1	0	1	2	3	3	2	2	1	1	1	2	1	0	1	2	3	3	2	2	1	1	1	2	1	0	1	2	3	3	2	2	1	1	1	27.942	7.5	3.6	0	3.6	7.5
Q91WB4;A2AIL3;A8Y5N8	Q91WB4;A2AIL3;A8Y5N8	12;12;9	12;12;9	12;12;9	Pleckstrin homology domain-containing family F member 2	Plekhf2	>sp|Q91WB4|PKHF2_MOUSE Pleckstrin homology domain-containing family F member 2 OS=Mus musculus GN=Plekhf2 PE=1 SV=1;>tr|A2AIL3|A2AIL3_MOUSE Pleckstrin homology domain containing family F (With FYVE domain) member 2 OS=Mus musculus GN=Plekhf2 PE=4 SV=1;>tr|	8	7	9	11	7	11	9	7	10	8	4	7	8	7	9	11	7	11	9	7	10	8	4	7	8	7	9	11	7	11	9	7	10	8	4	7	27.754	38.6	38.6	50.2	54.2	41.4
Q6PJ18;P58774-2;CON__Q3SX28;A2AIM4;P58774;F8WID6;A2AIM5	Q6PJ18;P58774-2;CON__Q3SX28;A2AIM4;P58774;F8WID6;A2AIM5	12;12;12;12;11;11;7	2;2;2;2;2;2;2	2;2;2;2;2;2;2	Tropomyosin beta chain	Tpm2	>tr|Q6PJ18|Q6PJ18_MOUSE Tpm2 protein OS=Mus musculus GN=Tpm2 PE=2 SV=1;>sp|P58774-2|TPM2_MOUSE Isoform 2 of Tropomyosin beta chain OS=Mus musculus GN=Tpm2;>Q3SX28 TREMBL:Q3SX28;Q5KR48 (Bos taurus) Tropomyosin 2;>tr|A2AIM4|A2AIM4_MOUSE Tropomyosin 2 beta OS	5	2	10	7	5	8	7	7	7	7	7	7	0	0	1	0	0	1	1	1	0	1	1	1	0	0	1	0	0	1	1	1	0	1	1	1	32.957	13	9.9	26.8	22.5	13.4
A2AIV2;E9PZY8;A2AIV2-2	A2AIV2;E9PZY8;A2AIV2-2	52;52;32	52;52;32	52;52;32	Protein virilizer homolog	Kiaa1429;1110037F02Rik	>sp|A2AIV2|VIR_MOUSE Protein virilizer homolog OS=Mus musculus GN=Kiaa1429 PE=1 SV=1;>tr|E9PZY8|E9PZY8_MOUSE Uncharacterized protein OS=Mus musculus GN=1110037F02Rik PE=4 SV=1;>sp|A2AIV2-2|VIR_MOUSE Isoform 2 of Protein virilizer homolog OS=Mus musculus GN	32	26	28	34	32	31	28	29	29	22	27	33	32	26	28	34	32	31	28	29	29	22	27	33	32	26	28	34	32	31	28	29	29	22	27	33	201.44	22.7	18.3	21	25.1	23.3
Q9DC61;A2AIW8;A2AIW9	Q9DC61;A2AIW8;A2AIW9	9;9;8	9;9;8	9;9;8	Mitochondrial-processing peptidase subunit alpha	Pmpca	>sp|Q9DC61|MPPA_MOUSE Mitochondrial-processing peptidase subunit alpha OS=Mus musculus GN=Pmpca PE=1 SV=1;>tr|A2AIW8|A2AIW8_MOUSE Peptidase (Mitochondrial processing) alpha OS=Mus musculus GN=Pmpca PE=3 SV=1;>tr|A2AIW9|A2AIW9_MOUSE Mitochondrial-processing	0	0	0	1	0	0	4	2	1	1	0	1	0	0	0	1	0	0	4	2	1	1	0	1	0	0	0	1	0	0	4	2	1	1	0	1	58.278	0	0	0	1.7	0
A2AIX1;E9QAT4;F7BPW6;F6U3B5;F6T8X6	A2AIX1;E9QAT4;F7BPW6	46;45;26;14;1	46;45;26;14;1	46;45;26;14;1		Sec16a	>tr|A2AIX1|A2AIX1_MOUSE Protein Sec16a OS=Mus musculus GN=Sec16a PE=4 SV=1;>tr|E9QAT4|E9QAT4_MOUSE Protein Sec16a OS=Mus musculus GN=Sec16a PE=4 SV=1;>tr|F7BPW6|F7BPW6_MOUSE Protein Sec16a (Fragment) OS=Mus musculus GN=Sec16a PE=4 SV=1	21	17	17	16	21	25	14	21	17	22	22	14	21	17	17	16	21	25	14	21	17	22	22	14	21	17	17	16	21	25	14	21	17	22	22	14	256.47	13.2	11.4	10.1	10.3	12.6
Q99JP4;A2AJ02	Q99JP4;A2AJ02	2;2	2;2	2;2	Anaphase-promoting complex subunit CDC26	Cdc26	>sp|Q99JP4|CDC26_MOUSE Anaphase-promoting complex subunit CDC26 OS=Mus musculus GN=Cdc26 PE=2 SV=1;>tr|A2AJ02|A2AJ02_MOUSE Cell division cycle 26 OS=Mus musculus GN=Cdc26 PE=4 SV=1	1	1	1	1	1	1	1	1	1	2	1	1	1	1	1	1	1	1	1	1	1	2	1	1	1	1	1	1	1	1	1	1	1	2	1	1	9.7608	14.1	14.1	14.1	14.1	14.1
Q9D7P7;A2AJ27;Q6P912	Q9D7P7;A2AJ27;Q6P912	1;1;1	1;1;1	1;1;1	Chloride intracellular channel protein 3	Clic3	>sp|Q9D7P7|CLIC3_MOUSE Chloride intracellular channel protein 3 OS=Mus musculus GN=Clic3 PE=2 SV=2;>tr|A2AJ27|A2AJ27_MOUSE Chloride intracellular channel 3 OS=Mus musculus GN=Clic3 PE=4 SV=1;>tr|Q6P912|Q6P912_MOUSE Chloride intracellular channel protein 3	0	0	1	0	0	0	0	0	0	0	0	0	0	0	1	0	0	0	0	0	0	0	0	0	0	0	1	0	0	0	0	0	0	0	0	0	26.845	0	0	6.8	0	0
Q9D7M1;A2AJ50	Q9D7M1;A2AJ50	7;7	7;7	7;7	Glucose-induced degradation protein 8 homolog	Gid8	>sp|Q9D7M1|CT011_MOUSE Protein C20orf11 homolog OS=Mus musculus PE=2 SV=1;>tr|A2AJ50|A2AJ50_MOUSE Novel protein OS=Mus musculus GN=2310003C23Rik PE=4 SV=1	2	5	3	4	3	2	3	3	3	5	1	2	2	5	3	4	3	2	3	3	3	5	1	2	2	5	3	4	3	2	3	3	3	5	1	2	26.778	12.7	32	20.2	26.8	20.2
A2AJ71	A2AJ71	7	1	1		Fubp3	>tr|A2AJ71|A2AJ71_MOUSE Far upstream element (FUSE) binding protein 3 (Fragment) OS=Mus musculus GN=Fubp3 PE=4 SV=1	7	7	7	6	6	6	6	7	7	7	7	7	1	1	1	1	1	1	1	1	1	1	1	1	1	1	1	1	1	1	1	1	1	1	1	1	10.382	87.6	87.6	87.6	77.3	87.6
A2AJ72;Q3TIX6;F7AM43;F6S444;F6W2V3	A2AJ72;Q3TIX6	35;34;9;7;4	31;30;9;7;4	25;24;9;7;4		Fubp3	>tr|A2AJ72|A2AJ72_MOUSE Far upstream element (FUSE) binding protein 3 OS=Mus musculus GN=Fubp3 PE=4 SV=1;>tr|Q3TIX6|Q3TIX6_MOUSE Protein Fubp3 OS=Mus musculus GN=Fubp3 PE=2 SV=1	29	30	29	30	29	28	28	28	29	31	30	31	27	28	26	27	27	25	25	26	27	29	27	28	21	22	20	22	22	20	20	20	21	23	21	22	61.447	66.3	69.6	64.5	68.9	67.8
Q9JMG1;A2AJA5	Q9JMG1;A2AJA5	9;9	9;9	9;9	Endothelial differentiation-related factor 1	Edf1	>sp|Q9JMG1|EDF1_MOUSE Endothelial differentiation-related factor 1 OS=Mus musculus GN=Edf1 PE=1 SV=1;>tr|A2AJA5|A2AJA5_MOUSE Endothelial differentiation-related factor 1 OS=Mus musculus GN=Edf1 PE=4 SV=1	8	5	7	6	7	7	8	5	5	7	6	6	8	5	7	6	7	7	8	5	5	7	6	6	8	5	7	6	7	7	8	5	5	7	6	6	16.369	50	31.8	43.2	37.8	43.2
Q9DAK9;A2AJA8	Q9DAK9;A2AJA8	5;5	5;5	5;5	14 kDa phosphohistidine phosphatase	Phpt1	>sp|Q9DAK9|PHP14_MOUSE 14 kDa phosphohistidine phosphatase OS=Mus musculus GN=Phpt1 PE=1 SV=1;>tr|A2AJA8|A2AJA8_MOUSE Phosphohistidine phosphatase 1 OS=Mus musculus GN=Phpt1 PE=4 SV=1	0	2	1	1	2	3	1	2	2	2	2	2	0	2	1	1	2	3	1	2	2	2	2	2	0	2	1	1	2	3	1	2	2	2	2	2	13.996	0	18.5	9.7	9.7	18.5
A2AJG0;Q80UU2	A2AJG0;Q80UU2	13;12	13;12	13;12	Ribonuclease P protein subunit p38	Rpp38	>tr|A2AJG0|A2AJG0_MOUSE Ribonuclease P protein subunit p38 OS=Mus musculus GN=Rpp38 PE=4 SV=1;>sp|Q80UU2|RPP38_MOUSE Ribonuclease P protein subunit p38 OS=Mus musculus GN=Rpp38 PE=2 SV=1	9	8	8	10	9	7	8	10	9	11	7	6	9	8	8	10	9	7	8	10	9	11	7	6	9	8	8	10	9	7	8	10	9	11	7	6	31.189	36.8	32.9	32.1	42.5	35.4
A2AJH3;Q3THR4;O70311;Q8CFK1	A2AJH3;Q3THR4;O70311;Q8CFK1	8;8;8;7	6;6;6;5	6;6;6;5	Glycylpeptide N-tetradecanoyltransferase;Glycylpeptide N-tetradecanoyltransferase 2	Nmt2	>tr|A2AJH3|A2AJH3_MOUSE Glycylpeptide N-tetradecanoyltransferase OS=Mus musculus GN=Nmt2 PE=3 SV=1;>tr|Q3THR4|Q3THR4_MOUSE Glycylpeptide N-tetradecanoyltransferase OS=Mus musculus GN=Nmt2 PE=2 SV=1;>sp|O70311|NMT2_MOUSE Glycylpeptide N-tetradecanoyltransfe	1	1	3	1	2	2	4	4	4	4	2	1	1	1	2	1	2	2	3	3	4	4	2	1	1	1	2	1	2	2	3	3	4	4	2	1	56.984	2.6	2.6	7.4	2.6	4.6
Q569Z6;A2AJI4;Q8BZN7;F6YH92;F7AB07;Q80VM0	Q569Z6;A2AJI4;Q8BZN7	49;49;37;8;3;3	49;49;37;8;3;3	39;39;28;7;3;3	Thyroid hormone receptor-associated protein 3	Thrap3	>sp|Q569Z6|TR150_MOUSE Thyroid hormone receptor-associated protein 3 OS=Mus musculus GN=Thrap3 PE=1 SV=1;>tr|A2AJI4|A2AJI4_MOUSE Thyroid hormone receptor associated protein 3 OS=Mus musculus GN=Thrap3 PE=4 SV=1;>tr|Q8BZN7|Q8BZN7_MOUSE Thyroid hormone recep	34	36	41	38	42	40	42	35	40	33	33	35	34	36	41	38	42	40	42	35	40	33	33	35	27	29	32	31	34	32	34	27	33	27	27	29	108.18	30.7	31.2	36.9	34	37.1
A2AJK6;A2AJK6-3;E9PV74;A2AJK6-2	A2AJK6;A2AJK6-3	59;56;8;3	48;45;8;3	43;40;8;3	Chromodomain-helicase-DNA-binding protein 7	Chd7	>sp|A2AJK6|CHD7_MOUSE Chromodomain-helicase-DNA-binding protein 7 OS=Mus musculus GN=Chd7 PE=2 SV=1;>sp|A2AJK6-3|CHD7_MOUSE Isoform 3 of Chromodomain-helicase-DNA-binding protein 7 OS=Mus musculus GN=Chd7	30	22	27	23	36	29	36	26	37	29	23	22	25	16	22	18	30	21	30	21	32	25	19	18	22	14	18	15	27	19	27	18	29	22	17	15	334.06	12.5	9.1	10.9	9.7	15.3
A2AJK8;Q91Z38	A2AJK8;Q91Z38	2;2	2;2	2;2	Tetratricopeptide repeat protein 1	Ttc1	>tr|A2AJK8|A2AJK8_MOUSE Tetratricopeptide repeat domain 1 OS=Mus musculus GN=Ttc1 PE=4 SV=1;>sp|Q91Z38|TTC1_MOUSE Tetratricopeptide repeat protein 1 OS=Mus musculus GN=Ttc1 PE=2 SV=1	0	1	1	0	1	1	0	1	1	1	0	0	0	1	1	0	1	1	0	1	1	1	0	0	0	1	1	0	1	1	0	1	1	1	0	0	28.553	0	7.2	7.2	0	5.2
Q9CQS8;A2AJM8	Q9CQS8;A2AJM8	3;3	3;3	1;1	Protein transport protein Sec61 subunit beta	Sec61b	>sp|Q9CQS8|SC61B_MOUSE Protein transport protein Sec61 subunit beta OS=Mus musculus GN=Sec61b PE=1 SV=3;>tr|A2AJM8|A2AJM8_MOUSE MCG7378 OS=Mus musculus GN=Sec61b PE=4 SV=1	2	2	3	3	2	2	2	2	2	1	1	3	2	2	3	3	2	2	2	2	2	1	1	3	1	0	1	1	1	0	1	0	1	0	0	1	9.9583	26	21.9	37.5	37.5	26
Q6LC96;P28700;A2AJP1;A2AJP2	Q6LC96;P28700;A2AJP1	12;12;12;2	4;4;4;1	4;4;4;1	Retinoic acid receptor RXR-alpha	Rxra	>tr|Q6LC96|Q6LC96_MOUSE RXR alpha 2 OS=Mus musculus GN=Rxra PE=2 SV=1;>sp|P28700|RXRA_MOUSE Retinoic acid receptor RXR-alpha OS=Mus musculus GN=Rxra PE=1 SV=1;>tr|A2AJP1|A2AJP1_MOUSE Retinoid X receptor alpha OS=Mus musculus GN=Rxra PE=2 SV=1	4	5	5	5	5	4	4	6	4	4	7	9	1	1	0	1	0	0	1	1	1	0	2	2	1	1	0	1	0	0	1	1	1	0	2	2	48.21	10.7	10.9	12.8	12.5	12.8
A2AJT4;A2AJT5;A2AJT3	A2AJT4;A2AJT5	12;12;4	12;12;4	12;12;4	Arginine/serine-rich protein PNISR	Pnisr;Sfrs18	>sp|A2AJT4|PNISR_MOUSE Arginine/serine-rich protein PNISR OS=Mus musculus GN=Pnisr PE=1 SV=1;>tr|A2AJT5|A2AJT5_MOUSE Protein Sfrs18 OS=Mus musculus GN=Sfrs18 PE=4 SV=1	8	6	8	7	8	7	10	4	11	7	6	4	8	6	8	7	8	7	10	4	11	7	6	4	8	6	8	7	8	7	10	4	11	7	6	4	92.114	9.8	8	8.8	8.7	8.8
A2AJU2;Q62012;B1B0X0;B1AZM3;B1AZM2;B1AVZ5;B1AV09;A2BI02;F6ZGM5;E9QA03;E9Q1L3;E9Q1F1;B1B0X6;E9QA14;E9PYW7;A2BI72;A2ADW8	A2AJU2;Q62012;B1B0X0;B1AZM3;B1AZM2;B1AVZ5;B1AV09;A2BI02;F6ZGM5;E9QA03;E9Q1L3;E9Q1F1;B1B0X6;E9QA14;E9PYW7;A2BI72;A2ADW8	4;4;4;4;4;4;4;4;3;3;3;3;3;3;3;3;3	4;4;4;4;4;4;4;4;3;3;3;3;3;3;3;3;3	4;4;4;4;4;4;4;4;3;3;3;3;3;3;3;3;3		Gm10439;Ott;Gm15107;Gm15091;Gm15127;Luzp4;Gm15080;Gm15114;Gm15097;Gm15093;Gm15128	>tr|A2AJU2|A2AJU2_MOUSE Novel protein similar to ovary testis transcribed (Ott) OS=Mus musculus GN=Gm10439 PE=4 SV=1;>tr|Q62012|Q62012_MOUSE Novel protein identical to ovary testis transcribed (Ott) OS=Mus musculus GN=Ott PE=2 SV=1;>tr|B1B0X0|B1B0X0_MOUSE	1	1	4	2	0	1	0	1	0	1	0	1	1	1	4	2	0	1	0	1	0	1	0	1	1	1	4	2	0	1	0	1	0	1	0	1	51.162	1.8	1.8	11.8	5.3	0
A6H8H2;A2AJX5;E9Q449	A6H8H2;A2AJX5;E9Q449	2;2;1	2;2;1	2;2;1	DENN domain-containing protein 4C	Dennd4c	>tr|A6H8H2|A6H8H2_MOUSE Dennd4c protein OS=Mus musculus GN=Dennd4c PE=2 SV=1;>tr|A2AJX5|A2AJX5_MOUSE DENN/MADD domain containing 4C OS=Mus musculus GN=Dennd4c PE=4 SV=1;>tr|E9Q449|E9Q449_MOUSE Protein Dennd4c OS=Mus musculus GN=Dennd4c PE=4 SV=1	0	0	0	0	0	0	0	0	0	0	0	0	0	0	0	0	0	0	0	0	0	0	0	0	0	0	0	0	0	0	0	0	0	0	0	0	211.46	0	0	0	0	0
Q99J95;A2AK82;Q99J95-2;Q99J95-3;D6RHP4;D6RGN3;B0R021	Q99J95;A2AK82;Q99J95-2;Q99J95-3	16;16;12;10;3;2;2	15;15;11;9;3;2;2	14;14;10;8;3;2;2	Cyclin-dependent kinase 9	Cdk9	>sp|Q99J95|CDK9_MOUSE Cyclin-dependent kinase 9 OS=Mus musculus GN=Cdk9 PE=1 SV=1;>tr|A2AK82|A2AK82_MOUSE Cyclin-dependent kinase 9 (CDC2-related kinase) OS=Mus musculus GN=Cdk9 PE=4 SV=1;>sp|Q99J95-2|CDK9_MOUSE Isoform 2 of Cyclin-dependent kinase 9 OS=Mu	10	9	10	12	14	13	12	13	12	9	13	14	9	8	9	11	13	12	11	12	11	8	12	13	9	8	9	10	13	11	11	11	11	8	12	13	42.761	25.5	26.1	28.5	29.8	40.9
P61965;A2AKB1;F6Q3W0	P61965;A2AKB1;F6Q3W0	19;19;10	19;19;10	19;19;10	WD repeat-containing protein 5	Wdr5	>sp|P61965|WDR5_MOUSE WD repeat-containing protein 5 OS=Mus musculus GN=Wdr5 PE=1 SV=1;>tr|A2AKB1|A2AKB1_MOUSE WD repeat domain 5 OS=Mus musculus GN=Wdr5 PE=4 SV=1;>tr|F6Q3W0|F6Q3W0_MOUSE WD repeat-containing protein 5 (Fragment) OS=Mus musculus GN=Wdr5 PE	18	14	15	14	19	17	17	17	16	14	16	17	18	14	15	14	19	17	17	17	16	14	16	17	18	14	15	14	19	17	17	17	16	14	16	17	36.588	71.6	55.1	62.3	60.8	72.5
Q7TQK4;A2AKB8;F6TGV1	Q7TQK4;A2AKB8;F6TGV1	15;15;9	15;15;9	15;15;9	Exosome complex component RRP40	Exosc3	>sp|Q7TQK4|EXOS3_MOUSE Exosome complex component RRP40 OS=Mus musculus GN=Exosc3 PE=1 SV=3;>tr|A2AKB8|A2AKB8_MOUSE Exosome component 3 OS=Mus musculus GN=Exosc3 PE=4 SV=1;>tr|F6TGV1|F6TGV1_MOUSE Exosome complex component RRP40 (Fragment) OS=Mus musculus GN	9	10	8	10	8	8	10	8	8	8	8	10	9	10	8	10	8	8	10	8	8	8	8	10	9	10	8	10	8	8	10	8	8	8	8	10	29.546	45.6	46	43.1	49.6	48.9
A2AKE7	A2AKE7	1	1	1	Actin-like protein 10	Actl10	>sp|A2AKE7|ACL10_MOUSE Actin-like protein 10 OS=Mus musculus GN=Actl10 PE=3 SV=1	0	0	0	0	0	0	0	0	0	0	0	0	0	0	0	0	0	0	0	0	0	0	0	0	0	0	0	0	0	0	0	0	0	0	0	0	37.759	0	0	0	0	0
E9PYJ6;A2AKG8;A2AKG8-3;A2AKG8-2	E9PYJ6;A2AKG8	3;3;1;1	3;3;1;1	3;3;1;1	Focadhesin	Focad	>tr|E9PYJ6|E9PYJ6_MOUSE Protein BC057079 OS=Mus musculus GN=BC057079 PE=4 SV=1;>sp|A2AKG8|FOCAD_MOUSE Focadhesin OS=Mus musculus GN=Focad PE=2 SV=1	0	1	0	1	0	0	0	1	0	1	0	0	0	1	0	1	0	0	0	1	0	1	0	0	0	1	0	1	0	0	0	1	0	1	0	0	189.56	0	0.5	0	0.5	0
O09044;A2AKH4;Q9D3L3;B0R030;B0R029;E9Q8A1;P60879	O09044;A2AKH4;Q9D3L3;B0R030;B0R029;E9Q8A1	4;4;4;3;2;2;1	4;4;4;3;2;2;1	4;4;4;3;2;2;1	Synaptosomal-associated protein 23;Synaptosomal-associated protein	Snap23	>sp|O09044|SNP23_MOUSE Synaptosomal-associated protein 23 OS=Mus musculus GN=Snap23 PE=1 SV=1;>tr|A2AKH4|A2AKH4_MOUSE Synaptosomal-associated protein OS=Mus musculus GN=Snap23 PE=2 SV=1;>tr|Q9D3L3|Q9D3L3_MOUSE Synaptosomal-associated protein OS=Mus musculu	2	0	1	0	0	1	0	0	1	0	1	1	2	0	1	0	0	1	0	0	1	0	1	1	2	0	1	0	0	1	0	0	1	0	1	1	23.261	11.4	0	6.7	0	0
A2AKH7;Q9D1G5;Q8JZX5;F6U0Y0	A2AKH7;Q9D1G5;Q8JZX5;F6U0Y0	2;2;2;2	2;2;2;2	2;2;2;2	Leucine-rich repeat-containing protein 57	Lrrc57	>tr|A2AKH7|A2AKH7_MOUSE Leucine rich repeat containing 57 (Fragment) OS=Mus musculus GN=Lrrc57 PE=4 SV=1;>sp|Q9D1G5|LRC57_MOUSE Leucine-rich repeat-containing protein 57 OS=Mus musculus GN=Lrrc57 PE=2 SV=1;>tr|Q8JZX5|Q8JZX5_MOUSE Leucine rich repeat contai	2	1	0	1	1	1	2	2	1	2	2	1	2	1	0	1	1	1	2	2	1	2	2	1	2	1	0	1	1	1	2	2	1	2	2	1	24.288	10.5	5	0	5	5.5
Q9CX83;A2AKS2	Q9CX83;A2AKS2	5;5	5;5	5;5	Armadillo repeat-containing X-linked protein 1	Armcx1	>sp|Q9CX83|ARMX1_MOUSE Armadillo repeat-containing X-linked protein 1 OS=Mus musculus GN=Armcx1 PE=2 SV=1;>tr|A2AKS2|A2AKS2_MOUSE Armadillo repeat containing, X-linked 1 OS=Mus musculus GN=Armcx1 PE=4 SV=1	1	0	0	1	0	0	0	1	0	1	1	0	1	0	0	1	0	0	0	1	0	1	1	0	1	0	0	1	0	0	0	1	0	1	1	0	50.643	2.4	0	0	2.6	0
Q6P5F9;A2AKT7;F6YA11;A2AKT6	Q6P5F9;A2AKT7	59;59;10;4	59;59;10;4	59;59;10;4	Exportin-1	Xpo1	>sp|Q6P5F9|XPO1_MOUSE Exportin-1 OS=Mus musculus GN=Xpo1 PE=1 SV=1;>tr|A2AKT7|A2AKT7_MOUSE Exportin 1, CRM1 homolog (Yeast) OS=Mus musculus GN=Xpo1 PE=4 SV=1	42	42	47	43	49	47	46	40	47	42	46	46	42	42	47	43	49	47	46	40	47	42	46	46	42	42	47	43	49	47	46	40	47	42	46	46	123.09	46.3	45.9	52.6	45.1	53.6
Q8C2Q8;A2AKU9;Q91VR2;Q3UD06;A2AKV1;A2AKV2;A2AKV3;A2AKV0	Q8C2Q8;A2AKU9;Q91VR2;Q3UD06;A2AKV1;A2AKV2;A2AKV3	7;7;7;7;5;5;5;2	7;7;7;7;5;5;5;2	7;7;7;7;5;5;5;2	ATP synthase subunit gamma;ATP synthase subunit gamma, mitochondrial	Atp5c1	>tr|Q8C2Q8|Q8C2Q8_MOUSE ATP synthase gamma chain OS=Mus musculus GN=Atp5c1 PE=2 SV=1;>tr|A2AKU9|A2AKU9_MOUSE ATP synthase gamma chain OS=Mus musculus GN=Atp5c1 PE=3 SV=1;>sp|Q91VR2|ATPG_MOUSE ATP synthase subunit gamma, mitochondrial OS=Mus musculus GN=Atp	0	1	1	0	2	2	4	2	2	1	0	0	0	1	1	0	2	2	4	2	2	1	0	0	0	1	1	0	2	2	4	2	2	1	0	0	30.255	0	4	4	0	8
A2AKV7;Q8K1E6;A2AKV6	A2AKV7;Q8K1E6;A2AKV6	1;1;1	1;1;1	1;1;1	Alpha-ketoglutarate-dependent dioxygenase alkB homolog 3	Alkbh3	>tr|A2AKV7|A2AKV7_MOUSE AlkB, alkylation repair homolog 3 (E. coli) (Fragment) OS=Mus musculus GN=Alkbh3 PE=4 SV=1;>sp|Q8K1E6|ALKB3_MOUSE Alpha-ketoglutarate-dependent dioxygenase alkB homolog 3 OS=Mus musculus GN=Alkbh3 PE=1 SV=1;>tr|A2AKV6|A2AKV6_MOUSE A	0	0	0	1	0	1	0	0	0	0	0	0	0	0	0	1	0	1	0	0	0	0	0	0	0	0	0	1	0	1	0	0	0	0	0	0	23.597	0	0	0	5.4	0
A2AKX3;A2AKX3-2;F6R186	A2AKX3;A2AKX3-2	68;60;9	68;60;9	67;59;8	Probable helicase senataxin	Setx	>sp|A2AKX3|SETX_MOUSE Probable helicase senataxin OS=Mus musculus GN=Setx PE=2 SV=1;>sp|A2AKX3-2|SETX_MOUSE Isoform 2 of Probable helicase senataxin OS=Mus musculus GN=Setx	40	34	44	42	35	35	44	34	41	34	36	43	40	34	44	42	35	35	44	34	41	34	36	43	39	33	44	42	35	34	43	33	40	34	35	42	297.59	19.7	17.3	21.8	21.3	17.5
A2AL12;Q8BG05;Q5FB19	A2AL12;Q8BG05;Q5FB19	32;32;32	32;32;32	5;5;5	Heterogeneous nuclear ribonucleoprotein A3	Hnrnpa3	>tr|A2AL12|A2AL12_MOUSE Heterogeneous nuclear ribonucleoprotein A3 OS=Mus musculus GN=Hnrnpa3 PE=4 SV=1;>sp|Q8BG05|ROA3_MOUSE Heterogeneous nuclear ribonucleoprotein A3 OS=Mus musculus GN=Hnrnpa3 PE=1 SV=1;>tr|Q5FB19|Q5FB19_MOUSE Heterogeneous nuclear ribo	23	21	28	26	30	30	25	29	26	27	28	29	23	21	28	26	30	30	25	29	26	27	28	29	5	4	5	4	5	5	5	5	5	5	5	5	34.476	57.9	56.6	69.8	66.7	68.6
Q6PAC1;P13020-2;P13020;A2AL35;A6PWS5	Q6PAC1;P13020-2;P13020;A2AL35	10;10;10;10;1	10;10;10;10;1	5;5;5;5;0	Gelsolin	Gsn	>tr|Q6PAC1|Q6PAC1_MOUSE Gelsolin, isoform CRA_c OS=Mus musculus GN=Gsn PE=2 SV=1;>sp|P13020-2|GELS_MOUSE Isoform 2 of Gelsolin OS=Mus musculus GN=Gsn;>sp|P13020|GELS_MOUSE Gelsolin OS=Mus musculus GN=Gsn PE=1 SV=3;>tr|A2AL35|A2AL35_MOUSE Gelsolin OS=Mus mu	0	0	7	3	2	0	1	1	1	0	0	0	0	0	7	3	2	0	1	1	1	0	0	0	0	0	3	2	1	0	0	0	0	0	0	0	80.762	0	0	15.5	5.6	3.3
A2AL36;A2AL36-2;B0R041;B0R042	A2AL36;A2AL36-2	3;2;1;1	3;2;1;1	3;2;1;1	Centriolin	Cntrl	>sp|A2AL36|CNTRL_MOUSE Centriolin OS=Mus musculus GN=Cntrl PE=2 SV=2;>sp|A2AL36-2|CNTRL_MOUSE Isoform 2 of Centriolin OS=Mus musculus GN=Cntrl	0	0	0	0	0	0	0	1	0	0	0	0	0	0	0	0	0	0	0	1	0	0	0	0	0	0	0	0	0	0	0	1	0	0	0	0	268.88	0	0	0	0	0
Q9CR83;A2AL44;D6REF9;B0R043	Q9CR83;A2AL44;D6REF9;B0R043	4;4;3;2	4;4;3;2	4;4;3;2	Probable RNA-binding protein 18	Rbm18	>sp|Q9CR83|RBM18_MOUSE Probable RNA-binding protein 18 OS=Mus musculus GN=Rbm18 PE=2 SV=1;>tr|A2AL44|A2AL44_MOUSE RNA binding motif protein 18 OS=Mus musculus GN=Rbm18 PE=4 SV=1;>tr|D6REF9|D6REF9_MOUSE Probable RNA-binding protein 18 OS=Mus musculus GN=Rbm	2	0	2	3	1	1	0	1	1	0	2	1	2	0	2	3	1	1	0	1	1	0	2	1	2	0	2	3	1	1	0	1	1	0	2	1	21.649	17.4	0	17.4	27.9	12.6
Q8C0I1;A2AL50;H3BKN2;A2AL49;H3BIY5	Q8C0I1;A2AL50;H3BKN2;A2AL49	11;11;10;8;1	11;11;10;8;1	11;11;10;8;1	Alkyldihydroxyacetonephosphate synthase, peroxisomal	Agps	>sp|Q8C0I1|ADAS_MOUSE Alkyldihydroxyacetonephosphate synthase, peroxisomal OS=Mus musculus GN=Agps PE=1 SV=1;>tr|A2AL50|A2AL50_MOUSE Alkyldihydroxyacetonephosphate synthase, peroxisomal OS=Mus musculus GN=Agps PE=4 SV=1;>tr|H3BKN2|H3BKN2_MOUSE Alkyldihydro	2	1	3	2	1	1	4	5	6	5	1	0	2	1	3	2	1	1	4	5	6	5	1	0	2	1	3	2	1	1	4	5	6	5	1	0	71.683	5.3	2.6	8.4	5.3	2.6
O70546;O70546-2;A2AL70;E9Q3Y9;F7D2R2	O70546;O70546-2;A2AL70;E9Q3Y9	30;30;30;20;4	30;30;30;20;4	25;25;25;16;0	Lysine-specific demethylase 6A	Kdm6a	>sp|O70546|KDM6A_MOUSE Lysine-specific demethylase 6A OS=Mus musculus GN=Kdm6a PE=1 SV=2;>sp|O70546-2|KDM6A_MOUSE Isoform 2 of Lysine-specific demethylase 6A OS=Mus musculus GN=Kdm6a;>tr|A2AL70|A2AL70_MOUSE Ubiquitously transcribed tetratricopeptide repeat	21	19	17	21	5	8	18	13	20	15	14	19	21	19	17	21	5	8	18	13	20	15	14	19	17	16	15	16	5	8	15	9	16	12	12	15	154.35	20.1	20.4	18.1	21	5.6
E9Q6M2;A2AL85;Q8BSY0;A2AL84;Q8CBM2;A2AL83;A2AL79;Q6P8S1;A2AL78;Q3TU40;A2AL81	E9Q6M2;A2AL85;Q8BSY0;A2AL84;Q8CBM2	10;10;10;10;9;1;1;1;1;1;1	10;10;10;10;9;1;1;1;1;1;1	10;10;10;10;9;1;1;1;1;1;1	Aspartyl/asparaginyl beta-hydroxylase	Asph	>tr|E9Q6M2|E9Q6M2_MOUSE Aspartyl/asparaginyl beta-hydroxylase OS=Mus musculus GN=Asph PE=4 SV=1;>tr|A2AL85|A2AL85_MOUSE Aspartate-beta-hydroxylase OS=Mus musculus GN=Asph PE=4 SV=1;>sp|Q8BSY0|ASPH_MOUSE Aspartyl/asparaginyl beta-hydroxylase OS=Mus musculus	4	4	4	5	3	2	5	2	5	5	1	1	4	4	4	5	3	2	5	2	5	5	1	1	4	4	4	5	3	2	5	2	5	5	1	1	77.551	8.4	8.1	9	8.8	6.9
Q62276-2;A2ALA4;Q62276	Q62276-2;A2ALA4;Q62276	5;5;5	5;5;5	5;5;5	Mediator of RNA polymerase II transcription subunit 22	Med22	>sp|Q62276-2|MED22_MOUSE Isoform 2 of Mediator of RNA polymerase II transcription subunit 22 OS=Mus musculus GN=Med22;>tr|A2ALA4|A2ALA4_MOUSE Mediator complex subunit 22 (Fragment) OS=Mus musculus GN=Med22 PE=4 SV=1;>sp|Q62276|MED22_MOUSE Mediator of RNA p	4	5	2	4	4	3	3	3	5	4	4	3	4	5	2	4	4	3	3	3	5	4	4	3	4	5	2	4	4	3	3	3	5	4	4	3	16.435	30.7	37.1	14.3	27.1	30.7
A2ALB2;Q6PAQ4;A2ALB1	A2ALB2;Q6PAQ4;A2ALB1	21;21;19	21;21;19	21;21;19	RNA exonuclease 4	Rexo4	>tr|A2ALB2|A2ALB2_MOUSE REX4, RNA exonuclease 4 homolog (S. cerevisiae) OS=Mus musculus GN=Rexo4 PE=4 SV=1;>sp|Q6PAQ4|REXO4_MOUSE RNA exonuclease 4 OS=Mus musculus GN=Rexo4 PE=2 SV=2;>tr|A2ALB1|A2ALB1_MOUSE REX4, RNA exonuclease 4 homolog (S. cerevisiae) (	17	17	15	17	18	17	15	15	16	14	16	15	17	17	15	17	18	17	15	15	16	14	16	15	17	17	15	17	18	17	15	15	16	14	16	15	45.465	50.4	50.1	44.3	50.4	52.6
Q6NZB0;A2ALF2;A2ALF0;A2ALF3;F6TQL3;F7CXJ2;F6QIL6;D3Z4I5;E9PZT4	Q6NZB0;A2ALF2;A2ALF0;A2ALF3;F6TQL3	17;17;14;14;11;5;4;3;2	17;17;14;14;11;5;4;3;2	17;17;14;14;11;5;4;3;2	DnaJ homolog subfamily C member 8	Dnajc8	>sp|Q6NZB0|DNJC8_MOUSE DnaJ homolog subfamily C member 8 OS=Mus musculus GN=Dnajc8 PE=2 SV=2;>tr|A2ALF2|A2ALF2_MOUSE DnaJ (Hsp40) homolog, subfamily C, member 8 OS=Mus musculus GN=Dnajc8 PE=2 SV=1;>tr|A2ALF0|A2ALF0_MOUSE DnaJ (Hsp40) homolog, subfamily C,	12	12	15	13	14	14	9	13	12	13	11	7	12	12	15	13	14	14	9	13	12	13	11	7	12	12	15	13	14	14	9	13	12	13	11	7	29.812	39.9	42.3	45.5	51	54.2
P58043;A2ALF5	P58043;A2ALF5	7;7	7;7	6;6	Sestrin-2	Sesn2	>sp|P58043|SESN2_MOUSE Sestrin-2 OS=Mus musculus GN=Sesn2 PE=2 SV=1;>tr|A2ALF5|A2ALF5_MOUSE Sestrin 2 OS=Mus musculus GN=Sesn2 PE=4 SV=1	0	0	0	0	0	0	0	1	0	0	0	0	0	0	0	0	0	0	0	1	0	0	0	0	0	0	0	0	0	0	0	1	0	0	0	0	54.376	0	0	0	0	0
A2ALH2;Q8JZY1;Q8CBC7;F6Q475	A2ALH2;Q8JZY1;Q8CBC7;F6Q475	4;4;4;2	4;4;4;2	4;4;4;2		Ftsj1	>tr|A2ALH2|A2ALH2_MOUSE Ftsj homolog 1 (E. coli) OS=Mus musculus GN=Ftsj1 PE=3 SV=1;>tr|Q8JZY1|Q8JZY1_MOUSE FtsJ homolog 1 (E. coli) OS=Mus musculus GN=Ftsj1 PE=2 SV=1;>tr|Q8CBC7|Q8CBC7_MOUSE Ftsj homolog 1 (E. coli) OS=Mus musculus GN=Ftsj1 PE=2 SV=1;>tr|	0	1	0	0	0	1	0	1	0	0	0	0	0	1	0	0	0	1	0	1	0	0	0	0	0	1	0	0	0	1	0	1	0	0	0	0	33.831	0	4.5	0	0	0
Q61335;A2ALM8	Q61335;A2ALM8	7;7	7;7	7;7	B-cell receptor-associated protein 31	Bcap31	>sp|Q61335|BAP31_MOUSE B-cell receptor-associated protein 31 OS=Mus musculus GN=Bcap31 PE=1 SV=3;>tr|A2ALM8|A2ALM8_MOUSE B-cell receptor-associated protein 31 OS=Mus musculus GN=Bcap31 PE=4 SV=1	5	6	6	4	5	5	5	3	4	4	3	5	5	6	6	4	5	5	5	3	4	4	3	5	5	6	6	4	5	5	5	3	4	4	3	5	27.922	22.9	24.9	24.9	15.1	24.5
A2ALR5	A2ALR5	8	1	1		Usp48	>tr|A2ALR5|A2ALR5_MOUSE Ubiquitin carboxyl-terminal hydrolase 48 (Fragment) OS=Mus musculus GN=Usp48 PE=4 SV=1	6	7	7	7	7	8	8	6	7	7	5	8	0	0	0	0	0	1	1	0	0	0	0	1	0	0	0	0	0	1	1	0	0	0	0	1	30.123	37.8	41.2	41.2	41.2	41.2
A2ALU4;A7TU71;A2ALU4-2	A2ALU4;A7TU71	16;16;5	16;16;5	16;16;5	Protein Shroom2	Shroom2	>sp|A2ALU4|SHRM2_MOUSE Protein Shroom2 OS=Mus musculus GN=Shroom2 PE=1 SV=1;>tr|A7TU71|A7TU71_MOUSE Protein Shroom2 OS=Mus musculus GN=Shroom2 PE=2 SV=1	1	1	6	3	0	2	7	4	8	4	0	0	1	1	6	3	0	2	7	4	8	4	0	0	1	1	6	3	0	2	7	4	8	4	0	0	164.7	0.7	0.8	5.1	2.6	0
Q91YR9;A2ALW3;REV__Q3TVC7;REV__Q3TVC7-3	Q91YR9;A2ALW3	10;10;1;1	10;10;1;1	10;10;1;1	Prostaglandin reductase 1	Ptgr1	>sp|Q91YR9|PTGR1_MOUSE Prostaglandin reductase 1 OS=Mus musculus GN=Ptgr1 PE=2 SV=2;>tr|A2ALW3|A2ALW3_MOUSE Leukotriene B4 12-hydroxydehydrogenase OS=Mus musculus GN=Ptgr1 PE=4 SV=1	7	6	8	6	7	9	6	6	9	6	6	4	7	6	8	6	7	9	6	6	9	6	6	4	7	6	8	6	7	9	6	6	9	6	6	4	35.56	26.7	24.6	29.8	24.6	27.1
E9PVW9;A2AM29;E9Q3B8;Q3UIA3	E9PVW9;A2AM29	4;4;1;1	4;4;1;1	4;4;1;1	Protein AF-9	Mllt3	>tr|E9PVW9|E9PVW9_MOUSE Protein AF-9 OS=Mus musculus GN=Mllt3 PE=4 SV=1;>sp|A2AM29|AF9_MOUSE Protein AF-9 OS=Mus musculus GN=Mllt3 PE=1 SV=1	0	0	2	2	2	1	1	1	1	0	0	0	0	0	2	2	2	1	1	1	1	0	0	0	0	0	2	2	2	1	1	1	1	0	0	0	62.33	0	0	5	4.7	5
P53784;A2AM37	P53784;A2AM37	4;4	1;1	1;1	Transcription factor SOX-3	Sox3	>sp|P53784|SOX3_MOUSE Transcription factor SOX-3 OS=Mus musculus GN=Sox3 PE=1 SV=2;>tr|A2AM37|A2AM37_MOUSE SRY-box containing gene 3 OS=Mus musculus GN=Sox3 PE=4 SV=1	2	2	2	2	2	3	2	3	2	2	2	0	0	0	0	0	0	0	0	0	0	0	0	0	0	0	0	0	0	0	0	0	0	0	0	0	37.788	2.4	2.4	2.4	2.4	2.4
E9PZ15;E9Q686;A2AMC3;Q3UXG7;Q91ZW2;A2AMC4	E9PZ15;E9Q686;A2AMC3;Q3UXG7;Q91ZW2;A2AMC4	1;1;1;1;1;1	1;1;1;1;1;1	1;1;1;1;1;1	GDP-fucose protein O-fucosyltransferase 1	Pofut1	>tr|E9PZ15|E9PZ15_MOUSE GDP-fucose protein O-fucosyltransferase 1 OS=Mus musculus GN=Pofut1 PE=4 SV=1;>tr|E9Q686|E9Q686_MOUSE GDP-fucose protein O-fucosyltransferase 1 OS=Mus musculus GN=Pofut1 PE=4 SV=1;>tr|A2AMC3|A2AMC3_MOUSE GDP-fucose protein O-fucosyl	0	0	0	0	0	0	0	0	1	0	0	0	0	0	0	0	0	0	0	0	1	0	0	0	0	0	0	0	0	0	0	0	1	0	0	0	33.62	0	0	0	0	0
P08103-2;A2AMC5;P08103;F6UND7	P08103-2;A2AMC5;P08103;F6UND7	13;13;13;13	11;11;11;11	11;11;11;11	Tyrosine-protein kinase HCK	Hck	>sp|P08103-2|HCK_MOUSE Isoform 2 of Tyrosine-protein kinase HCK OS=Mus musculus GN=Hck;>tr|A2AMC5|A2AMC5_MOUSE Hemopoietic cell kinase OS=Mus musculus GN=Hck PE=4 SV=1;>sp|P08103|HCK_MOUSE Tyrosine-protein kinase HCK OS=Mus musculus GN=Hck PE=1 SV=4;>tr|F6	9	2	1	2	1	3	1	1	1	6	4	5	7	1	0	1	0	2	0	0	0	4	2	4	7	1	0	1	0	2	0	0	0	4	2	4	56.941	21.1	4.2	1.6	4.6	1.6
A2AMD0	A2AMD0	11	1	1		Gm12666	>tr|A2AMD0|A2AMD0_MOUSE Novel protein containing an RNA recognition motif (Fragment) OS=Mus musculus GN=Gm12666 PE=4 SV=1	6	7	7	8	6	9	6	9	9	6	4	6	1	1	1	1	0	0	0	0	0	0	0	0	1	1	1	1	0	0	0	0	0	0	0	0	28.465	28	34.6	32.3	38.6	26.8
Q9R207;A2AMG6;A2AMG5	Q9R207;A2AMG6;A2AMG5	36;36;25	36;36;25	36;36;25	Nibrin	Nbn	>sp|Q9R207|NBN_MOUSE Nibrin OS=Mus musculus GN=Nbn PE=1 SV=1;>tr|A2AMG6|A2AMG6_MOUSE Nibrin OS=Mus musculus GN=Nbn PE=4 SV=1;>tr|A2AMG5|A2AMG5_MOUSE Nibrin (Fragment) OS=Mus musculus GN=Nbn PE=4 SV=1	21	17	21	19	24	25	25	15	27	21	18	19	21	17	21	19	24	25	25	15	27	21	18	19	21	17	21	19	24	25	25	15	27	21	18	19	83.794	35.8	28	33.6	29.4	41.4
A2AMH3;Q6X893;F8WH94;A2AMH5;Q6X893-2;A2AMH4	A2AMH3;Q6X893;F8WH94;A2AMH5;Q6X893-2;A2AMH4	1;1;1;1;1;1	1;1;1;1;1;1	1;1;1;1;1;1	Choline transporter-like protein 1	Slc44a1	>tr|A2AMH3|A2AMH3_MOUSE Choline transporter-like protein 1 OS=Mus musculus GN=Slc44a1 PE=4 SV=1;>sp|Q6X893|CTL1_MOUSE Choline transporter-like protein 1 OS=Mus musculus GN=Slc44a1 PE=1 SV=3;>tr|F8WH94|F8WH94_MOUSE Choline transporter-like protein 1 OS=Mus	0	0	0	0	0	0	0	0	1	1	0	0	0	0	0	0	0	0	0	0	1	1	0	0	0	0	0	0	0	0	0	0	1	1	0	0	59.117	0	0	0	0	0
Q80XI3-2;Q80XI3-4;Q80XI3;A2AMI2;Q80XI3-3;E9QNX3;A2AMI7	Q80XI3-2;Q80XI3-4;Q80XI3;A2AMI2;Q80XI3-3;E9QNX3;A2AMI7	9;9;9;9;9;9;8	4;4;4;4;4;4;3	4;4;4;4;4;4;3	Eukaryotic translation initiation factor 4 gamma 3	Eif4g3	>sp|Q80XI3-2|IF4G3_MOUSE Isoform 2 of Eukaryotic translation initiation factor 4 gamma 3 OS=Mus musculus GN=Eif4g3;>sp|Q80XI3-4|IF4G3_MOUSE Isoform 4 of Eukaryotic translation initiation factor 4 gamma 3 OS=Mus musculus GN=Eif4g3;>sp|Q80XI3|IF4G3_MOUSE Euk	4	4	4	1	3	3	4	3	4	4	3	1	1	1	1	0	0	0	1	1	1	0	1	0	1	1	1	0	0	0	1	1	1	0	1	0	172.86	3.3	2.9	2.9	0.6	2.2
Q8BH69;A2AMN4	Q8BH69;A2AMN4	13;13	13;13	12;12	Selenide, water dikinase 1	Sephs1	>sp|Q8BH69|SPS1_MOUSE Selenide, water dikinase 1 OS=Mus musculus GN=Sephs1 PE=2 SV=1;>tr|A2AMN4|A2AMN4_MOUSE Selenophosphate synthetase 1 OS=Mus musculus GN=Sephs1 PE=4 SV=1	8	7	5	6	9	8	6	8	4	9	8	8	8	7	5	6	9	8	6	8	4	9	8	8	8	7	5	6	9	8	6	8	4	9	8	8	42.906	28.8	24	21.4	17.6	39.8
Q6PBC0;A2AMQ5;Q99L43;A2AMQ4	Q6PBC0;A2AMQ5;Q99L43;A2AMQ4	2;2;2;2	2;2;2;2	2;2;2;2	Phosphatidate cytidylyltransferase 2	Cds2	>tr|Q6PBC0|Q6PBC0_MOUSE CDP-diacylglycerol synthase (Phosphatidate cytidylyltransferase) 2 OS=Mus musculus GN=Cds2 PE=2 SV=1;>tr|A2AMQ5|A2AMQ5_MOUSE Phosphatidate cytidylyltransferase OS=Mus musculus GN=Cds2 PE=3 SV=1;>sp|Q99L43|CDS2_MOUSE Phosphatidate cy	1	1	1	0	1	2	1	1	1	1	0	0	1	1	1	0	1	2	1	1	1	1	0	0	1	1	1	0	1	2	1	1	1	1	0	0	14.931	14.7	14.7	14.7	0	14.7
A2AMS3;F6YS38;Q03249;A2AMS2	A2AMS3;F6YS38;Q03249;A2AMS2	6;6;6;4	6;6;6;4	6;6;6;4	Galactose-1-phosphate uridylyltransferase	Galt	>tr|A2AMS3|A2AMS3_MOUSE Galactose-1-phosphate uridylyltransferase OS=Mus musculus GN=Galt PE=3 SV=1;>tr|F6YS38|F6YS38_MOUSE Galactose-1-phosphate uridylyltransferase (Fragment) OS=Mus musculus GN=Galt PE=3 SV=1;>sp|Q03249|GALT_MOUSE Galactose-1-phosphate u	1	1	2	3	0	3	3	1	2	3	1	2	1	1	2	3	0	3	3	1	2	3	1	2	1	1	2	3	0	3	3	1	2	3	1	2	41.235	3.3	3.3	6.9	11.7	0
Q9D0I8;A2AMU9;A2AMV1	Q9D0I8;A2AMU9;A2AMV1	16;16;15	16;16;15	16;16;15	mRNA turnover protein 4 homolog	Mrto4	>sp|Q9D0I8|MRT4_MOUSE mRNA turnover protein 4 homolog OS=Mus musculus GN=Mrto4 PE=2 SV=1;>tr|A2AMU9|A2AMU9_MOUSE MRT4, mRNA turnover 4, homolog (S. cerevisiae) OS=Mus musculus GN=Mrto4 PE=2 SV=1;>tr|A2AMV1|A2AMV1_MOUSE MRT4, mRNA turnover 4, homolog (S. ce	16	14	14	13	15	13	14	13	15	14	14	13	16	14	14	13	15	13	14	13	15	14	14	13	16	14	14	13	15	13	14	13	15	14	14	13	27.545	57.3	57.3	53.1	53.6	57.3
Q8C7X2-2;A2AMV0;Q8C7X2;Q8C7X2-3	Q8C7X2-2;A2AMV0;Q8C7X2;Q8C7X2-3	2;2;2;1	2;2;2;1	2;2;2;1	ER membrane protein complex subunit 1	Emc1	>sp|Q8C7X2-2|EMC1_MOUSE Isoform 2 of ER membrane protein complex subunit 1 OS=Mus musculus GN=Emc1;>tr|A2AMV0|A2AMV0_MOUSE Novel DUF1620 domain containing protein OS=Mus musculus GN=C230096C10Rik PE=4 SV=1;>sp|Q8C7X2|EMC1_MOUSE ER membrane protein complex	0	1	1	0	2	0	0	0	1	0	1	1	0	1	1	0	2	0	0	0	1	0	1	1	0	1	1	0	2	0	0	0	1	0	1	1	111.29	0	1.6	1.6	0	3.2
A2AMY5;Q91VX2;F6PYV5;A2AMY7;F6WTC8	A2AMY5;Q91VX2	15;15;4;2;1	15;15;4;2;1	15;15;4;2;1	Ubiquitin-associated protein 2	Ubap2	>tr|A2AMY5|A2AMY5_MOUSE Ubiquitin-associated protein 2 OS=Mus musculus GN=Ubap2 PE=4 SV=1;>sp|Q91VX2|UBAP2_MOUSE Ubiquitin-associated protein 2 OS=Mus musculus GN=Ubap2 PE=2 SV=1	6	7	7	5	4	7	6	8	7	7	5	6	6	7	7	5	4	7	6	8	7	7	5	6	6	7	7	5	4	7	6	8	7	7	5	6	117.83	8	11.7	9.5	9.8	5.3
A2AN08-3;A2AN08;A2AN08-5;A2AN08-2;F6SSP6;A2AN08-4	A2AN08-3;A2AN08;A2AN08-5;A2AN08-2	92;92;92;47;30;6	92;92;92;47;30;6	92;92;92;47;30;6	E3 ubiquitin-protein ligase UBR4	Ubr4	>sp|A2AN08-3|UBR4_MOUSE Isoform 3 of E3 ubiquitin-protein ligase UBR4 OS=Mus musculus GN=Ubr4;>sp|A2AN08|UBR4_MOUSE E3 ubiquitin-protein ligase UBR4 OS=Mus musculus GN=Ubr4 PE=1 SV=1;>sp|A2AN08-5|UBR4_MOUSE Isoform 5 of E3 ubiquitin-protein ligase UBR4 OS=	25	20	18	18	24	38	36	32	31	39	19	8	25	20	18	18	24	38	36	32	31	39	19	8	25	20	18	18	24	38	36	32	31	39	19	8	570.29	6.9	5.3	4.6	4.8	7
A2AN61;Q8VEH2;Q3UUV0;Q3TXU6;E9PZ29;F6XWQ4;F6S5B6;F7D5G9;F7AT58;A2AN65	A2AN61;Q8VEH2;Q3UUV0;Q3TXU6;E9PZ29;F6XWQ4	14;14;13;13;11;10;5;4;2;2	14;14;13;13;11;10;5;4;2;2	14;14;13;13;11;10;5;4;2;2		Ciz1	>tr|A2AN61|A2AN61_MOUSE CDKN1A interacting zinc finger protein OS=Mus musculus GN=Ciz1 PE=4 SV=1;>tr|Q8VEH2|Q8VEH2_MOUSE CDKN1A interacting zinc finger protein OS=Mus musculus GN=Ciz1 PE=2 SV=1;>tr|Q3UUV0|Q3UUV0_MOUSE CDKN1A interacting zinc finger protein	6	8	4	7	5	9	4	3	5	6	4	3	6	8	4	7	5	9	4	3	5	6	4	3	6	8	4	7	5	9	4	3	5	6	4	3	91.1	14	16.4	7.7	14.6	9.4
B7ZCL8;A2AN84;Q542P4;P70290;B7ZCL9;B7ZCM0;E9Q7B7;D6RFD5;B7ZCM1	B7ZCL8;A2AN84;Q542P4;P70290;B7ZCL9;B7ZCM0	8;8;8;8;6;4;3;1;1	8;8;8;8;6;4;3;1;1	8;8;8;8;6;4;3;1;1	55 kDa erythrocyte membrane protein	Mpp1	>tr|B7ZCL8|B7ZCL8_MOUSE 55 kDa erythrocyte membrane protein OS=Mus musculus GN=Mpp1 PE=4 SV=1;>tr|A2AN84|A2AN84_MOUSE 55 kDa erythrocyte membrane protein OS=Mus musculus GN=Mpp1 PE=4 SV=1;>tr|Q542P4|Q542P4_MOUSE Membrane protein, palmitoylated OS=Mus muscu	2	3	3	6	5	6	5	5	3	4	4	4	2	3	3	6	5	6	5	5	3	4	4	4	2	3	3	6	5	6	5	5	3	4	4	4	49.784	7.2	10.3	10.3	18.8	16.1
Q921X6;A2AN95;Q9CZ23	Q921X6;A2AN95	11;11;5	11;11;5	11;11;5	DNA-directed RNA polymerase III subunit RPC6	Polr3f	>sp|Q921X6|RPC6_MOUSE DNA-directed RNA polymerase III subunit RPC6 OS=Mus musculus GN=Polr3f PE=1 SV=1;>tr|A2AN95|A2AN95_MOUSE Polymerase (RNA) III (DNA directed) polypeptide F OS=Mus musculus GN=Polr3f PE=4 SV=1	7	5	8	7	6	8	7	7	6	6	5	7	7	5	8	7	6	8	7	7	6	6	5	7	7	5	8	7	6	8	7	7	6	6	5	7	35.652	24.7	16.8	27.8	24.1	26.3
O88851;A2AN96	O88851;A2AN96	5;5	5;5	5;5	Putative hydrolase RBBP9	Rbbp9	>sp|O88851|RBBP9_MOUSE Putative hydrolase RBBP9 OS=Mus musculus GN=Rbbp9 PE=1 SV=2;>tr|A2AN96|A2AN96_MOUSE Retinoblastoma binding protein 9 OS=Mus musculus GN=Rbbp9 PE=2 SV=1	2	1	1	2	3	2	0	2	2	3	2	2	2	1	1	2	3	2	0	2	2	3	2	2	2	1	1	2	3	2	0	2	2	3	2	2	20.911	17.2	4.8	10.8	11.3	22
Q9D8U8;A2ANA4	Q9D8U8;A2ANA4	21;21	21;21	20;20	Sorting nexin-5	Snx5	>sp|Q9D8U8|SNX5_MOUSE Sorting nexin-5 OS=Mus musculus GN=Snx5 PE=1 SV=1;>tr|A2ANA4|A2ANA4_MOUSE Sorting nexin 5 OS=Mus musculus GN=Snx5 PE=4 SV=1	8	11	10	11	11	14	12	13	9	11	11	12	8	11	10	11	11	14	12	13	9	11	11	12	8	11	10	11	11	14	12	13	9	11	11	12	46.797	25.5	35.9	31.4	31.7	36.9
Q9CZ15;A2ANB5	Q9CZ15;A2ANB5	10;10	10;10	10;10	DNA replication complex GINS protein PSF1	Gins1	>sp|Q9CZ15|PSF1_MOUSE DNA replication complex GINS protein PSF1 OS=Mus musculus GN=Gins1 PE=2 SV=1;>tr|A2ANB5|A2ANB5_MOUSE GINS complex subunit 1 (Psf1 homolog) OS=Mus musculus GN=Gins1 PE=4 SV=1	5	5	5	5	6	4	5	5	5	7	5	8	5	5	5	5	6	4	5	5	5	7	5	8	5	5	5	5	6	4	5	5	5	7	5	8	22.893	34.7	33.7	33.7	33.7	34.7
Q9CPT3;A2ANC0	Q9CPT3;A2ANC0	6;6	6;6	6;6	N-acylneuraminate-9-phosphatase	Nanp	>sp|Q9CPT3|NANP_MOUSE N-acylneuraminate-9-phosphatase OS=Mus musculus GN=Nanp PE=1 SV=1;>tr|A2ANC0|A2ANC0_MOUSE N-acetylneuraminic acid phosphatase OS=Mus musculus GN=Nanp PE=4 SV=1	3	3	2	3	4	3	3	1	3	2	3	4	3	3	2	3	4	3	3	1	3	2	3	4	3	3	2	3	4	3	3	1	3	2	3	4	27.808	13.3	14.1	10.1	14.9	17.7
Q8VCF0;A2ANC9	Q8VCF0;A2ANC9	1;1	1;1	1;1	Mitochondrial antiviral-signaling protein	Mavs	>sp|Q8VCF0|MAVS_MOUSE Mitochondrial antiviral-signaling protein OS=Mus musculus GN=Mavs PE=1 SV=1;>tr|A2ANC9|A2ANC9_MOUSE Novel protein (D430028G21Rik) OS=Mus musculus GN=Mavs PE=4 SV=1	0	0	1	0	0	0	1	1	0	0	0	0	0	0	1	0	0	0	1	1	0	0	0	0	0	0	1	0	0	0	1	1	0	0	0	0	53.398	0	0	3.2	0	0
Q9CQ65;A2ANM4	Q9CQ65;A2ANM4	16;16	16;16	16;16	S-methyl-5-thioadenosine phosphorylase	Mtap	>sp|Q9CQ65|MTAP_MOUSE S-methyl-5-thioadenosine phosphorylase OS=Mus musculus GN=Mtap PE=2 SV=1;>tr|A2ANM4|A2ANM4_MOUSE Methylthioadenosine phosphorylase OS=Mus musculus GN=Mtap PE=4 SV=1	10	9	13	13	11	10	12	10	12	12	7	8	10	9	13	13	11	10	12	10	12	12	7	8	10	9	13	13	11	10	12	10	12	12	7	8	31.062	43.8	42	57.6	54.1	47.3
Q60756;A2ANR5	Q60756;A2ANR5	3;3	3;3	3;3	Transcription factor 15	Tcf15	>sp|Q60756|TCF15_MOUSE Transcription factor 15 OS=Mus musculus GN=Tcf15 PE=1 SV=2;>tr|A2ANR5|A2ANR5_MOUSE Transcription factor 15 OS=Mus musculus GN=Tcf15 PE=4 SV=1	0	0	0	0	2	0	0	0	1	0	0	2	0	0	0	0	2	0	0	0	1	0	0	2	0	0	0	0	2	0	0	0	1	0	0	2	20.721	0	0	0	0	15.4
A2ANY6	A2ANY6	249	249	248	Midasin	Mdn1	>tr|A2ANY6|A2ANY6_MOUSE Midasin OS=Mus musculus GN=Mdn1 PE=3 SV=1	156	151	176	166	189	189	176	176	175	161	161	180	156	151	176	166	189	189	176	176	175	161	161	180	155	150	175	165	188	188	176	176	174	161	160	179	630.33	35	32.9	38.6	37	43.4
123481;1123482;1123483;1123484;1123485;1123486;1123487;1123488;1123489;1123490;1123491;1123492;1123493;1123494;1129747;1129748;1129749;1129750;1129751;1129752;1129753;1129754;1129755;1129756;1129757;1129758;1129759;1129760;1129761;1129762;1129763;1129764;1129765;1129766;1129767;1129768;1129769;1129770;1129771;1129772;1129773;1129774;1129775;1129776;1129777;1129778;1129779;1129780;1129781;1133744;…	26704;26705;26706;26707;26708;26709;26710;26711;26712;26713;26714;26715;26716;26717;26718;26719;26720;26721;26722;26723;26724;26725;26726;26727;26728;26729;26730;26731;26732;26733;26734;26735;26736;26737;26738;27836;27837;27838;27839;27840;27841;27842;27843;27844;27845;27846;27847;27848;32183;32184;32185;32186;32187;32188;32189;32190;49892;49893;49894;49895;49896;49897;49898;49899;49900;49901;499…
93796;1093797;1093798;1093799;1093800;1093801;1093802;1093803;1093804;1093805;1093806;1093807;1093808;1093809;1093810;1093811;1093812;1093813;1093814;1093815;1093816;1093817;1093818;1093819;1093820;1093821;1093822;1093823;1093824;1093825;1093826;1093827;1093828;1093829;1093830;1093831;1093832;1093833;1093834;1093835;1093836;1093837;1093838;1093839;1093840;1093841;1093842;1093843;1093844;1093845;1…	26733;27837;27848;32188;49902;53064;56030;62499;65659;74708;77686;83418;89423;89460;92545;96360;101784;112148;129749;139011;145464;145575;154537;158719;161235;173582;174901;181457;185906;186797;187048;193731;207236;211079;212764;214440;215338;235610;238213;246206;273686;274705;277162;291425;292632;300038;303646;303746;304213;304924;313464;316105;318970;346942;350357;362588;366183;366192;367720;36…	100;101;102;103;104;105;106;107;108;109;110;111;112;113	1;149;700;879;1186;2048;2236;2267;2287;3172;3340;3491;3581;4657
Q8K2H2;A2AP24;F6VDQ9	Q8K2H2;A2AP24	3;3;1	3;3;1	3;3;1	OTU domain-containing protein 6B	Otud6b	>sp|Q8K2H2|OTU6B_MOUSE OTU domain-containing protein 6B OS=Mus musculus GN=Otud6b PE=2 SV=1;>tr|A2AP24|A2AP24_MOUSE OTU domain containing 6B OS=Mus musculus GN=Otud6b PE=4 SV=2	3	1	0	2	2	2	2	2	3	2	2	0	3	1	0	2	2	2	2	2	3	2	2	0	3	1	0	2	2	2	2	2	3	2	2	0	33.758	13.6	4.4	0	10.9	7.1
Q80Z37;A2AP30	Q80Z37;A2AP30	15;15	15;15	15;15	E3 ubiquitin-protein ligase Topors	Topors	>sp|Q80Z37|TOPRS_MOUSE E3 ubiquitin-protein ligase Topors OS=Mus musculus GN=Topors PE=1 SV=1;>tr|A2AP30|A2AP30_MOUSE Topoisomerase I binding arginine/serine-rich OS=Mus musculus GN=Topors PE=4 SV=1	12	6	10	7	8	7	8	5	11	7	7	9	12	6	10	7	8	7	8	5	11	7	7	9	12	6	10	7	8	7	8	5	11	7	7	9	117.08	15.6	7.7	11.8	8.5	8.9
Q9JJ48;A2AP86;Q3TPC9	Q9JJ48;A2AP86;Q3TPC9	9;9;8	9;9;8	9;9;8	Zinc finger CCCH domain-containing protein 8	Zc3h8	>sp|Q9JJ48|ZC3H8_MOUSE Zinc finger CCCH domain-containing protein 8 OS=Mus musculus GN=Zc3h8 PE=1 SV=2;>tr|A2AP86|A2AP86_MOUSE Zinc finger CCCH type containing 8 OS=Mus musculus GN=Zc3h8 PE=4 SV=1;>tr|Q3TPC9|Q3TPC9_MOUSE Zinc finger CCCH domain-containing	6	7	7	8	6	7	7	8	6	6	6	4	6	7	7	8	6	7	7	8	6	6	6	4	6	7	7	8	6	7	7	8	6	6	6	4	34.912	21	23.9	29.2	30.2	23.6
Q99LC2;A2AP97;A2APA3	Q99LC2;A2AP97	17;17;3	17;17;3	17;17;3	Cleavage stimulation factor subunit 1	Cstf1	>sp|Q99LC2|CSTF1_MOUSE Cleavage stimulation factor subunit 1 OS=Mus musculus GN=Cstf1 PE=2 SV=1;>tr|A2AP97|A2AP97_MOUSE Cleavage stimulation factor, 3 pre-RNA, subunit 1 OS=Mus musculus GN=Cstf1 PE=4 SV=1	15	11	11	14	11	14	11	16	13	12	14	15	15	11	11	14	11	14	11	16	13	12	14	15	15	11	11	14	11	14	11	16	13	12	14	15	48.381	47.3	33.9	40.8	46.9	40.8
Q61312;Q3ULB3;A2APA8;P34056-2;Q8BPN4;P34056-3;P34056;E9Q5N4;Q8CE69;Q61313;P34056-4	Q61312;Q3ULB3;A2APA8	14;14;14;3;3;3;3;3;3;3;3	14;14;14;3;3;3;3;3;3;3;3	11;11;11;0;0;0;0;0;0;0;0	Transcription factor AP-2 gamma	Tfap2c	>sp|Q61312|AP2C_MOUSE Transcription factor AP-2 gamma OS=Mus musculus GN=Tfap2c PE=1 SV=2;>tr|Q3ULB3|Q3ULB3_MOUSE Transcription factor AP-2 gamma OS=Mus musculus GN=Tfap2c PE=2 SV=1;>tr|A2APA8|A2APA8_MOUSE Transcription factor AP-2 gamma OS=Mus musculus GN	6	3	8	5	8	6	13	7	13	7	2	1	6	3	8	5	8	6	13	7	13	7	2	1	4	3	6	5	6	5	11	7	11	6	1	1	49.136	18.3	9.6	22.9	15.8	22
A2APB8	A2APB8	67	67	67	Targeting protein for Xklp2	Tpx2	>sp|A2APB8|TPX2_MOUSE Targeting protein for Xklp2 OS=Mus musculus GN=Tpx2 PE=1 SV=1	56	47	53	52	52	49	57	44	49	49	48	52	56	47	53	52	52	49	57	44	49	49	48	52	56	47	53	52	52	49	57	44	49	49	48	52	85.893	64.4	59.6	61.2	61.5	63
P27048;A2APD4	P27048;A2APD4	10;10	10;10	1;1	Small nuclear ribonucleoprotein-associated protein B	Snrpb	>sp|P27048|RSMB_MOUSE Small nuclear ribonucleoprotein-associated protein B OS=Mus musculus GN=Snrpb PE=1 SV=1;>tr|A2APD4|A2APD4_MOUSE Small nuclear ribonucleoprotein-associated protein OS=Mus musculus GN=Snrpb PE=3 SV=1	9	8	10	10	10	7	10	8	10	9	8	10	9	8	10	10	10	7	10	8	10	9	8	10	1	1	1	1	1	1	1	1	1	1	0	1	23.656	37.7	31.2	40.7	40.7	40.7
Q9D6Z1;A2APD6;E0CXZ0;A2APD7;F6USW7;F7CHP9;F7CHQ7;F6U250;F6V095	Q9D6Z1;A2APD6;E0CXZ0	43;43;22;15;12;10;10;5;5	43;43;22;15;12;10;10;5;5	43;43;22;15;12;10;10;5;5	Nucleolar protein 56	Nop56	>sp|Q9D6Z1|NOP56_MOUSE Nucleolar protein 56 OS=Mus musculus GN=Nop56 PE=1 SV=2;>tr|A2APD6|A2APD6_MOUSE MCG9901, isoform CRA_a OS=Mus musculus GN=Nop56 PE=4 SV=1;>tr|E0CXZ0|E0CXZ0_MOUSE Nucleolar protein 56 OS=Mus musculus GN=Nop56 PE=4 SV=1	36	36	38	38	40	36	38	33	38	39	32	38	36	36	38	38	40	36	38	33	38	39	32	38	36	36	38	38	40	36	38	33	38	39	32	38	64.464	65.9	72.2	64.1	70	72.1
A2API8;F7AA26;O54931-2;O54931;O54931-5;O54931-4;F8WH21;O54931-3;A2APJ2;A2APJ1;A2API9	A2API8;F7AA26;O54931-2;O54931;O54931-5;O54931-4;F8WH21;O54931-3;A2APJ2	10;10;9;9;8;8;8;8;8;2;2	10;10;9;9;8;8;8;8;8;2;2	10;10;9;9;8;8;8;8;8;2;2	A-kinase anchor protein 2	Akap2;Gm20459	>tr|A2API8|A2API8_MOUSE A kinase (PRKA) anchor protein 2 OS=Mus musculus GN=Akap2 PE=4 SV=1;>tr|F7AA26|F7AA26_MOUSE A-kinase anchor protein 2 (Fragment) OS=Mus musculus GN=Akap2 PE=4 SV=1;>sp|O54931-2|AKAP2_MOUSE Isoform 2 of A-kinase anchor protein 2 OS=M	4	1	3	2	1	7	0	3	0	4	2	3	4	1	3	2	1	7	0	3	0	4	2	3	4	1	3	2	1	7	0	3	0	4	2	3	101.6	7.1	0.9	4.8	3.4	0.9
O08901;A2APR8	O08901;A2APR8	17;17	17;17	17;17	Mitotic checkpoint serine/threonine-protein kinase BUB1	Bub1	>sp|O08901|BUB1_MOUSE Mitotic checkpoint serine/threonine-protein kinase BUB1 OS=Mus musculus GN=Bub1 PE=2 SV=1;>tr|A2APR8|A2APR8_MOUSE Budding uninhibited by benzimidazoles 1 homolog (S. cerevisiae) OS=Mus musculus GN=Bub1 PE=4 SV=1	8	6	10	8	7	8	8	9	11	6	5	7	8	6	10	8	7	8	8	9	11	6	5	7	8	6	10	8	7	8	8	9	11	6	5	7	119.56	12.3	7.8	15.6	13.4	10.4
Q3V1V3;A2APY6;D3Z0H5	Q3V1V3;A2APY6	47;47;8	47;47;8	47;47;8	ESF1 homolog	Esf1	>sp|Q3V1V3|ESF1_MOUSE ESF1 homolog OS=Mus musculus GN=Esf1 PE=1 SV=1;>tr|A2APY6|A2APY6_MOUSE ESF1, nucleolar pre-rRNA processing protein, homolog (S. cerevisiae) OS=Mus musculus GN=Esf1 PE=2 SV=1	34	35	39	35	39	41	34	36	38	31	31	32	34	35	39	35	39	41	34	36	38	31	31	32	34	35	39	35	39	41	34	36	38	31	31	32	98.047	38.9	37.3	41.1	40	40
Q91ZU1;A2APZ5	Q91ZU1;A2APZ5	3;3	3;3	3;3	Ankyrin repeat and SOCS box protein 6	Asb6	>sp|Q91ZU1|ASB6_MOUSE Ankyrin repeat and SOCS box protein 6 OS=Mus musculus GN=Asb6 PE=1 SV=1;>tr|A2APZ5|A2APZ5_MOUSE Ankyrin repeat and SOCS box-containing protein 6 OS=Mus musculus GN=Asb6 PE=4 SV=1	0	0	0	0	0	0	0	0	0	0	0	1	0	0	0	0	0	0	0	0	0	0	0	1	0	0	0	0	0	0	0	0	0	0	0	1	46.276	0	0	0	0	0
A2AQ14	A2AQ14	5	5	5	Protein Mis18-beta	Oip5	>sp|A2AQ14|MS18B_MOUSE Protein Mis18-beta OS=Mus musculus GN=Oip5 PE=2 SV=1	2	2	1	2	1	3	1	0	2	1	1	0	2	2	1	2	1	3	1	0	2	1	1	0	2	2	1	2	1	3	1	0	2	1	1	0	26.861	12	12	8.3	12	8.3
A2AQ19	A2AQ19	32	32	32	RNA polymerase-associated protein RTF1 homolog	Rtf1	>sp|A2AQ19|RTF1_MOUSE RNA polymerase-associated protein RTF1 homolog OS=Mus musculus GN=Rtf1 PE=2 SV=1	25	22	22	23	21	30	20	23	24	24	22	27	25	22	22	23	21	30	20	23	24	24	22	27	25	22	22	23	21	30	20	23	24	24	22	27	80.796	34.3	29.1	28.3	32.2	31.3
A2AQ25;E9QAU4;A2AQ25-2;A2AQ25-4;A2AQ25-3;D3Z781;A2AQ25-8;F8WHU1;A2AQ25-5;A2AQ25-6;A2AQ25-9;Q8BHR1;A2AQ25-7;B1AY49;B1AY50	A2AQ25;E9QAU4;A2AQ25-2;A2AQ25-4;A2AQ25-3;D3Z781;A2AQ25-8	64;64;54;40;40;39;34;28;28;27;26;18;9;4;3	64;64;54;40;40;39;34;28;28;27;26;18;9;4;3	64;64;54;40;40;39;34;28;28;27;26;18;9;4;3	Sickle tail protein	Skt;Etl4	>sp|A2AQ25|SKT_MOUSE Sickle tail protein OS=Mus musculus GN=Skt PE=1 SV=1;>tr|E9QAU4|E9QAU4_MOUSE Protein Etl4 OS=Mus musculus GN=Etl4 PE=4 SV=1;>sp|A2AQ25-2|SKT_MOUSE Isoform 2 of Sickle tail protein OS=Mus musculus GN=Skt;>sp|A2AQ25-4|SKT_MOUSE Isoform 4	34	29	28	35	10	24	37	30	37	34	36	18	34	29	28	35	10	24	37	30	37	34	36	18	34	29	28	35	10	24	37	30	37	34	36	18	213.03	25.3	22.1	21.3	26.8	7.5
A2AQ39	A2AQ39	2	2	2		Fnbp1	>tr|A2AQ39|A2AQ39_MOUSE Formin binding protein 1 (Fragment) OS=Mus musculus GN=Fnbp1 PE=4 SV=1	1	1	0	0	2	0	1	1	1	1	1	0	1	1	0	0	2	0	1	1	1	1	1	0	1	1	0	0	2	0	1	1	1	1	1	0	24.746	8.7	8.7	0	0	13.5
Q80TY0-4;Q80TY0-2;Q80TY0-3;A2AQ43;A2AQ44;A2AQ42;A2AQ45;D3YYV4;A2AQ41;Q80TY0;Q80TY0-5;F6VVN1	Q80TY0-4;Q80TY0-2;Q80TY0-3;A2AQ43;A2AQ44;A2AQ42;A2AQ45;D3YYV4;A2AQ41;Q80TY0;Q80TY0-5	4;4;4;4;4;4;4;4;4;4;3;1	4;4;4;4;4;4;4;4;4;4;3;1	4;4;4;4;4;4;4;4;4;4;3;1	Formin-binding protein 1	Fnbp1	>sp|Q80TY0-4|FNBP1_MOUSE Isoform 4 of Formin-binding protein 1 OS=Mus musculus GN=Fnbp1;>sp|Q80TY0-2|FNBP1_MOUSE Isoform 2 of Formin-binding protein 1 OS=Mus musculus GN=Fnbp1;>sp|Q80TY0-3|FNBP1_MOUSE Isoform 3 of Formin-binding protein 1 OS=Mus musculus G	1	0	1	0	1	3	3	1	2	1	2	0	1	0	1	0	1	3	3	1	2	1	2	0	1	0	1	0	1	3	3	1	2	1	2	0	60.085	1.9	0	1.9	0	1.9
Q3US22;Q00420-3;Q00420;A2AQ66;Q00420-4;F8WGS3;F8WGH1;E9PX74;E9PX75;A2AQ72;A2AQ71	Q3US22;Q00420-3;Q00420;A2AQ66;Q00420-4;F8WGS3	5;5;5;5;3;3;2;2;2;1;1	4;4;4;4;2;3;1;1;2;0;0	1;1;1;1;0;1;0;0;0;0;0	GA-binding protein subunit beta-1	Gabpb1	>tr|Q3US22|Q3US22_MOUSE GA repeat binding protein, beta 1 OS=Mus musculus GN=Gabpb1 PE=2 SV=1;>sp|Q00420-3|GABP1_MOUSE Isoform 3 of GA-binding protein subunit beta-1 OS=Mus musculus GN=Gabpb1;>sp|Q00420|GABP1_MOUSE GA-binding protein subunit beta-1 OS=Mus	4	3	1	3	2	4	4	4	2	4	3	3	3	2	0	2	1	4	3	3	1	3	2	2	1	1	0	1	0	1	1	1	0	1	0	1	41.258	9.2	6.8	1.8	6.8	4.5
F6X7N1;A2AQA0	F6X7N1;A2AQA0	11;11	7;7	1;1		Zfp442	>tr|F6X7N1|F6X7N1_MOUSE Uncharacterized protein OS=Mus musculus GN=Zfp442 PE=4 SV=1;>tr|A2AQA0|A2AQA0_MOUSE Uncharacterized protein OS=Mus musculus GN=Zfp442 PE=2 SV=1	6	4	7	7	5	8	6	3	6	8	6	5	2	0	4	3	2	4	2	0	2	4	2	1	0	0	1	0	0	1	0	0	0	0	0	0	77.502	16.5	10.7	18.8	18.8	12
F6RGF2;A2AQA1	F6RGF2;A2AQA1	16;16	4;4	4;4		Zfp345	>tr|F6RGF2|F6RGF2_MOUSE Protein Zfp345 OS=Mus musculus GN=Zfp345 PE=4 SV=1;>tr|A2AQA1|A2AQA1_MOUSE Protein Zfp345 OS=Mus musculus GN=Zfp345 PE=2 SV=1	10	9	12	10	10	9	7	4	8	10	8	12	2	1	4	2	3	2	0	1	1	4	2	3	2	1	4	2	3	2	0	1	1	4	2	3	65.885	23.8	21.4	29.3	24.8	23.9
A2AQA7;Q8CFQ3;A2AQA6	A2AQA7;Q8CFQ3;A2AQA6	64;64;64	64;64;64	63;63;63	Intron-binding protein aquarius	Aqr	>tr|A2AQA7|A2AQA7_MOUSE Aquarius OS=Mus musculus GN=Aqr PE=4 SV=1;>sp|Q8CFQ3|AQR_MOUSE Intron-binding protein aquarius OS=Mus musculus GN=Aqr PE=2 SV=2;>tr|A2AQA6|A2AQA6_MOUSE Aquarius OS=Mus musculus GN=Aqr PE=4 SV=1	39	38	43	42	43	42	40	38	43	38	40	44	39	38	43	42	43	42	40	38	43	38	40	44	39	38	42	41	43	41	40	37	43	37	39	43	161.85	28.8	31.4	33.2	35.6	35.7
A2AQD6;A2AQD5;Q922B9;Q3TEM8;Q922B9-3	A2AQD6;A2AQD5;Q922B9;Q3TEM8;Q922B9-3	2;2;2;1;1	2;2;2;1;1	2;2;2;1;1	Sperm-specific antigen 2 homolog	Ssfa2	>tr|A2AQD6|A2AQD6_MOUSE Sperm specific antigen 2 OS=Mus musculus GN=Ssfa2 PE=4 SV=1;>tr|A2AQD5|A2AQD5_MOUSE Sperm specific antigen 2 OS=Mus musculus GN=Ssfa2 PE=4 SV=1;>sp|Q922B9|SSFA2_MOUSE Sperm-specific antigen 2 homolog OS=Mus musculus GN=Ssfa2 PE=1 SV	1	0	0	0	0	1	0	0	0	1	1	1	1	0	0	0	0	1	0	0	0	1	1	1	1	0	0	0	0	1	0	0	0	1	1	1	133.46	1.3	0	0	0	0
P61202;A2AQE3;Q3V3N6;P61202-2;A2AQE4	P61202;A2AQE3;Q3V3N6;P61202-2;A2AQE4	21;21;20;20;18	21;21;20;20;18	21;21;20;20;18	COP9 signalosome complex subunit 2	Cops2	>sp|P61202|CSN2_MOUSE COP9 signalosome complex subunit 2 OS=Mus musculus GN=Cops2 PE=1 SV=1;>tr|A2AQE3|A2AQE3_MOUSE COP9 (Constitutive photomorphogenic) homolog, subunit 2 (Arabidopsis thaliana) OS=Mus musculus GN=Cops2 PE=4 SV=1;>tr|Q3V3N6|Q3V3N6_MOUSE CO	14	16	15	15	18	20	15	13	15	17	12	14	14	16	15	15	18	20	15	13	15	17	12	14	14	16	15	15	18	20	15	13	15	17	12	14	51.596	34.3	37.2	36.1	38.1	41.8
G3UXC3;Q3UKS5;P16951;A2AQF2;Q640L6;P16951-2;A2AQF0;A2AQE9;E9Q8B1;Q543G2;P16951-3;Q3UT24;F6Z2B2;A2AQF1	G3UXC3;Q3UKS5;P16951;A2AQF2;Q640L6;P16951-2;A2AQF0;A2AQE9;E9Q8B1;Q543G2;P16951-3	8;8;8;8;7;7;6;5;5;5;5;3;2;1	8;8;8;8;7;7;6;5;5;5;5;3;2;1	7;7;7;7;6;6;5;4;5;5;5;3;2;1	Cyclic AMP-dependent transcription factor ATF-2	Atf2	>tr|G3UXC3|G3UXC3_MOUSE Cyclic AMP-dependent transcription factor ATF-2 OS=Mus musculus GN=Atf2 PE=4 SV=1;>tr|Q3UKS5|Q3UKS5_MOUSE Cyclic AMP-dependent transcription factor ATF-2 OS=Mus musculus GN=Atf2 PE=2 SV=1;>sp|P16951|ATF2_MOUSE Cyclic AMP-dependent t	6	2	6	5	6	5	3	5	5	7	5	6	6	2	6	5	6	5	3	5	5	7	5	6	5	1	5	4	5	4	2	4	4	6	4	5	40.825	19.4	7.2	19.4	19.4	19.4
A2AQH4;F8WJL9;F6ZBD9;D6REH6	A2AQH4;F8WJL9;F6ZBD9	20;17;10;1	19;17;10;1	19;17;10;1	BCL-6 corepressor-like protein 1	Bcorl1	>sp|A2AQH4|BCORL_MOUSE BCL-6 corepressor-like protein 1 OS=Mus musculus GN=Bcorl1 PE=2 SV=1;>tr|F8WJL9|F8WJL9_MOUSE BCL-6 corepressor-like protein 1 (Fragment) OS=Mus musculus GN=Bcorl1 PE=4 SV=1;>tr|F6ZBD9|F6ZBD9_MOUSE BCL-6 corepressor-like protein 1 (Fr	8	6	10	12	2	3	5	1	0	2	4	6	7	6	9	12	2	3	5	1	0	2	4	6	7	6	9	12	2	3	5	1	0	2	4	6	190.48	6.5	4.9	7.8	10.3	1.4
Q99LI7;A2AQH9	Q99LI7;A2AQH9	31;31	31;31	31;31	Cleavage stimulation factor subunit 3	Cstf3	>sp|Q99LI7|CSTF3_MOUSE Cleavage stimulation factor subunit 3 OS=Mus musculus GN=Cstf3 PE=1 SV=1;>tr|A2AQH9|A2AQH9_MOUSE Cleavage stimulation factor, 3 pre-RNA, subunit 3 OS=Mus musculus GN=Cstf3 PE=4 SV=1	25	21	23	24	24	24	28	19	25	27	23	23	25	21	23	24	24	24	28	19	25	27	23	23	25	21	23	24	24	24	28	19	25	27	23	23	82.876	40.7	37.4	39.5	42	39.9
Q8BXN9-3;A2AQJ7;Q8BXN9;Q8BXN9-2;A2AQJ5;A2AQJ6	Q8BXN9-3;A2AQJ7;Q8BXN9;Q8BXN9-2;A2AQJ5;A2AQJ6	2;2;2;2;2;2	2;2;2;2;2;2	2;2;2;2;2;2	Transmembrane protein 87A	Tmem87a	>sp|Q8BXN9-3|TM87A_MOUSE Isoform 3 of Transmembrane protein 87A OS=Mus musculus GN=Tmem87a;>tr|A2AQJ7|A2AQJ7_MOUSE Transmembrane protein 87A OS=Mus musculus GN=Tmem87a PE=4 SV=1;>sp|Q8BXN9|TM87A_MOUSE Transmembrane protein 87A OS=Mus musculus GN=Tmem87a PE	1	1	1	1	1	2	1	0	1	1	1	1	1	1	1	1	1	2	1	0	1	1	1	1	1	1	1	1	1	2	1	0	1	1	1	1	55.159	2.5	2.5	2.5	2.5	2.5
O70494-3;F7AE15;O70494-2;A2AQK8;O70494	O70494-3;F7AE15;O70494-2;A2AQK8;O70494	7;7;7;7;7	7;7;7;7;7	7;7;7;7;7	Transcription factor Sp3	Sp3	>sp|O70494-3|SP3_MOUSE Isoform 3 of Transcription factor Sp3 OS=Mus musculus GN=Sp3;>tr|F7AE15|F7AE15_MOUSE Transcription factor Sp3 OS=Mus musculus GN=Sp3 PE=4 SV=1;>sp|O70494-2|SP3_MOUSE Isoform 2 of Transcription factor Sp3 OS=Mus musculus GN=Sp3;>tr|A2	7	5	6	6	7	7	7	4	7	6	6	4	7	5	6	6	7	7	7	4	7	6	6	4	7	5	6	6	7	7	7	4	7	6	6	4	76.728	9.2	8.9	9	9	9.2
P70195;A2AQL6	P70195;A2AQL6	7;7	7;7	7;7	Proteasome subunit beta type-7	Psmb7	>sp|P70195|PSB7_MOUSE Proteasome subunit beta type-7 OS=Mus musculus GN=Psmb7 PE=1 SV=1;>tr|A2AQL6|A2AQL6_MOUSE Proteasome subunit beta type OS=Mus musculus GN=Psmb7 PE=3 SV=1	0	0	1	1	1	1	1	1	1	2	1	0	0	0	1	1	1	1	1	1	1	2	1	0	0	0	1	1	1	1	1	1	1	2	1	0	29.891	0	0	4	3.6	4.3
Q9QXG4;A2AQN5;A2AQN4;F7CU63;D6RHA7	Q9QXG4;A2AQN5;A2AQN4	8;8;8;3;2	8;8;8;3;2	8;8;8;3;2	Acetyl-coenzyme A synthetase, cytoplasmic	Acss2	>sp|Q9QXG4|ACSA_MOUSE Acetyl-coenzyme A synthetase, cytoplasmic OS=Mus musculus GN=Acss2 PE=1 SV=2;>tr|A2AQN5|A2AQN5_MOUSE Acetyl-coenzyme A synthetase, cytoplasmic OS=Mus musculus GN=Acss2 PE=4 SV=1;>tr|A2AQN4|A2AQN4_MOUSE Acetyl-coenzyme A synthetase, cy	4	5	4	6	1	3	4	3	2	1	4	4	4	5	4	6	1	3	4	3	2	1	4	4	4	5	4	6	1	3	4	3	2	1	4	4	78.861	8.4	9.1	8.4	11.8	2.6
Q6ZPV2-2;D3YWI6;Q6ZPV2;A2AQP9	Q6ZPV2-2;D3YWI6;Q6ZPV2;A2AQP9	38;38;38;38	38;38;38;38	38;38;38;38	DNA helicase INO80	Ino80	>sp|Q6ZPV2-2|INO80_MOUSE Isoform 2 of DNA helicase INO80 OS=Mus musculus GN=Ino80;>tr|D3YWI6|D3YWI6_MOUSE DNA helicase INO80 OS=Mus musculus GN=Ino80 PE=4 SV=2;>sp|Q6ZPV2|INO80_MOUSE DNA helicase INO80 OS=Mus musculus GN=Ino80 PE=2 SV=2;>tr|A2AQP9|A2AQP9_M	18	10	19	19	19	16	18	14	17	19	19	21	18	10	19	19	19	16	18	14	17	19	19	21	18	10	19	19	19	16	18	14	17	19	19	21	175.53	15.9	9	16.7	18.4	17.8
Q64521;A2AQR0	Q64521;A2AQR0	7;7	7;7	7;7	Glycerol-3-phosphate dehydrogenase, mitochondrial	Gpd2	>sp|Q64521|GPDM_MOUSE Glycerol-3-phosphate dehydrogenase, mitochondrial OS=Mus musculus GN=Gpd2 PE=1 SV=2;>tr|A2AQR0|A2AQR0_MOUSE Glycerol phosphate dehydrogenase 2, mitochondrial OS=Mus musculus GN=Gpd2 PE=3 SV=1	2	1	2	4	0	0	2	1	0	2	0	1	2	1	2	4	0	0	2	1	0	2	0	1	2	1	2	4	0	0	2	1	0	2	0	1	80.953	4.4	2.3	3.9	7.3	0
A2AQR4;E9QM84;Q99KE8-3;Q99KE8-2;A2AQR5;Q99KE8;A2AQR3;F7BTA8	A2AQR4;E9QM84;Q99KE8-3	11;9;8;4;4;4;4;2	11;9;8;4;4;4;4;2	11;9;8;4;4;4;4;2	Zinc finger protein 64	Zfp64	>tr|A2AQR4|A2AQR4_MOUSE Zinc finger protein 64 OS=Mus musculus GN=Zfp64 PE=4 SV=1;>tr|E9QM84|E9QM84_MOUSE Zinc finger protein 64 OS=Mus musculus GN=Zfp64 PE=4 SV=1;>sp|Q99KE8-3|ZFP64_MOUSE Isoform 3 of Zinc finger protein 64 OS=Mus musculus GN=Zfp64	7	5	2	4	8	8	7	6	4	3	7	6	7	5	2	4	8	8	7	6	4	3	7	6	7	5	2	4	8	8	7	6	4	3	7	6	74.034	16.4	12	3.6	11.8	18.2
Q9R1C7;A2AQW5;Q9R1C7-2;A2AQW6	Q9R1C7;A2AQW5;Q9R1C7-2	43;43;39;17	43;43;39;17	40;40;36;15	Pre-mRNA-processing factor 40 homolog A	Prpf40a	>sp|Q9R1C7|PR40A_MOUSE Pre-mRNA-processing factor 40 homolog A OS=Mus musculus GN=Prpf40a PE=1 SV=1;>tr|A2AQW5|A2AQW5_MOUSE PRP40 pre-mRNA processing factor 40 homolog A (Yeast) OS=Mus musculus GN=Prpf40a PE=4 SV=1;>sp|Q9R1C7-2|PR40A_MOUSE Isoform 2 of Pre	29	26	30	28	31	28	31	27	33	27	29	30	29	26	30	28	31	28	31	27	33	27	29	30	28	25	30	27	30	27	29	26	32	27	29	29	108.48	29.8	25.6	31.2	26.3	33.5
O88967;A2AQY3	O88967;A2AQY3	7;7	7;7	7;7	ATP-dependent zinc metalloprotease YME1L1	Yme1l1	>sp|O88967|YMEL1_MOUSE ATP-dependent zinc metalloprotease YME1L1 OS=Mus musculus GN=Yme1l1 PE=2 SV=1;>tr|A2AQY3|A2AQY3_MOUSE YME1-like 1 (S. cerevisiae) OS=Mus musculus GN=Yme1l1 PE=3 SV=1	0	0	0	0	1	0	0	0	1	0	0	0	0	0	0	0	1	0	0	0	1	0	0	0	0	0	0	0	1	0	0	0	1	0	0	0	80.027	0	0	0	0	2.1
Q3UHX9;A2AQY6;Q3UHX9-2	Q3UHX9;A2AQY6;Q3UHX9-2	18;18;16	18;18;16	18;18;16	Uncharacterized protein C9orf114 homolog	D2Wsu81e	>sp|Q3UHX9|CI114_MOUSE Uncharacterized protein C9orf114 homolog OS=Mus musculus GN=D2Wsu81e PE=2 SV=1;>tr|A2AQY6|A2AQY6_MOUSE DNA segment Chr 2 Wayne State University 81 expressed OS=Mus musculus GN=D2Wsu81e PE=4 SV=1;>sp|Q3UHX9-2|CI114_MOUSE Isoform 2 of	15	12	13	12	15	15	14	12	14	12	15	14	15	12	13	12	15	15	14	12	14	12	15	14	15	12	13	12	15	15	14	12	14	12	15	14	42.957	41.8	38.7	39.5	33.5	43.1
A2AR02;A2AR01	A2AR02	16;7	16;7	16;7	Peptidyl-prolyl cis-trans isomerase G	Ppig	>sp|A2AR02|PPIG_MOUSE Peptidyl-prolyl cis-trans isomerase G OS=Mus musculus GN=Ppig PE=1 SV=1	13	11	13	14	14	15	14	11	13	11	11	14	13	11	13	14	14	15	14	11	13	11	11	14	13	11	13	14	14	15	14	11	13	11	11	14	88.324	17.6	16.2	17.7	18.9	18.9
Q62187;A2AR36	Q62187;A2AR36	21;21	21;21	21;21	Transcription termination factor 1	Ttf1	>sp|Q62187|TTF1_MOUSE Transcription termination factor 1 OS=Mus musculus GN=Ttf1 PE=1 SV=2;>tr|A2AR36|A2AR36_MOUSE Transcription termination factor 1 OS=Mus musculus GN=Ttf1 PE=4 SV=1	11	6	9	9	14	14	12	6	13	7	12	11	11	6	9	9	14	14	12	6	13	7	12	11	11	6	9	9	14	14	12	6	13	7	12	11	97.721	16.6	10.5	14.4	14.8	24.6
Q9D0M2;A2AR40;A2AR39	Q9D0M2;A2AR40	14;14;1	13;13;1	13;13;1	Cell division cycle-associated protein 7	Cdca7	>sp|Q9D0M2|CDCA7_MOUSE Cell division cycle-associated protein 7 OS=Mus musculus GN=Cdca7 PE=1 SV=1;>tr|A2AR40|A2AR40_MOUSE Cell division cycle associated 7 OS=Mus musculus GN=Cdca7 PE=4 SV=1	11	7	10	9	10	11	9	10	10	10	8	8	10	6	9	8	9	10	8	9	9	9	7	7	10	6	9	8	9	10	8	9	9	9	7	7	43.837	28.3	18.3	28.8	22.3	30.9
O35593;A2AR77;F6SAH4	O35593;A2AR77;F6SAH4	10;10;8	10;10;8	10;10;8	26S proteasome non-ATPase regulatory subunit 14	Psmd14	>sp|O35593|PSDE_MOUSE 26S proteasome non-ATPase regulatory subunit 14 OS=Mus musculus GN=Psmd14 PE=1 SV=2;>tr|A2AR77|A2AR77_MOUSE Proteasome (Prosome, macropain) 26S subunit, non-ATPase, 14 OS=Mus musculus GN=Psmd14 PE=4 SV=1;>tr|F6SAH4|F6SAH4_MOUSE 26S pr	6	6	7	5	7	8	4	4	8	6	5	4	6	6	7	5	7	8	4	4	8	6	5	4	6	6	7	5	7	8	4	4	8	6	5	4	34.577	32.3	38.4	31	21.3	34.5
Q91VE0;A2ARC5	Q91VE0;A2ARC5	3;3	3;3	3;3	Long-chain fatty acid transport protein 4	Slc27a4	>sp|Q91VE0|S27A4_MOUSE Long-chain fatty acid transport protein 4 OS=Mus musculus GN=Slc27a4 PE=1 SV=1;>tr|A2ARC5|A2ARC5_MOUSE Solute carrier family 27 (Fatty acid transporter), member 4 OS=Mus musculus GN=Slc27a4 PE=4 SV=1	0	0	2	0	0	1	0	0	0	0	0	0	0	0	2	0	0	1	0	0	0	0	0	0	0	0	2	0	0	1	0	0	0	0	0	0	72.318	0	0	4.4	0	0
Q8BHN5;A2ARH8	Q8BHN5;A2ARH8	17;17	17;17	17;17	RNA-binding protein 45	Rbm45	>sp|Q8BHN5|RBM45_MOUSE RNA-binding protein 45 OS=Mus musculus GN=Rbm45 PE=2 SV=1;>tr|A2ARH8|A2ARH8_MOUSE MCG68005 OS=Mus musculus GN=Rbm45 PE=4 SV=1	9	12	11	9	13	12	12	8	11	12	9	10	9	12	11	9	13	12	12	8	11	12	9	10	9	12	11	9	13	12	12	8	11	12	9	10	53.324	28.6	35.7	27.5	23.5	35.1
O88952;A2ARI2;Q8JZS0;Q3TUM0;O88951	O88952;A2ARI2	6;6;2;1;1	6;6;2;1;1	6;6;2;1;1	Protein lin-7 homolog C	Lin7c	>sp|O88952|LIN7C_MOUSE Protein lin-7 homolog C OS=Mus musculus GN=Lin7c PE=1 SV=2;>tr|A2ARI2|A2ARI2_MOUSE Lin-7 homolog C (C. elegans) OS=Mus musculus GN=Lin7c PE=4 SV=1	1	3	2	3	0	2	2	4	1	1	1	1	1	3	2	3	0	2	2	4	1	1	1	1	1	3	2	3	0	2	2	4	1	1	1	1	21.834	5.6	17.3	9.6	16.2	0
A2ARL5	A2ARL5	19	2	2		Gm14419	>tr|A2ARL5|A2ARL5_MOUSE Novel KRAB box and zinc finger, C2H2 type domain containing protein OS=Mus musculus GN=100039000 PE=4 SV=1	14	14	13	14	16	13	15	14	15	13	14	12	1	1	0	0	1	0	1	1	1	1	0	1	1	1	0	0	1	0	1	1	1	1	0	1	67.14	48.8	47.3	46.2	48.8	52.1
A2ARP8;Q9QYR6;Q9QYR6-2	A2ARP8;Q9QYR6;Q9QYR6-2	5;4;4	4;3;3	4;3;3	Microtubule-associated protein 1A;MAP1A heavy chain;MAP1 light chain LC2	Map1a	>tr|A2ARP8|A2ARP8_MOUSE Microtubule-associated protein 1 A OS=Mus musculus GN=Mtap1a PE=4 SV=1;>sp|Q9QYR6|MAP1A_MOUSE Microtubule-associated protein 1A OS=Mus musculus GN=Map1a PE=1 SV=2;>sp|Q9QYR6-2|MAP1A_MOUSE Isoform 2 of Microtubule-associated protein	0	2	1	1	0	0	0	2	0	1	0	0	0	1	0	0	0	0	0	2	0	1	0	0	0	1	0	0	0	0	0	2	0	1	0	0	325.88	0	0.6	0.3	0.3	0
Q9CR41-2;Q9CR41;A2ARQ7	Q9CR41-2;Q9CR41;A2ARQ7	1;1;1	1;1;1	1;1;1	Huntingtin-interacting protein K	Hypk	>sp|Q9CR41-2|HYPK_MOUSE Isoform 2 of Huntingtin-interacting protein K OS=Mus musculus GN=Hypk;>sp|Q9CR41|HYPK_MOUSE Huntingtin-interacting protein K OS=Mus musculus GN=Hypk PE=2 SV=2;>tr|A2ARQ7|A2ARQ7_MOUSE Novel protein (2310003F16Rik) OS=Mus musculus GN=	1	0	1	0	0	0	0	0	0	0	0	0	1	0	1	0	0	0	0	0	0	0	0	0	1	0	1	0	0	0	0	0	0	0	0	0	9.272	21	0	21	0	0
Q9CQU1;A2ARQ8	Q9CQU1;A2ARQ8	19;19	19;19	18;18	Microfibrillar-associated protein 1	Mfap1	>sp|Q9CQU1|MFAP1_MOUSE Microfibrillar-associated protein 1 OS=Mus musculus GN=Mfap1 PE=1 SV=1;>tr|A2ARQ8|A2ARQ8_MOUSE Microfibrillar-associated protein 1A OS=Mus musculus GN=Mfap1b PE=4 SV=1	13	15	16	15	13	15	15	13	15	14	11	12	13	15	16	15	13	15	15	13	15	14	11	12	13	15	16	15	13	15	15	13	15	14	11	11	51.954	31	34.6	37.6	34.6	33
F7CJX1;A2ART0;A2ARX1;Q8C1K5;A2ARX2	F7CJX1;A2ART0;A2ARX1	19;19;18;2;2	4;4;4;0;0	2;2;2;0;0		Gm6710;Gm14391	>tr|F7CJX1|F7CJX1_MOUSE Protein Gm14391 OS=Mus musculus GN=Gm14391 PE=4 SV=1;>tr|A2ART0|A2ART0_MOUSE Novel KRAB box and zinc finger, C2H2 type domain containing protein OS=Mus musculus GN=OTTMUSG00000016543 PE=4 SV=1;>tr|A2ARX1|A2ARX1_MOUSE Novel KRAB box	13	14	11	13	15	16	15	13	15	13	14	12	1	2	1	2	2	3	2	2	2	1	1	2	0	1	0	1	1	2	1	1	1	0	0	1	63.943	46.3	48.1	42.9	47	49.5
A2ART2	A2ART2	10	3	1		Gm4245	>tr|A2ART2|A2ART2_MOUSE Novel KRAB box and zinc finger, C2H2 type domain containing protein OS=Mus musculus GN=100043914 PE=4 SV=1	4	7	5	8	6	5	5	5	5	8	4	5	0	1	1	1	1	0	1	0	0	1	0	0	0	0	0	0	0	0	0	0	0	0	0	0	55.916	23.5	29.5	26	34.8	27.8
A2ARV4;A2ARV5;Q3V346	A2ARV4	11;2;1	11;2;1	11;2;1	Low-density lipoprotein receptor-related protein 2	Lrp2	>sp|A2ARV4|LRP2_MOUSE Low-density lipoprotein receptor-related protein 2 OS=Mus musculus GN=Lrp2 PE=1 SV=1	3	0	3	3	1	3	2	1	1	2	2	2	3	0	3	3	1	3	2	1	1	2	2	2	3	0	3	3	1	3	2	1	1	2	2	2	519.2	0.8	0	0.8	0.8	0.2
A2ARV7	A2ARV7	11	5	3		Gm14401	>tr|A2ARV7|A2ARV7_MOUSE Novel KRAB box and zinc finger, C2H2 type domain containing protein OS=Mus musculus GN=OTTMUSG00000016569 PE=4 SV=1	8	7	8	9	7	8	6	7	6	7	7	8	3	2	3	4	2	3	2	1	2	2	2	3	1	0	1	2	0	1	0	0	0	0	0	1	34.983	35.3	30	35.3	39.3	30
A2ARW5;A2ARL4;D3YYR3;F6QHQ5;Q8CFP2;A2BG90;A2ARV8;A2ARR5;A2AHM3;A2BFG4;E9Q9K2;E9Q3Y3;D3YWJ2;D3YYP7;A2ARW7	A2ARW5;A2ARL4	9;5;4;2;2;2;2;2;2;2;2;2;1;1;1	1;0;0;0;0;0;0;0;0;0;0;0;0;0;0	0;0;0;0;0;0;0;0;0;0;0;0;0;0;0		Gm14393;Gm14296	>tr|A2ARW5|A2ARW5_MOUSE Novel KRAB box and zinc finger, C2H2 type domain containing protein OS=Mus musculus GN=OTTMUSG00000016546 PE=4 SV=1;>tr|A2ARL4|A2ARL4_MOUSE Novel KRAB box and zinc finger, C2H2 type domain containing protein OS=Mus musculus GN=22104	7	6	7	7	6	7	5	6	6	7	6	7	1	0	1	1	0	1	0	0	1	1	0	1	0	0	0	0	0	0	0	0	0	0	0	0	21.681	38.5	32.1	38.5	38.5	32.1
A2ARW8;A2BFG5;A2AW67;Q569M0;E9QA51	A2ARW8;A2BFG5;A2AW67;Q569M0;E9QA51	18;16;15;13;12	3;1;1;1;1	1;0;0;0;0		Gm14399;Gm14326;Gm14325	>tr|A2ARW8|A2ARW8_MOUSE Novel KRAB box and zinc finger, C2H2 type domain containing protein OS=Mus musculus GN=OTTMUSG00000016543 PE=4 SV=1;>tr|A2BFG5|A2BFG5_MOUSE Novel KRAB box and zinc finger, C2H2 type domain containing protein OS=Mus musculus GN=OTTMU	13	14	11	11	12	15	12	13	12	13	14	11	3	2	2	2	1	3	2	1	2	3	3	2	1	1	1	1	0	1	1	0	1	1	1	1	70.898	33.4	34.8	30	30.3	30.7
A2ARX0	A2ARX0	9	3	3		Gm14443	>tr|A2ARX0|A2ARX0_MOUSE Novel KRAB box and zinc finger, C2H2 type domain containing protein OS=Mus musculus GN=Gm14443 PE=4 SV=1	8	7	7	7	6	7	6	4	8	7	7	7	3	2	2	2	1	2	1	1	3	2	2	2	3	2	2	2	1	2	1	1	3	2	2	2	70.508	46.2	38.4	38.4	38.4	31.1
P58929;A2AS06;A2AS07;D6RGU7	P58929;A2AS06;A2AS07	11;11;6;3	11;11;6;3	9;9;4;1	Glucocorticoid modulatory element-binding protein 2	Gmeb2	>sp|P58929|GMEB2_MOUSE Glucocorticoid modulatory element-binding protein 2 OS=Mus musculus GN=Gmeb2 PE=2 SV=2;>tr|A2AS06|A2AS06_MOUSE Glucocorticoid modulatory element binding protein 2 OS=Mus musculus GN=Gmeb2 PE=4 SV=1;>tr|A2AS07|A2AS07_MOUSE Glucocortic	7	6	4	6	5	6	5	6	4	4	6	3	7	6	4	6	5	6	5	6	4	4	6	3	5	5	3	5	4	5	4	5	3	3	5	2	56.631	14.5	13	9.2	11.5	12.6
Q68FH0-2;A2AS45;Q68FH0;A2AS47;A2AS44;Q05D18;Q68FH0-3;E9QKX8;O35927-2;E9QKH8;O35927	Q68FH0-2;A2AS45;Q68FH0;A2AS47;A2AS44;Q05D18	23;23;23;17;15;15;5;2;2;2;2	23;23;23;17;15;15;5;2;2;2;2	23;23;23;17;15;15;5;2;2;2;2	Plakophilin-4	Pkp4	>sp|Q68FH0-2|PKP4_MOUSE Isoform 2 of Plakophilin-4 OS=Mus musculus GN=Pkp4;>tr|A2AS45|A2AS45_MOUSE Plakophilin 4 OS=Mus musculus GN=Pkp4 PE=4 SV=1;>sp|Q68FH0|PKP4_MOUSE Plakophilin-4 OS=Mus musculus GN=Pkp4 PE=1 SV=1;>tr|A2AS47|A2AS47_MOUSE Plakophilin 4 O	11	5	11	9	8	11	9	4	6	11	9	7	11	5	11	9	8	11	9	4	6	11	9	7	11	5	11	9	8	11	9	4	6	11	9	7	126.78	13.9	6.7	11.7	13.9	9.2
A2AS54;Q8K2I9;A2AS53;Q8K2I9-2;A2AS52	A2AS54;Q8K2I9;A2AS53;Q8K2I9-2	7;7;7;5;3	7;7;7;5;3	7;7;7;5;3	F-box only protein 18	Fbxo18	>tr|A2AS54|A2AS54_MOUSE F-box only protein 18 OS=Mus musculus GN=Fbxo18 PE=4 SV=1;>sp|Q8K2I9|FBX18_MOUSE F-box only protein 18 OS=Mus musculus GN=Fbxo18 PE=2 SV=1;>tr|A2AS53|A2AS53_MOUSE F-box protein 18 OS=Mus musculus GN=Fbxo18 PE=4 SV=1;>sp|Q8K2I9-2|FBX	3	6	3	1	0	1	3	1	3	1	1	0	3	6	3	1	0	1	3	1	3	1	1	0	3	6	3	1	0	1	3	1	3	1	1	0	115.07	3.7	7.5	4	1.2	0
Q8K4K2;A2AS80;E9Q6X1	Q8K4K2;A2AS80;E9Q6X1	8;8;6	8;8;6	8;8;6	Tribbles homolog 3	Trib3	>sp|Q8K4K2|TRIB3_MOUSE Tribbles homolog 3 OS=Mus musculus GN=Trib3 PE=1 SV=2;>tr|A2AS80|A2AS80_MOUSE Tribbles homolog 3 (Drosophila) OS=Mus musculus GN=Trib3 PE=4 SV=1;>tr|E9Q6X1|E9Q6X1_MOUSE Tribbles homolog 3 OS=Mus musculus GN=Trib3 PE=4 SV=1	0	0	0	0	0	0	0	1	0	0	0	0	0	0	0	0	0	0	0	1	0	0	0	0	0	0	0	0	0	0	0	1	0	0	0	0	39.022	0	0	0	0	0
P28660;A2AS97;A2AS98;P28660-2;E9QQ62;Q8K1X4	P28660;A2AS97;A2AS98;P28660-2;E9QQ62	20;20;20;17;17;1	20;20;20;17;17;1	20;20;20;17;17;1	Nck-associated protein 1	Nckap1	>sp|P28660|NCKP1_MOUSE Nck-associated protein 1 OS=Mus musculus GN=Nckap1 PE=1 SV=2;>tr|A2AS97|A2AS97_MOUSE NCK-associated protein 1 OS=Mus musculus GN=Nckap1 PE=4 SV=1;>tr|A2AS98|A2AS98_MOUSE NCK-associated protein 1 OS=Mus musculus GN=Nckap1 PE=4 SV=1;>s	11	7	11	9	12	14	12	13	12	11	7	9	11	7	11	9	12	14	12	13	12	11	7	9	11	7	11	9	12	14	12	13	12	11	7	9	128.78	12	7.8	12.2	9.7	13.2
Q9CY64;A2ASB2	Q9CY64;A2ASB2	3;3	3;3	3;3	Biliverdin reductase A	Blvra	>sp|Q9CY64|BIEA_MOUSE Biliverdin reductase A OS=Mus musculus GN=Blvra PE=2 SV=1;>tr|A2ASB2|A2ASB2_MOUSE Biliverdin reductase A OS=Mus musculus GN=Blvra PE=4 SV=1	0	0	0	0	0	1	0	0	0	0	0	0	0	0	0	0	0	1	0	0	0	0	0	0	0	0	0	0	0	1	0	0	0	0	0	0	33.524	0	0	0	0	0
Q8C156;A2ASB6	Q8C156;A2ASB6	24;24	24;24	24;24	Condensin complex subunit 2	Ncaph	>sp|Q8C156|CND2_MOUSE Condensin complex subunit 2 OS=Mus musculus GN=Ncaph PE=2 SV=1;>tr|A2ASB6|A2ASB6_MOUSE Condensin complex subunit 2 OS=Mus musculus GN=Ncaph PE=3 SV=1	14	12	20	15	15	11	12	16	16	18	12	15	14	12	20	15	15	11	12	16	16	18	12	15	14	12	20	15	15	11	12	16	16	18	12	15	82.302	25.4	23.7	39	28.2	26.5
Q8C570;A2ASC7;Q8CBU3;A2ASC6	Q8C570;A2ASC7;Q8CBU3	18;18;15;8	18;18;15;8	18;18;15;8	mRNA export factor	Rae1	>sp|Q8C570|RAE1L_MOUSE mRNA export factor OS=Mus musculus GN=Rae1 PE=1 SV=1;>tr|A2ASC7|A2ASC7_MOUSE RAE1 RNA export 1 homolog (S. pombe) OS=Mus musculus GN=Rae1 PE=4 SV=1;>tr|Q8CBU3|Q8CBU3_MOUSE Uncharacterized protein OS=Mus musculus GN=Rae1 PE=2 SV=1	15	13	14	15	15	15	15	13	17	13	15	16	15	13	14	15	15	15	15	13	17	13	15	16	15	13	14	15	15	15	15	13	17	13	15	16	40.965	52.7	46.2	53.8	48.6	58.4
A2ASJ1;B1ARV4	A2ASJ1;B1ARV4	3;2	3;2	3;2		Pramef17	>tr|A2ASJ1|A2ASJ1_MOUSE Novel protein similar to the preferentially expressed antigen in melanoma like (Pramel) family OS=Mus musculus GN=Pramef17 PE=4 SV=1;>tr|B1ARV4|B1ARV4_MOUSE Novel protein similar to the preferentially expressed antigen in melanoma l	1	0	1	0	0	0	0	0	1	0	0	0	1	0	1	0	0	0	0	0	1	0	0	0	1	0	1	0	0	0	0	0	1	0	0	0	55.153	1.7	0	1.7	0	0
Q9QZV9;A2ASL4	Q9QZV9;A2ASL4	5;5	5;5	3;3	NTF2-related export protein 1	Nxt1	>sp|Q9QZV9|NXT1_MOUSE NTF2-related export protein 1 OS=Mus musculus GN=Nxt1 PE=1 SV=2;>tr|A2ASL4|A2ASL4_MOUSE NTF2-related export protein 1 OS=Mus musculus GN=Nxt1 PE=4 SV=1	4	3	5	5	4	4	3	5	3	5	5	4	4	3	5	5	4	4	3	5	3	5	5	4	2	2	3	3	2	2	1	3	1	3	3	2	15.847	35.7	30.7	36.4	36.4	35.7
O35972;A2ASM3	O35972;A2ASM3	3;3	3;3	3;3	39S ribosomal protein L23, mitochondrial	Mrpl23	>sp|O35972|RM23_MOUSE 39S ribosomal protein L23, mitochondrial OS=Mus musculus GN=Mrpl23 PE=2 SV=1;>tr|A2ASM3|A2ASM3_MOUSE MCG128338 OS=Mus musculus GN=Mrpl23 PE=4 SV=1	0	1	1	1	1	0	1	1	0	1	1	1	0	1	1	1	1	0	1	1	0	1	1	1	0	1	1	1	1	0	1	1	0	1	1	1	17.121	0	10.3	10.3	10.3	10.3
A2ASQ1-3;A2ASQ1-2;A2ASQ1	A2ASQ1-3;A2ASQ1-2;A2ASQ1	25;25;22	25;25;22	10;10;10	Agrin;Agrin N-terminal 110 kDa subunit;Agrin C-terminal 110 kDa subunit;Agrin C-terminal 90 kDa fragment;Agrin C-terminal 22 kDa fragment	Agrn	>sp|A2ASQ1-3|AGRIN_MOUSE Isoform 3 of Agrin OS=Mus musculus GN=Agrn;>sp|A2ASQ1-2|AGRIN_MOUSE Isoform 2 of Agrin OS=Mus musculus GN=Agrn;>sp|A2ASQ1|AGRIN_MOUSE Agrin OS=Mus musculus GN=Agrn PE=1 SV=1	12	6	3	5	12	10	12	10	7	7	8	3	12	6	3	5	12	10	12	10	7	7	8	3	5	2	0	1	6	4	5	4	2	2	3	2	198.25	9.4	5.3	2.6	4.4	9.8
A2ASS6;E9Q8N1;E9Q8K5;E9Q8M7;A2ASS6-2;F6ZVZ7;F7CR78;A2AT70;Q8BUJ6	A2ASS6;E9Q8N1;E9Q8K5;E9Q8M7;A2ASS6-2;F6ZVZ7	34;33;33;29;29;20;5;3;1	34;33;33;29;29;20;5;3;1	29;28;28;24;24;20;5;3;0	Titin	Ttn	>sp|A2ASS6|TITIN_MOUSE Titin OS=Mus musculus GN=Ttn PE=1 SV=1;>tr|E9Q8N1|E9Q8N1_MOUSE Titin OS=Mus musculus GN=Ttn PE=4 SV=1;>tr|E9Q8K5|E9Q8K5_MOUSE Titin OS=Mus musculus GN=Ttn PE=4 SV=1;>tr|E9Q8M7|E9Q8M7_MOUSE Titin OS=Mus musculus GN=Ttn PE=4 SV=1;>sp|A	7	9	7	9	9	8	11	5	12	5	9	8	7	9	7	9	9	8	11	5	12	5	9	8	5	8	6	8	8	7	9	4	10	4	7	7	3906.4	0.3	0.4	0.3	0.3	0.4
Q5HZG4;A2ASY1;A2ASY0;Q5HZG4-2	Q5HZG4;A2ASY1;A2ASY0	16;16;15;1	16;16;15;1	16;16;15;1	Transcription initiation factor TFIID subunit 3	Taf3	>sp|Q5HZG4|TAF3_MOUSE Transcription initiation factor TFIID subunit 3 OS=Mus musculus GN=Taf3 PE=1 SV=2;>tr|A2ASY1|A2ASY1_MOUSE TAF3 RNA polymerase II, TATA box binding protein (TBP)-associated factor OS=Mus musculus GN=Taf3 PE=2 SV=1;>tr|A2ASY0|A2ASY0_MOU	9	11	6	10	7	7	8	5	7	7	8	8	9	11	6	10	7	7	8	5	7	7	8	8	9	11	6	10	7	7	8	5	7	7	8	8	105.11	13.2	15.3	9.1	14.8	10.5
P26883;A2AT05;Q1JUQ8;Q1JUQ6;Q3UKJ3;F6X9I3	P26883;A2AT05	6;6;1;1;1;1	6;6;1;1;1;1	6;6;1;1;1;1	Peptidyl-prolyl cis-trans isomerase FKBP1A	Fkbp1a	>sp|P26883|FKB1A_MOUSE Peptidyl-prolyl cis-trans isomerase FKBP1A OS=Mus musculus GN=Fkbp1a PE=1 SV=2;>tr|A2AT05|A2AT05_MOUSE Peptidyl-prolyl cis-trans isomerase OS=Mus musculus GN=Fkbp1a PE=4 SV=1	2	3	3	2	3	4	4	4	3	4	3	3	2	3	3	2	3	4	4	4	3	4	3	3	2	3	3	2	3	4	4	4	3	4	3	3	11.922	25	41.7	40.7	25	41.7
O88441;A2AT31	O88441;A2AT31	2;2	2;2	2;2	Metaxin-2	Mtx2	>sp|O88441|MTX2_MOUSE Metaxin-2 OS=Mus musculus GN=Mtx2 PE=1 SV=1;>tr|A2AT31|A2AT31_MOUSE Metaxin 2 OS=Mus musculus GN=Mtx2 PE=4 SV=1	1	1	0	0	0	0	1	1	0	0	1	0	1	1	0	0	0	0	1	1	0	0	1	0	1	1	0	0	0	0	1	1	0	0	1	0	29.758	4.9	4.9	0	0	0
A2AT37;F6Q3G7	A2AT37;F6Q3G7	9;5	9;5	9;5		Upf2	>tr|A2AT37|A2AT37_MOUSE Protein Upf2 OS=Mus musculus GN=Upf2 PE=2 SV=1;>tr|F6Q3G7|F6Q3G7_MOUSE Protein Upf2 (Fragment) OS=Mus musculus GN=Upf2 PE=4 SV=1	1	0	0	1	3	4	3	2	1	2	2	1	1	0	0	1	3	4	3	2	1	2	2	1	1	0	0	1	3	4	3	2	1	2	2	1	147.55	0.8	0	0	0.7	3.2
Q9WTX2;A2ATI5	Q9WTX2;A2ATI5	5;5	5;5	5;5	Interferon-inducible double stranded RNA-dependent protein kinase activator A	Prkra	>sp|Q9WTX2|PRKRA_MOUSE Interferon-inducible double stranded RNA-dependent protein kinase activator A OS=Mus musculus GN=Prkra PE=1 SV=1;>tr|A2ATI5|A2ATI5_MOUSE Protein kinase, interferon inducible double stranded RNA dependent activator OS=Mus musculus GN=	1	0	0	0	0	0	1	0	1	2	0	0	1	0	0	0	0	0	1	0	1	2	0	0	1	0	0	0	0	0	1	0	1	2	0	0	34.371	4.8	0	0	0	0
Q99JX3-2;A2ATI9;Q99JX3;A2ATI7;A2ATI8;A2ATI6	Q99JX3-2;A2ATI9;Q99JX3;A2ATI7;A2ATI8;A2ATI6	4;4;4;4;2;2	4;4;4;4;2;2	4;4;4;4;2;2	Golgi reassembly-stacking protein 2	Gorasp2	>sp|Q99JX3-2|GORS2_MOUSE Isoform 2 of Golgi reassembly-stacking protein 2 OS=Mus musculus GN=Gorasp2;>tr|A2ATI9|A2ATI9_MOUSE Golgi reassembly stacking protein 2 OS=Mus musculus GN=Gorasp2 PE=4 SV=1;>sp|Q99JX3|GORS2_MOUSE Golgi reassembly-stacking protein 2	2	2	2	2	1	2	2	2	1	4	1	1	2	2	2	2	1	2	2	2	1	4	1	1	2	2	2	2	1	2	2	2	1	4	1	1	39.661	9.7	7.3	8.4	7.3	4.2
Q9DBR1-2;Q9DBR1;A2ATK1	Q9DBR1-2;Q9DBR1;A2ATK1	48;48;48	48;48;48	48;48;48	5-3 exoribonuclease 2	Xrn2	>sp|Q9DBR1-2|XRN2_MOUSE Isoform 2 of 5-3 exoribonuclease 2 OS=Mus musculus GN=Xrn2;>sp|Q9DBR1|XRN2_MOUSE 5-3 exoribonuclease 2 OS=Mus musculus GN=Xrn2 PE=1 SV=1;>tr|A2ATK1|A2ATK1_MOUSE 5-3 exoribonuclease 2 OS=Mus musculus GN=Xrn2 PE=4 SV=1	33	29	36	31	39	37	33	32	36	30	38	31	33	29	36	31	39	37	33	32	36	30	38	31	33	29	36	31	39	37	33	32	36	30	38	31	108.11	39.2	36.1	45.3	39.6	47.6
A7VK13;Q91V57;A2ATL8;D6RCX8;Q91V57-3;A7VK14;Q91V57-2	A7VK13;Q91V57;A2ATL8;D6RCX8;Q91V57-3;A7VK14;Q91V57-2	2;2;2;1;1;1;1	2;2;2;1;1;1;1	2;2;2;1;1;1;1	N-chimaerin	Chn1	>tr|A7VK13|A7VK13_MOUSE Alpha2-chimerin OS=Mus musculus GN=Chn1 PE=2 SV=1;>sp|Q91V57|CHIN_MOUSE N-chimaerin OS=Mus musculus GN=Chn1 PE=1 SV=2;>tr|A2ATL8|A2ATL8_MOUSE Chimerin (Chimaerin) 1 OS=Mus musculus GN=Chn1 PE=4 SV=1;>tr|D6RCX8|D6RCX8_MOUSE N-chimaer	1	1	0	1	0	0	1	0	0	0	0	1	1	1	0	1	0	0	1	0	0	0	0	1	1	1	0	1	0	0	1	0	0	0	0	1	46.555	3.2	3.2	0	3.2	0
A2ATN9;Q9ES70;A2ATP2;A2ATP1	A2ATN9;Q9ES70;A2ATP2	5;5;5;1	4;4;4;1	4;4;4;1	Serine/threonine-protein kinase Nek6	Nek6	>tr|A2ATN9|A2ATN9_MOUSE NIMA (Never in mitosis gene a)-related expressed OS=Mus musculus GN=Nek6 PE=4 SV=1;>sp|Q9ES70|NEK6_MOUSE Serine/threonine-protein kinase Nek6 OS=Mus musculus GN=Nek6 PE=1 SV=1;>tr|A2ATP2|A2ATP2_MOUSE NIMA (Never in mitosis gene a)-r	4	2	2	0	0	2	2	0	1	0	3	1	3	2	1	0	0	2	1	0	1	0	2	1	3	2	1	0	0	2	1	0	1	0	2	1	34.721	18.9	10.9	7.9	0	0
A2ATP6;A2ATP5;Q8C854-1	A2ATP6;A2ATP5;Q8C854-1	30;29;26	1;1;1	1;1;1	Myelin expression factor 2	Myef2	>tr|A2ATP6|A2ATP6_MOUSE Myelin basic protein expression factor 2, repressor OS=Mus musculus GN=Myef2 PE=4 SV=2;>tr|A2ATP5|A2ATP5_MOUSE Myelin basic protein expression factor 2, repressor OS=Mus musculus GN=Myef2 PE=4 SV=1;>sp|Q8C854-1|MYEF2_MOUSE Isoform 3	27	28	28	29	30	27	29	27	29	29	28	27	1	1	1	1	1	1	1	1	1	1	1	1	1	1	1	1	1	1	1	1	1	1	1	1	61.103	55	58	56.3	58.6	58.9
Q99LI9;A2ATR4	Q99LI9;A2ATR4	13;13	13;13	13;13	Polyribonucleotide 5-hydroxyl-kinase Clp1	Clp1	>sp|Q99LI9|CLP1_MOUSE Polyribonucleotide 5-hydroxyl-kinase Clp1 OS=Mus musculus GN=Clp1 PE=2 SV=1;>tr|A2ATR4|A2ATR4_MOUSE CLP1, cleavage and polyadenylation factor I subunit, homolog (S. cerevisiae) OS=Mus musculus GN=Clp1 PE=4 SV=1	10	7	10	7	11	8	9	9	10	7	9	10	10	7	10	7	11	8	9	9	10	7	9	10	10	7	10	7	11	8	9	9	10	7	9	10	47.737	26.4	20	28	18.8	28.2
Q8CII2;A2ATT3;Q8CII2-2	Q8CII2;A2ATT3	5;5;1	5;5;1	5;5;1	Cell division cycle protein 123 homolog	Cdc123	>sp|Q8CII2|CD123_MOUSE Cell division cycle protein 123 homolog OS=Mus musculus GN=Cdc123 PE=2 SV=2;>tr|A2ATT3|A2ATT3_MOUSE Cell division cycle 123 homolog (S. cerevisiae) OS=Mus musculus GN=Cdc123 PE=4 SV=1	3	2	3	2	3	4	4	2	3	3	1	1	3	2	3	2	3	4	4	2	3	3	1	1	3	2	3	2	3	4	4	2	3	3	1	1	38.816	13.1	11	14.3	9.8	14.3
A2ATU0	A2ATU0	4	4	4	Probable 2-oxoglutarate dehydrogenase E1 component DHKTD1, mitochondrial	Dhtkd1	>sp|A2ATU0|DHTK1_MOUSE Probable 2-oxoglutarate dehydrogenase E1 component DHKTD1, mitochondrial OS=Mus musculus GN=Dhtkd1 PE=2 SV=1	1	0	0	0	0	0	1	1	1	0	0	1	1	0	0	0	0	0	1	1	1	0	0	1	1	0	0	0	0	0	1	1	1	0	0	1	102.79	1.7	0	0	0	0
A2ATY4	A2ATY4	7	7	7		Zbtb34	>tr|A2ATY4|A2ATY4_MOUSE Protein Zbtb34 OS=Mus musculus GN=Zbtb34 PE=4 SV=1	3	4	5	4	5	5	4	3	4	3	2	2	3	4	5	4	5	5	4	3	4	3	2	2	3	4	5	4	5	5	4	3	4	3	2	2	57.679	8.9	11	12.7	9.7	12.7
Q8BHL8;A2AU35	Q8BHL8;A2AU35	2;2	2;2	2;2	Proteasome inhibitor PI31 subunit	Psmf1	>sp|Q8BHL8|PSMF1_MOUSE Proteasome inhibitor PI31 subunit OS=Mus musculus GN=Psmf1 PE=1 SV=1;>tr|A2AU35|A2AU35_MOUSE Proteasome (Prosome, macropain) inhibitor subunit 1 OS=Mus musculus GN=Psmf1 PE=2 SV=1	1	0	2	0	2	1	1	1	2	1	1	1	1	0	2	0	2	1	1	1	2	1	1	1	1	0	2	0	2	1	1	1	2	1	1	1	29.664	4.4	0	9.2	0	9.2
O88509;A2AU58;O88509-2;A2AU59;Q541E5;O88509-4;O88509-3;A2AU57	O88509;A2AU58;O88509-2;A2AU59;Q541E5;O88509-4;O88509-3;A2AU57	40;40;39;39;34;34;33;33	35;35;34;34;29;29;28;28	1;1;1;1;1;1;1;1	DNA (cytosine-5)-methyltransferase 3B	Dnmt3b	>sp|O88509|DNM3B_MOUSE DNA (cytosine-5)-methyltransferase 3B OS=Mus musculus GN=Dnmt3b PE=1 SV=2;>tr|A2AU58|A2AU58_MOUSE DNA methyltransferase 3B OS=Mus musculus GN=Dnmt3b PE=4 SV=1;>sp|O88509-2|DNM3B_MOUSE Isoform 2 of DNA (cytosine-5)-methyltransferase 3	27	23	33	33	30	35	29	28	35	21	22	19	25	19	29	28	25	30	24	23	30	18	20	16	1	1	1	1	1	1	1	1	1	1	1	0	97.227	39	31.8	45.9	42.8	41
Q64012-2;Q3U3F6;A2AU62;Q64012;A2AU61;A2AU60	Q64012-2;Q3U3F6;A2AU62;Q64012;A2AU61;A2AU60	22;22;22;22;18;11	22;22;22;22;18;11	22;22;22;22;18;11	RNA-binding protein Raly	Raly	>sp|Q64012-2|RALY_MOUSE Isoform 1 of RNA-binding protein Raly OS=Mus musculus GN=Raly;>tr|Q3U3F6|Q3U3F6_MOUSE HnRNP-associated with lethal yellow OS=Mus musculus GN=Raly PE=2 SV=1;>tr|A2AU62|A2AU62_MOUSE HnRNP-associated with lethal yellow (Fragment) OS=Mu	17	16	17	17	21	20	21	20	18	17	18	16	17	16	17	17	21	20	21	20	18	17	18	16	17	16	17	17	21	20	21	20	18	17	18	16	31.198	52	48.6	52.7	52.7	67.9
F6ZXA6;A2AU83	F6ZXA6;A2AU83	27;27	27;27	10;10		Gm14124	>tr|F6ZXA6|F6ZXA6_MOUSE Protein Gm14124 OS=Mus musculus GN=Gm14124 PE=4 SV=1;>tr|A2AU83|A2AU83_MOUSE Novel zinc finger protein OS=Mus musculus GN=Gm14124 PE=4 SV=1	15	17	18	17	17	17	15	10	16	18	15	20	15	17	18	17	17	17	15	10	16	18	15	20	2	3	5	5	4	5	3	2	4	5	4	7	83.296	29.6	33.2	35.3	33.5	33.5
A2AU91;E9QL34;A2AU89;P70399-2;A2AU90;F6ZRL3;F6QNC8;F6S5E4;F7CE65;F6VCK5	A2AU91;E9QL34;A2AU89;P70399-2	58;56;56;32;28;8;8;2;1;1	1;1;1;0;1;0;0;0;0;0	1;1;1;0;1;0;0;0;0;0	Tumor suppressor p53-binding protein 1	Trp53bp1;Tp53bp1	>tr|A2AU91|A2AU91_MOUSE Protein Trp53bp1 OS=Mus musculus GN=Trp53bp1 PE=4 SV=1;>tr|E9QL34|E9QL34_MOUSE Protein Trp53bp1 OS=Mus musculus GN=Trp53bp1 PE=4 SV=1;>tr|A2AU89|A2AU89_MOUSE Protein Trp53bp1 OS=Mus musculus GN=Trp53bp1 PE=4 SV=2;>sp|P70399-2|TP53B_	41	37	39	44	30	33	35	32	31	37	27	32	1	0	0	0	1	1	1	0	1	1	0	1	1	0	0	0	1	1	1	0	1	1	0	1	212.73	36.7	31.8	35.4	37.6	26.3
Q3TAI4;Q9CYZ2;A2AUD6;A2AUD5;Q3TUJ9;Q8BKP1;F6VQ81	Q3TAI4;Q9CYZ2;A2AUD6;A2AUD5;Q3TUJ9;Q8BKP1;F6VQ81	8;8;8;8;6;6;5	8;8;8;8;6;6;5	8;8;8;8;6;6;5	Tumor protein D54	Tpd52l2	>tr|Q3TAI4|Q3TAI4_MOUSE Tumor protein D52-like 2 OS=Mus musculus GN=Tpd52l2 PE=2 SV=1;>sp|Q9CYZ2|TPD54_MOUSE Tumor protein D54 OS=Mus musculus GN=Tpd52l2 PE=1 SV=1;>tr|A2AUD6|A2AUD6_MOUSE Tumor protein D52-like 2 OS=Mus musculus GN=Tpd52l2 PE=4 SV=1;>tr|A2	7	4	5	3	6	5	3	4	6	5	5	6	7	4	5	3	6	5	3	4	6	5	5	6	7	4	5	3	6	5	3	4	6	5	5	6	22.466	46.6	30.6	29.1	20.4	41.7
P20029;A2AUF6	P20029;A2AUF6	34;34	32;32	32;32	78 kDa glucose-regulated protein	Hspa5	>sp|P20029|GRP78_MOUSE 78 kDa glucose-regulated protein OS=Mus musculus GN=Hspa5 PE=1 SV=3;>tr|A2AUF6|A2AUF6_MOUSE Heat shock 70kD protein 5 (Glucose-regulated protein) OS=Mus musculus GN=Hspa5 PE=3 SV=1	23	20	30	23	25	25	28	26	26	28	23	16	21	18	28	21	23	23	26	24	24	26	21	14	21	18	28	21	23	23	26	24	24	26	21	14	72.421	39.1	38	47.8	41.8	40.8
P16254;A2AUM5;A2AUM6	P16254;A2AUM5;A2AUM6	4;4;3	4;4;3	4;4;3	Signal recognition particle 14 kDa protein;Signal recognition particle 14 kDa protein, N-terminally processed	Srp14	>sp|P16254|SRP14_MOUSE Signal recognition particle 14 kDa protein OS=Mus musculus GN=Srp14 PE=1 SV=1;>tr|A2AUM5|A2AUM5_MOUSE MCG142467 OS=Mus musculus GN=Srp14 PE=4 SV=1;>tr|A2AUM6|A2AUM6_MOUSE Signal recognition particle 14 OS=Mus musculus GN=Srp14 PE=4 S	3	2	4	2	4	1	2	2	4	4	4	2	3	2	4	2	4	1	2	2	4	4	4	2	3	2	4	2	4	1	2	2	4	4	4	2	12.51	33.6	18.2	42.7	20.9	42.7
A7UAK4;A2AUP3;A2AUP1;Q7TS91;A2AUP5;A2AUP4;A7UAK8;A7UAK5;Q6DTY7-6;C9VZF2;Q6DTY7-5;Q6DTY7	A7UAK4;A2AUP3;A2AUP1;Q7TS91;A2AUP5;A2AUP4;A7UAK8;A7UAK5	8;8;8;8;8;8;8;8;3;3;3;3	8;8;8;8;8;8;8;8;3;3;3;3	4;4;4;4;4;4;4;4;0;0;0;0		Pfkfb3	>tr|A7UAK4|A7UAK4_MOUSE 6-phosphofructo-2-kinase/fructose-2, 6-biphosphatase 3 splice variant 1 OS=Mus musculus GN=Pfkfb3 PE=2 SV=1;>tr|A2AUP3|A2AUP3_MOUSE 6-phosphofructo-2-kinase/fructose-2,6-biphosphata se 3 OS=Mus musculus GN=Pfkfb3 PE=4 SV=1;>tr|A2AUP	1	2	4	2	3	3	4	3	3	2	3	5	1	2	4	2	3	3	4	3	3	2	3	5	1	0	2	0	0	1	1	1	1	1	1	2	53.48	2.8	4.1	10.2	4.1	6.3
Q9DAI4;A2AUS0;G3X9N4;A2AUS1;A2AUS2	Q9DAI4;A2AUS0;G3X9N4;A2AUS1	6;6;6;3;1	6;6;6;3;1	6;6;6;3;1	Zinc finger and BTB domain-containing protein 43	Zbtb43	>sp|Q9DAI4|ZBT43_MOUSE Zinc finger and BTB domain-containing protein 43 OS=Mus musculus GN=Zbtb43 PE=2 SV=2;>tr|A2AUS0|A2AUS0_MOUSE Zinc finger and BTB domain containing 43 OS=Mus musculus GN=Zbtb43 PE=4 SV=1;>tr|G3X9N4|G3X9N4_MOUSE Zinc finger and BTB dom	2	2	3	3	2	3	3	3	3	4	3	3	2	2	3	3	2	3	3	3	3	4	3	3	2	2	3	3	2	3	3	3	3	4	3	3	52.651	5.8	6.9	8.8	10.1	5.8
Q3UA16-2;A2AUT4;Q3UA16;A2AUT2;Q3UA16-3;F8WIH2;A2AUT1;A2AUT3	Q3UA16-2;A2AUT4;Q3UA16;A2AUT2;Q3UA16-3;F8WIH2;A2AUT1;A2AUT3	8;8;8;8;7;7;5;5	8;8;8;8;7;7;5;5	8;8;8;8;7;7;5;5	Kinetochore protein Spc25	Spc25	>sp|Q3UA16-2|SPC25_MOUSE Isoform 2 of Kinetochore protein Spc25 OS=Mus musculus GN=Spc25;>tr|A2AUT4|A2AUT4_MOUSE Kinetochore protein Spc25 (Fragment) OS=Mus musculus GN=Spc25 PE=4 SV=1;>sp|Q3UA16|SPC25_MOUSE Kinetochore protein Spc25 OS=Mus musculus GN=Spc	6	4	5	5	7	5	6	2	5	8	3	4	6	4	5	5	7	5	6	2	5	8	3	4	6	4	5	5	7	5	6	2	5	8	3	4	20.944	43.3	27.5	32	39.3	48.3
Q3UHC7-2;F6RK07;A2AUX5;A2AUX4;A2AUX3;Q3UHC7-3;B7ZD29;Q3UHC7;F6QQP6	Q3UHC7-2;F6RK07;A2AUX5;A2AUX4;A2AUX3;Q3UHC7-3;B7ZD29;Q3UHC7;F6QQP6	9;9;9;9;9;9;9;9;7	9;9;9;9;9;9;9;9;7	8;8;8;8;8;8;8;8;6	Disabled homolog 2-interacting protein	Dab2ip	>sp|Q3UHC7-2|DAB2P_MOUSE Isoform 2 of Disabled homolog 2-interacting protein OS=Mus musculus GN=Dab2ip;>tr|F6RK07|F6RK07_MOUSE Disabled homolog 2-interacting protein (Fragment) OS=Mus musculus GN=Dab2ip PE=4 SV=1;>tr|A2AUX5|A2AUX5_MOUSE Disabled homolog 2	3	5	1	3	3	5	2	1	4	4	2	0	3	5	1	3	3	5	2	1	4	4	2	0	3	5	1	3	3	5	2	1	4	4	2	0	117.65	5.6	4.8	1.2	4	3.4
A2AUX8;Q9D0I6;F6R860	A2AUX8;Q9D0I6;F6R860	2;2;1	2;2;1	2;2;1	WD repeat, SAM and U-box domain-containing protein 1	Wdsub1	>tr|A2AUX8|A2AUX8_MOUSE WD repeat, SAM and U-box domain containing 1 OS=Mus musculus GN=Wdsub1 PE=4 SV=1;>sp|Q9D0I6|WSDU1_MOUSE WD repeat, SAM and U-box domain-containing protein 1 OS=Mus musculus GN=Wdsub1 PE=2 SV=1;>tr|F6R860|F6R860_MOUSE WD repeat, SAM	0	0	0	0	0	0	0	0	0	0	0	0	0	0	0	0	0	0	0	0	0	0	0	0	0	0	0	0	0	0	0	0	0	0	0	0	45.592	0	0	0	0	0
Q8VC88;A2AUY9	Q8VC88;A2AUY9	5;5	5;5	5;5	Grancalcin	Gca	>sp|Q8VC88|GRAN_MOUSE Grancalcin OS=Mus musculus GN=Gca PE=2 SV=1;>tr|A2AUY9|A2AUY9_MOUSE Grancalcin OS=Mus musculus GN=Gca PE=4 SV=1	2	1	3	3	4	1	2	2	3	4	1	1	2	1	3	3	4	1	2	2	3	4	1	1	2	1	3	3	4	1	2	2	3	4	1	1	24.663	8.2	3.2	17.3	17.3	22.7
A2AUZ7	A2AUZ7	11	1	1		Sall4	>tr|A2AUZ7|A2AUZ7_MOUSE Sal-like 4 (Drosophila) (Fragment) OS=Mus musculus GN=Sall4 PE=4 SV=1	8	8	9	11	9	9	9	8	10	9	9	6	0	0	0	1	0	0	1	0	1	0	0	0	0	0	0	1	0	0	1	0	1	0	0	0	23.372	45.1	39.1	52.1	63.3	52.1
Q8K1A0;A2AV02;D6RCI3	Q8K1A0;A2AV02;D6RCI3	2;2;1	2;2;1	2;2;1	Methyltransferase-like protein 5	Mettl5	>sp|Q8K1A0|METL5_MOUSE Methyltransferase-like protein 5 OS=Mus musculus GN=Mettl5 PE=2 SV=2;>tr|A2AV02|A2AV02_MOUSE MCG12967, isoform CRA_a OS=Mus musculus GN=Mettl5 PE=4 SV=1;>tr|D6RCI3|D6RCI3_MOUSE Methyltransferase-like protein 5 OS=Mus musculus GN=Mett	2	0	1	1	1	2	2	1	1	1	1	2	2	0	1	1	1	2	2	1	1	1	1	2	2	0	1	1	1	2	2	1	1	1	1	2	23.662	12	0	6.7	5.3	6.7
P00520-2;P00520-3;P00520;A2AV22;Q3SYK5;P00520-4	P00520-2;P00520-3;P00520;A2AV22;Q3SYK5;P00520-4	9;9;9;9;9;9	9;9;9;9;9;9	7;7;7;7;7;7	Tyrosine-protein kinase ABL1	Abl1	>sp|P00520-2|ABL1_MOUSE Isoform II of Tyrosine-protein kinase ABL1 OS=Mus musculus GN=Abl1;>sp|P00520-3|ABL1_MOUSE Isoform III of Tyrosine-protein kinase ABL1 OS=Mus musculus GN=Abl1;>sp|P00520|ABL1_MOUSE Tyrosine-protein kinase ABL1 OS=Mus musculus GN=Abl	2	3	1	2	1	1	3	3	2	2	0	2	2	3	1	2	1	1	3	3	2	2	0	2	2	2	1	1	1	1	3	2	2	1	0	2	122.18	3	3.8	1.3	3	1.3
Q8BLG0;A2AV93;E9PYC1;Q8BLG0-2;A2AV92	Q8BLG0;A2AV93;E9PYC1;Q8BLG0-2	26;26;26;25;1	26;26;26;25;1	26;26;26;25;1	PHD finger protein 20	Phf20	>sp|Q8BLG0|PHF20_MOUSE PHD finger protein 20 OS=Mus musculus GN=Phf20 PE=1 SV=2;>tr|A2AV93|A2AV93_MOUSE MCG5243, isoform CRA_b OS=Mus musculus GN=Phf20 PE=4 SV=1;>tr|E9PYC1|E9PYC1_MOUSE PHD finger protein 20 OS=Mus musculus GN=Phf20 PE=4 SV=1;>sp|Q8BLG0-2|	10	8	9	11	13	11	12	9	12	11	13	17	10	8	9	11	13	11	12	9	12	11	13	17	10	8	9	11	13	11	12	9	12	11	13	17	115.28	15.9	12.6	15.6	19	20.7
P10639;A2AV97	P10639;A2AV97	7;7	7;7	7;7	Thioredoxin	Txn	>sp|P10639|THIO_MOUSE Thioredoxin OS=Mus musculus GN=Txn PE=1 SV=3;>tr|A2AV97|A2AV97_MOUSE Thioredoxin OS=Mus musculus GN=Txn1 PE=3 SV=1	5	5	5	5	5	6	5	6	4	5	4	7	5	5	5	5	5	6	5	6	4	5	4	7	5	5	5	5	5	6	5	6	4	5	4	7	11.675	40	51.4	51.4	51.4	51.4
Q8K2Q0;A2AVJ6	Q8K2Q0;A2AVJ6	2;2	2;2	2;2	COMM domain-containing protein 9	Commd9	>sp|Q8K2Q0|COMD9_MOUSE COMM domain-containing protein 9 OS=Mus musculus GN=Commd9 PE=2 SV=3;>tr|A2AVJ6|A2AVJ6_MOUSE COMM domain containing 9 OS=Mus musculus GN=Commd9 PE=4 SV=1	0	0	0	0	0	0	0	0	0	1	0	0	0	0	0	0	0	0	0	0	0	1	0	0	0	0	0	0	0	0	0	0	0	1	0	0	21.85	0	0	0	0	0
A2AVJ7;Q99PL5;Q99PL5-7;Q99PL5-5;Q99PL5-4;Q99PL5-3;E9PUZ4;Q99PL5-2;Q99PL5-8;Q99PL5-6;Q99PL5-12;Q99PL5-11;Q99PL5-10;Q99PL5-9	A2AVJ7;Q99PL5	43;43;10;10;10;10;10;10;9;9;7;7;7;7	43;43;10;10;10;10;10;10;9;9;7;7;7;7	43;43;10;10;10;10;10;10;9;9;7;7;7;7	Ribosome-binding protein 1	Rrbp1	>tr|A2AVJ7|A2AVJ7_MOUSE Ribosome binding protein 1 OS=Mus musculus GN=Rrbp1 PE=4 SV=1;>sp|Q99PL5|RRBP1_MOUSE Ribosome-binding protein 1 OS=Mus musculus GN=Rrbp1 PE=2 SV=2	15	15	16	12	36	21	34	26	36	23	22	15	15	15	16	12	36	21	34	26	36	23	22	15	15	15	16	12	36	21	34	26	36	23	22	15	158.39	12.7	12.3	13.1	10.3	29.3
Q8CE96;A2AVM7;Q8CE96-3;Q8CE96-4	Q8CE96;A2AVM7;Q8CE96-3	16;16;9;5	16;16;9;5	16;16;9;5	tRNA (adenine(58)-N(1))-methyltransferase non-catalytic subunit TRM6	Trmt6	>sp|Q8CE96|TRM6_MOUSE tRNA (adenine(58)-N(1))-methyltransferase non-catalytic subunit TRM6 OS=Mus musculus GN=Trmt6 PE=1 SV=1;>tr|A2AVM7|A2AVM7_MOUSE RIKEN cDNA 3300001M20, isoform CRA_b OS=Mus musculus GN=Trmt6 PE=4 SV=1;>sp|Q8CE96-3|TRM6_MOUSE Isoform 3	5	6	7	8	9	8	6	7	6	6	6	7	5	6	7	8	9	8	6	7	6	6	6	7	5	6	7	8	9	8	6	7	6	6	6	7	55.518	14.7	17.5	17.5	20.1	20.9
Q9CWV1;A2AVM9;Q9CWV1-2	Q9CWV1;A2AVM9;Q9CWV1-2	16;16;14	15;15;13	15;15;13	DNA helicase MCM8	Mcm8	>sp|Q9CWV1|MCM8_MOUSE DNA replication licensing factor MCM8 OS=Mus musculus GN=Mcm8 PE=2 SV=3;>tr|A2AVM9|A2AVM9_MOUSE Minichromosome maintenance deficient 8 (S. cerevisiae) OS=Mus musculus GN=Mcm8 PE=3 SV=1;>sp|Q9CWV1-2|MCM8_MOUSE Isoform 2 of DNA replicat	9	6	8	3	13	12	13	7	11	6	8	8	8	5	7	2	12	11	12	6	10	5	7	7	8	5	7	2	12	11	12	6	10	5	7	7	92.37	16.4	11.2	13.7	4.1	23
Q9DBX2;A2AVP2;A2AVP3	Q9DBX2;A2AVP2;A2AVP3	5;5;4	5;5;4	5;5;4	Phosducin-like protein	Pdcl	>sp|Q9DBX2|PHLP_MOUSE Phosducin-like protein OS=Mus musculus GN=Pdcl PE=1 SV=1;>tr|A2AVP2|A2AVP2_MOUSE Phosducin-like OS=Mus musculus GN=Pdcl PE=4 SV=1;>tr|A2AVP3|A2AVP3_MOUSE Phosducin-like (Fragment) OS=Mus musculus GN=Pdcl PE=4 SV=1	2	0	1	0	2	2	2	3	3	4	1	1	2	0	1	0	2	2	2	3	3	4	1	1	2	0	1	0	2	2	2	3	3	4	1	1	34.406	13	0	3.7	0	13
A2AVQ9;Q8R3H9;A2AVR0;A2AVR1	A2AVQ9;Q8R3H9;A2AVR0;A2AVR1	6;6;6;3	6;6;6;3	6;6;6;3	Tetratricopeptide repeat protein 4	Ttc4	>tr|A2AVQ9|A2AVQ9_MOUSE Tetratricopeptide repeat domain 4 OS=Mus musculus GN=Ttc4 PE=4 SV=1;>sp|Q8R3H9|TTC4_MOUSE Tetratricopeptide repeat protein 4 OS=Mus musculus GN=Ttc4 PE=2 SV=1;>tr|A2AVR0|A2AVR0_MOUSE Tetratricopeptide repeat domain 4 OS=Mus musculus	2	2	1	1	1	2	1	2	1	3	1	1	2	2	1	1	1	2	1	2	1	3	1	1	2	2	1	1	1	2	1	2	1	3	1	1	33.052	7.7	8.4	3.8	3.8	3.8
Q8C863;A2AVS0;F6YH70;Q8C863-2	Q8C863;A2AVS0;F6YH70;Q8C863-2	14;14;14;13	13;13;13;13	13;13;13;13	E3 ubiquitin-protein ligase Itchy	Itch	>sp|Q8C863|ITCH_MOUSE E3 ubiquitin-protein ligase Itchy OS=Mus musculus GN=Itch PE=1 SV=2;>tr|A2AVS0|A2AVS0_MOUSE E3 ubiquitin-protein ligase OS=Mus musculus GN=Itch PE=4 SV=1;>tr|F6YH70|F6YH70_MOUSE E3 ubiquitin-protein ligase OS=Mus musculus GN=Itch PE=4	5	3	4	3	2	5	2	3	5	5	4	5	4	3	4	3	2	4	2	3	4	4	3	4	4	3	4	3	2	4	2	3	4	4	3	4	98.992	7.9	4.5	5.9	4.7	2.8
Q3TZS1;Q8C0Y1;A2AVY9;H3BJJ2	Q3TZS1;Q8C0Y1;A2AVY9	5;5;5;2	2;2;2;1	2;2;2;1	Homeobox protein TGIF2	Tgif2	>tr|Q3TZS1|Q3TZS1_MOUSE Homeobox protein TGIF2 OS=Mus musculus GN=Tgif2 PE=2 SV=1;>sp|Q8C0Y1|TGIF2_MOUSE Homeobox protein TGIF2 OS=Mus musculus GN=Tgif2 PE=2 SV=1;>tr|A2AVY9|A2AVY9_MOUSE TGFB-induced factor 2 OS=Mus musculus GN=Tgif2 PE=2 SV=1	5	2	5	5	3	5	5	4	4	4	5	5	2	1	2	2	1	2	2	2	2	2	2	2	2	1	2	2	1	2	2	2	2	2	2	2	22.072	32.3	12.1	32.3	32.3	18.2
Q08943;A2AW06;Q08943-2;F8WGL8;A2AW05	Q08943;A2AW06;Q08943-2;F8WGL8;A2AW05	33;33;33;33;30	33;33;33;33;30	33;33;33;33;30	FACT complex subunit SSRP1	Ssrp1	>sp|Q08943|SSRP1_MOUSE FACT complex subunit SSRP1 OS=Mus musculus GN=Ssrp1 PE=1 SV=2;>tr|A2AW06|A2AW06_MOUSE Structure specific recognition protein 1 OS=Mus musculus GN=Ssrp1 PE=4 SV=1;>sp|Q08943-2|SSRP1_MOUSE Isoform 2 of FACT complex subunit SSRP1 OS=Mus	26	22	29	27	29	25	27	24	30	26	26	27	26	22	29	27	29	25	27	24	30	26	26	27	26	22	29	27	29	25	27	24	30	26	26	27	80.859	41.7	32.9	46.6	40.5	45.5
Q9WV66;A2AW82;F7B2M7	Q9WV66;A2AW82	20;20;3	20;20;3	20;20;3	E3 ubiquitin-protein ligase MARCH7	2007-03-01	>sp|Q9WV66|MARH7_MOUSE E3 ubiquitin-protein ligase MARCH7 OS=Mus musculus GN=March7 PE=2 SV=1;>tr|A2AW82|A2AW82_MOUSE Membrane-associated ring finger (C3HC4) 7 OS=Mus musculus GN=March7 PE=4 SV=1	2	4	1	6	3	2	2	3	5	5	2	1	2	4	1	6	3	2	2	3	5	5	2	1	2	4	1	6	3	2	2	3	5	5	2	1	76.598	3.8	8.4	1.9	11	5.5
B2RRC5;A2AWA9;A2AWA9-2;A2AWA7;A2AWA9-3;A2AWB0	B2RRC5;A2AWA9;A2AWA9-2	11;11;6;4;3;2	11;11;6;4;3;2	10;10;6;4;3;2	Rab GTPase-activating protein 1	Rabgap1	>tr|B2RRC5|B2RRC5_MOUSE RAB GTPase activating protein 1 OS=Mus musculus GN=Rabgap1 PE=2 SV=1;>sp|A2AWA9|RBGP1_MOUSE Rab GTPase-activating protein 1 OS=Mus musculus GN=Rabgap1 PE=2 SV=1;>sp|A2AWA9-2|RBGP1_MOUSE Isoform 2 of Rab GTPase-activating protein 1 O	4	2	3	3	3	4	5	4	3	4	3	2	4	2	3	3	3	4	5	4	3	4	3	2	4	2	3	3	3	4	5	4	3	4	3	2	120.8	4.5	2.6	3.5	3.5	3.3
A2AWF2	A2AWF2	22	1	0		Rex2	>tr|A2AWF2|A2AWF2_MOUSE Protein Rex2 OS=Mus musculus GN=Rex2 PE=4 SV=1	16	17	18	15	13	18	12	11	13	13	13	18	1	0	0	0	0	1	0	0	0	0	0	1	0	0	0	0	0	0	0	0	0	0	0	0	79.857	36.9	39.7	40	33.4	30.4
Q8BKZ9;A2AWH6;A2AWH8;A2AWH7	Q8BKZ9;A2AWH6;A2AWH8	3;3;2;1	3;3;2;1	3;3;2;1	Pyruvate dehydrogenase protein X component, mitochondrial	Pdhx	>sp|Q8BKZ9|ODPX_MOUSE Pyruvate dehydrogenase protein X component, mitochondrial OS=Mus musculus GN=Pdhx PE=2 SV=1;>tr|A2AWH6|A2AWH6_MOUSE Pyruvate dehydrogenase complex, component X OS=Mus musculus GN=Pdhx PE=3 SV=1;>tr|A2AWH8|A2AWH8_MOUSE Pyruvate dehydro	1	0	0	0	1	0	1	0	1	0	0	0	1	0	0	0	1	0	1	0	1	0	0	0	1	0	0	0	1	0	1	0	1	0	0	0	53.998	3.4	0	0	0	3.4
Q9WVQ5;A2AWH9	Q9WVQ5;A2AWH9	8;8	8;8	8;8	Methylthioribulose-1-phosphate dehydratase	Apip	>sp|Q9WVQ5|MTNB_MOUSE Probable methylthioribulose-1-phosphate dehydratase OS=Mus musculus GN=Apip PE=1 SV=1;>tr|A2AWH9|A2AWH9_MOUSE APAF1 interacting protein OS=Mus musculus GN=Apip PE=4 SV=1	5	3	4	4	3	5	5	1	2	6	3	2	5	3	4	4	3	5	5	1	2	6	3	2	5	3	4	4	3	5	5	1	2	6	3	2	26.949	34	18.7	23.2	19.9	16.6
A2AWL7;E9QLG3;A2AWL7-3;A2AWL7-4	A2AWL7;E9QLG3;A2AWL7-3	109;109;106;25	109;109;106;25	2;2;2;0	MAX gene-associated protein	Mga	>sp|A2AWL7|MGAP_MOUSE MAX gene-associated protein OS=Mus musculus GN=Mga PE=2 SV=1;>tr|E9QLG3|E9QLG3_MOUSE MAX gene-associated protein OS=Mus musculus GN=Mga PE=4 SV=1;>sp|A2AWL7-3|MGAP_MOUSE Isoform 3 of MAX gene-associated protein OS=Mus musculus GN=Mga	72	67	81	77	90	84	86	66	80	65	63	67	72	67	81	77	90	84	86	66	80	65	63	67	1	2	2	2	2	2	2	1	2	1	1	1	328.8	31.2	29.4	35.4	32.7	39.2
P59326;A2AWN9;A2AWN8	P59326;A2AWN9;A2AWN8	13;13;13	13;13;13	7;7;7	YTH domain family protein 1	Ythdf1	>sp|P59326|YTHD1_MOUSE YTH domain family protein 1 OS=Mus musculus GN=Ythdf1 PE=2 SV=1;>tr|A2AWN9|A2AWN9_MOUSE YTH domain family 1 OS=Mus musculus GN=Ythdf1 PE=4 SV=1;>tr|A2AWN8|A2AWN8_MOUSE YTH domain family 1 OS=Mus musculus GN=Ythdf1 PE=4 SV=1	6	6	7	7	7	7	7	7	9	7	6	6	6	6	7	7	7	7	7	7	9	7	6	6	3	3	4	2	4	4	2	3	6	5	4	3	60.878	12.9	12.7	15.7	14.5	15.7
Q8CI94;A2AWQ5	Q8CI94;A2AWQ5	19;19	19;19	14;14	Glycogen phosphorylase, brain form	Pygb	>sp|Q8CI94|PYGB_MOUSE Glycogen phosphorylase, brain form OS=Mus musculus GN=Pygb PE=1 SV=3;>tr|A2AWQ5|A2AWQ5_MOUSE Phosphorylase OS=Mus musculus GN=Pygb PE=3 SV=1	7	5	11	10	14	18	15	14	14	4	4	3	7	5	11	10	14	18	15	14	14	4	4	3	5	3	7	8	11	14	10	10	11	3	3	2	96.729	11.6	7.5	16.5	16	22.4
Q9DA19;A2AWQ8;Q9DA19-3	Q9DA19;A2AWQ8;Q9DA19-3	7;7;5	7;7;5	7;7;5	Corepressor interacting with RBPJ 1	Cir1	>sp|Q9DA19|CIR1_MOUSE Corepressor interacting with RBPJ 1 OS=Mus musculus GN=Cir1 PE=1 SV=2;>tr|A2AWQ8|A2AWQ8_MOUSE Novel protein, possible orthologue of human CBF1 interacting corepressor (CIR) (1700023B02Rik) OS=Mus musculus GN=Cir1 PE=4 SV=1;>sp|Q9DA19-	4	5	7	3	5	6	5	4	7	4	5	5	4	5	7	3	5	6	5	4	7	4	5	5	4	5	7	3	5	6	5	4	7	4	5	5	51.837	10.4	12.9	18.4	7.3	14.2
F6RCN9;A2AWT3;A2AWT3-2	F6RCN9;A2AWT3;A2AWT3-2	4;4;4	4;4;4	4;4;4	Ataxin-7-like protein 3	Atxn7l3	>tr|F6RCN9|F6RCN9_MOUSE Ataxin-7-like protein 3 (Fragment) OS=Mus musculus GN=Atxn7l3 PE=4 SV=1;>sp|A2AWT3|AT7L3_MOUSE Ataxin-7-like protein 3 OS=Mus musculus GN=Atxn7l3 PE=2 SV=1;>sp|A2AWT3-2|AT7L3_MOUSE Isoform 2 of Ataxin-7-like protein 3 OS=Mus musculu	1	3	3	4	1	4	3	2	2	2	1	2	1	3	3	4	1	4	3	2	2	2	1	2	1	3	3	4	1	4	3	2	2	2	1	2	28.269	5.8	19.8	19.4	26.4	5.8
A2AWT5;P25976	A2AWT5;P25976	41;40	41;40	3;3	Nucleolar transcription factor 1	Ubtf	>tr|A2AWT5|A2AWT5_MOUSE Nucleolar transcription factor 1 OS=Mus musculus GN=Ubtf PE=4 SV=1;>sp|P25976|UBF1_MOUSE Nucleolar transcription factor 1 OS=Mus musculus GN=Ubtf PE=1 SV=1	33	27	33	28	34	30	35	29	32	33	31	31	33	27	33	28	34	30	35	29	32	33	31	31	2	2	3	1	2	2	3	2	2	2	2	2	89.478	45.5	38	44.2	39.5	43.7
A2AWT7;A2AWT6;P25976-2;E9Q4A8;G3UZW9	A2AWT7;A2AWT6;P25976-2	39;38;37;10;9	1;0;0;0;0	1;0;0;0;0	Nucleolar transcription factor 1	Ubtf	>tr|A2AWT7|A2AWT7_MOUSE Nucleolar transcription factor 1 OS=Mus musculus GN=Ubtf PE=4 SV=1;>tr|A2AWT6|A2AWT6_MOUSE Nucleolar transcription factor 1 OS=Mus musculus GN=Ubtf PE=4 SV=1;>sp|P25976-2|UBF1_MOUSE Isoform UBF2 of Nucleolar transcription factor 1 O	31	25	30	27	32	28	32	27	30	31	29	30	0	0	0	0	0	0	0	0	0	0	0	1	0	0	0	0	0	0	0	0	0	0	0	1	88.386	44.1	36.4	42.8	39.1	42.3
Q8VH37-2;Q8VH37;A2AWU6	Q8VH37-2;Q8VH37;A2AWU6	3;3;3	3;3;3	3;3;3	Histone deacetylase 8	Hdac8	>sp|Q8VH37-2|HDAC8_MOUSE Isoform 2 of Histone deacetylase 8 OS=Mus musculus GN=Hdac8;>sp|Q8VH37|HDAC8_MOUSE Histone deacetylase 8 OS=Mus musculus GN=Hdac8 PE=1 SV=2;>tr|A2AWU6|A2AWU6_MOUSE Histone deacetylase OS=Mus musculus GN=Hdac8 PE=3 SV=1	1	1	1	1	1	2	3	1	2	1	0	1	1	1	1	1	1	2	3	1	2	1	0	1	1	1	1	1	1	2	3	1	2	1	0	1	28.122	7.5	7.5	7.5	7.5	7.5
Q8C5K5;A2BDN9;Q8C5K5-2	Q8C5K5;A2BDN9;Q8C5K5-2	7;7;4	7;7;4	7;7;4	Uncharacterized protein CXorf38 homolog	1810030O07Rik	>sp|Q8C5K5|CX038_MOUSE Uncharacterized protein CXorf38 homolog OS=Mus musculus PE=2 SV=1;>tr|A2BDN9|A2BDN9_MOUSE Novel transcript OS=Mus musculus GN=1810030O07Rik PE=2 SV=1;>sp|Q8C5K5-2|CX038_MOUSE Isoform 2 of Uncharacterized protein CXorf38 homolog OS=Mu	5	5	1	5	3	4	2	5	3	3	3	5	5	5	1	5	3	4	2	5	3	3	3	5	5	5	1	5	3	4	2	5	3	3	3	5	36.588	16.6	18.1	4.1	15.3	10.3
P70333;A2BDV8	P70333;A2BDV8	19;19	10;10	10;10	Heterogeneous nuclear ribonucleoprotein H2;Heterogeneous nuclear ribonucleoprotein H2, N-terminally processed	Hnrnph2	>sp|P70333|HNRH2_MOUSE Heterogeneous nuclear ribonucleoprotein H2 OS=Mus musculus GN=Hnrnph2 PE=1 SV=1;>tr|A2BDV8|A2BDV8_MOUSE Heterogeneous nuclear ribonucleoprotein H2 OS=Mus musculus GN=Hnrnph2 PE=4 SV=1	15	15	13	15	14	16	15	14	14	15	15	18	7	6	6	7	6	7	8	7	8	7	7	10	7	6	6	7	6	7	8	7	8	7	7	10	49.279	45.9	45.9	39.6	43.9	42.1
A2BDX0;Q9Z103	A2BDX0;Q9Z103	61;38	61;38	61;38	Activity-dependent neuroprotector homeobox protein	Adnp	>tr|A2BDX0|A2BDX0_MOUSE Activity-dependent neuroprotective protein OS=Mus musculus GN=Adnp PE=3 SV=1;>sp|Q9Z103|ADNP_MOUSE Activity-dependent neuroprotector homeobox protein OS=Mus musculus GN=Adnp PE=2 SV=1	45	39	51	48	48	53	49	43	45	48	46	47	45	39	51	48	48	53	49	43	45	48	46	47	45	39	51	48	48	53	49	43	45	48	46	47	124.31	44	41	52.6	48.3	50.7
A2BDX2;O70152;A2BDX1;F8WII3	A2BDX2;O70152;A2BDX1	6;6;6;2	6;6;6;2	6;6;6;2	Dolichol-phosphate mannosyltransferase	Dpm1	>tr|A2BDX2|A2BDX2_MOUSE Dolichol-phosphate (Beta-D) mannosyltransferase 1 OS=Mus musculus GN=Dpm1 PE=4 SV=1;>sp|O70152|DPM1_MOUSE Dolichol-phosphate mannosyltransferase OS=Mus musculus GN=Dpm1 PE=2 SV=1;>tr|A2BDX1|A2BDX1_MOUSE Dolichol-phosphate (Beta-D) m	2	1	1	0	2	1	2	2	1	2	2	2	2	1	1	0	2	1	2	2	1	2	2	2	2	1	1	0	2	1	2	2	1	2	2	2	23.432	8.7	3.4	5.8	0	11.1
A2BDX3	A2BDX3	16	16	16	Adenylyltransferase and sulfurtransferase MOCS3;Molybdopterin-synthase adenylyltransferase;Molybdopterin-synthase sulfurtransferase	Mocs3	>sp|A2BDX3|MOCS3_MOUSE Adenylyltransferase and sulfurtransferase MOCS3 OS=Mus musculus GN=Mocs3 PE=2 SV=1	10	8	10	9	10	9	9	7	7	12	8	9	10	8	10	9	10	9	9	7	7	12	8	9	10	8	10	9	10	9	9	7	7	12	8	9	49.374	30.2	22.8	29.1	25.4	29.3
Q61060;A2BDY3;O70220;Q60688;Q61345;O35392	Q61060;A2BDY3	4;4;1;1;1;1	4;4;1;1;1;1	4;4;1;1;1;1	Forkhead box protein D3	Foxd3	>sp|Q61060|FOXD3_MOUSE Forkhead box protein D3 OS=Mus musculus GN=Foxd3 PE=2 SV=3;>tr|A2BDY3|A2BDY3_MOUSE Forkhead box D3 OS=Mus musculus GN=Foxd3 PE=4 SV=1	0	1	3	2	2	2	2	1	2	2	3	2	0	1	3	2	2	2	2	1	2	2	3	2	0	1	3	2	2	2	2	1	2	2	3	2	46.344	0	2.4	11.2	5.2	8.8
A2BE23;F7CEW8;A2ART4;A2ARW1;Q8BHI0;G3UZB7	A2BE23;F7CEW8;A2ART4;A2ARW1	21;19;19;13;2;2	16;14;14;8;2;2	3;2;2;1;1;1		OTTMUSG00000016609;Gm4631;Gm14434;Gm14410	>tr|A2BE23|A2BE23_MOUSE Novel KRAB box and zinc finger, C2H2 type domain containing protein OS=Mus musculus GN=OTTMUSG00000016609 PE=4 SV=1;>tr|F7CEW8|F7CEW8_MOUSE Protein Gm4724 OS=Mus musculus GN=Gm4724 PE=4 SV=1;>tr|A2ART4|A2ART4_MOUSE Novel KRAB box an	12	14	12	12	15	16	17	15	15	13	14	11	8	9	8	8	11	12	13	12	11	10	10	8	1	1	2	1	1	3	3	2	1	2	2	1	57.649	40.4	42.8	40	40.8	46
A2BE28-2;A2BE28	A2BE28-2;A2BE28	34;34	34;34	34;34	Ribosomal biogenesis protein LAS1L	Las1l	>sp|A2BE28-2|LAS1L_MOUSE Isoform 2 of Ribosomal biogenesis protein LAS1L OS=Mus musculus GN=Las1l;>sp|A2BE28|LAS1L_MOUSE Ribosomal biogenesis protein LAS1L OS=Mus musculus GN=Las1l PE=2 SV=1	26	24	29	26	25	29	26	26	27	26	26	23	26	24	29	26	25	29	26	26	27	26	26	23	26	24	29	26	25	29	26	26	27	26	26	23	87.577	44.5	45.2	49.9	43.5	41.9
A2BE93;Q9EQU5;Q3T9S3;A2BE92;Q9EQU5-3	A2BE93;Q9EQU5;Q3T9S3;A2BE92;Q9EQU5-3	12;12;12;11;8	12;12;12;11;8	4;4;4;4;4	Protein SET	Set	>tr|A2BE93|A2BE93_MOUSE Protein SET (Fragment) OS=Mus musculus GN=Set PE=3 SV=1;>sp|Q9EQU5|SET_MOUSE Protein SET OS=Mus musculus GN=Set PE=1 SV=1;>tr|Q3T9S3|Q3T9S3_MOUSE SET translocation OS=Mus musculus GN=Set PE=2 SV=1;>tr|A2BE92|A2BE92_MOUSE Protein SET	11	11	11	11	12	12	11	11	12	11	11	11	11	11	11	11	12	12	11	11	12	11	11	11	4	4	4	3	4	4	4	4	4	3	4	3	24.923	38.6	38.6	38.6	53	53.5
A2BEF2;Q52KF7;A2BEE9;P70175;A2BEF1	A2BEF2;Q52KF7;A2BEE9;P70175;A2BEF1	5;5;5;5;5	4;4;4;4;4	4;4;4;4;4	Disks large homolog 3	Dlg3	>tr|A2BEF2|A2BEF2_MOUSE Discs, large homolog 3 (Drosophila) OS=Mus musculus GN=Dlg3 PE=4 SV=1;>tr|Q52KF7|Q52KF7_MOUSE Discs, large homolog 3 (Drosophila) OS=Mus musculus GN=Dlg3 PE=2 SV=1;>tr|A2BEE9|A2BEE9_MOUSE Discs, large homolog 3 (Drosophila) OS=Mus m	4	0	4	4	4	5	3	2	4	5	2	1	3	0	3	4	3	4	2	2	3	4	1	1	3	0	3	4	3	4	2	2	3	4	1	1	57.905	11.1	0	11.7	12.7	11.9
O08609-3;A2BFB1;O08609;A2BFB0;O08609-2;A2BFB2	O08609-3;A2BFB1;O08609;A2BFB0;O08609-2;A2BFB2	5;5;5;5;4;4	5;5;5;5;4;4	5;5;5;5;4;4	Max-like protein X	Mlx	>sp|O08609-3|MLX_MOUSE Isoform Beta of Max-like protein X OS=Mus musculus GN=Mlx;>tr|A2BFB1|A2BFB1_MOUSE MAX-like protein X OS=Mus musculus GN=Mlx PE=4 SV=1;>sp|O08609|MLX_MOUSE Max-like protein X OS=Mus musculus GN=Mlx PE=1 SV=1;>tr|A2BFB0|A2BFB0_MOUSE MA	2	2	1	1	2	0	1	1	0	0	0	0	2	2	1	1	2	0	1	1	0	0	0	0	2	2	1	1	2	0	1	1	0	0	0	0	27.856	11.5	12.3	4.1	8.6	12.7
A2BFF8;O88487;A2BFF7;Q3TPJ8;A2BFF5;A2BFF9;E9PWC9	A2BFF8;O88487;A2BFF7;Q3TPJ8;A2BFF5;A2BFF9;E9PWC9	10;10;10;10;10;10;8	10;10;10;10;10;10;8	10;10;10;10;10;10;8	Cytoplasmic dynein 1 intermediate chain 2	Dync1i2	>tr|A2BFF8|A2BFF8_MOUSE Cytoplasmic dynein 1 intermediate chain 2 OS=Mus musculus GN=Dync1i2 PE=4 SV=1;>sp|O88487|DC1I2_MOUSE Cytoplasmic dynein 1 intermediate chain 2 OS=Mus musculus GN=Dync1i2 PE=2 SV=1;>tr|A2BFF7|A2BFF7_MOUSE Dynein cytoplasmic 1 interm	4	3	3	4	6	4	3	3	5	7	3	3	4	3	3	4	6	4	3	3	5	7	3	3	4	3	3	4	6	4	3	3	5	7	3	3	68.265	10.8	7.4	9.2	9.2	19.8
A2BFG8;E9Q9W0;E9Q336;F7CJN1;F6QUW6;Q3V498;A2BDM8;B1AYE1;A2CF17;E9PXD4;D6RGN8;A2BE19;E9PZH8	A2BFG8	12;2;2;1;1;1;1;1;1;1;1;1;1	8;2;2;1;1;1;1;1;1;1;1;1;1	7;1;1;0;0;0;0;0;0;0;0;0;0		Etohi1	>tr|A2BFG8|A2BFG8_MOUSE Ethanol induced 1 OS=Mus musculus GN=Etohi1 PE=4 SV=1	5	5	5	6	7	8	5	3	4	5	5	5	2	2	3	4	5	5	3	1	2	3	2	3	2	1	3	3	5	4	3	0	2	2	2	2	54.11	29.4	27.2	27.7	26.8	30.9
A2BG91;A2AW66;A2ARR6	A2BG91	20;8;8	9;3;3	1;0;0		OTTMUSG00000016219	>tr|A2BG91|A2BG91_MOUSE Novel KRAB box and zinc finger, C2H2 type domain containing protein OS=Mus musculus GN=OTTMUSG00000016219 PE=4 SV=1	15	14	13	15	16	15	15	13	15	14	15	13	7	6	6	7	6	6	5	4	5	5	6	6	1	0	1	0	0	0	0	0	0	0	0	1	95.511	50.2	48.4	48	50.4	50.8
Q8VDG5;A2BGJ4	Q8VDG5;A2BGJ4	2;2	2;2	2;2	Phosphopantothenate--cysteine ligase	Ppcs	>sp|Q8VDG5|PPCS_MOUSE Phosphopantothenate--cysteine ligase OS=Mus musculus GN=Ppcs PE=2 SV=1;>tr|A2BGJ4|A2BGJ4_MOUSE MCG4218, isoform CRA_b OS=Mus musculus GN=Ppcs PE=4 SV=1	0	0	0	0	0	1	1	0	0	0	0	0	0	0	0	0	0	1	1	0	0	0	0	0	0	0	0	0	0	1	1	0	0	0	0	0	33.794	0	0	0	0	0
Q9CQI7;A2BGM2;A2CES4	Q9CQI7;A2BGM2;A2CES4	11;11;9	10;10;8	10;10;8	U2 small nuclear ribonucleoprotein B	Snrpb2	>sp|Q9CQI7|RU2B_MOUSE U2 small nuclear ribonucleoprotein B OS=Mus musculus GN=Snrpb2 PE=2 SV=1;>tr|A2BGM2|A2BGM2_MOUSE MCG19497, isoform CRA_c OS=Mus musculus GN=Snrpb2 PE=4 SV=1;>tr|A2CES4|A2CES4_MOUSE U2 small nuclear ribonucleoprotein B (Fragment) OS=	10	9	9	9	8	8	9	8	8	7	10	9	9	8	8	8	7	7	8	7	7	7	9	8	9	8	8	8	7	7	8	7	7	7	9	8	25.323	44.9	43.6	41.3	43.6	40
Q9D8X0;A2BGN7	Q9D8X0;A2BGN7	1;1	1;1	1;1	Protein MANBAL	Manbal	>sp|Q9D8X0|MANBL_MOUSE Protein MANBAL OS=Mus musculus GN=Manbal PE=2 SV=2;>tr|A2BGN7|A2BGN7_MOUSE Mannosidase beta A lysosomal-like OS=Mus musculus GN=Manbal PE=4 SV=1	0	1	1	1	1	1	1	1	1	1	1	1	0	1	1	1	1	1	1	1	1	1	1	1	0	1	1	1	1	1	1	1	1	1	1	1	9.3398	0	14.1	14.1	14.1	14.1
Q9CXW4;A2BH07;E9PYL9;A2BH06;D3Z3K1;D3YW69;E9Q0L4	Q9CXW4;A2BH07;E9PYL9;A2BH06;D3Z3K1;D3YW69	10;10;9;8;8;6;3	10;10;9;8;8;6;3	5;5;4;4;3;2;1	60S ribosomal protein L11	Rpl11;Gm10036;Gm10288;Gm7589	>sp|Q9CXW4|RL11_MOUSE 60S ribosomal protein L11 OS=Mus musculus GN=Rpl11 PE=1 SV=4;>tr|A2BH07|A2BH07_MOUSE MCG5487, isoform CRA_b OS=Mus musculus GN=Rpl11 PE=3 SV=1;>tr|E9PYL9|E9PYL9_MOUSE Uncharacterized protein OS=Mus musculus GN=Gm10036 PE=3 SV=1;>tr|A2	5	6	9	7	8	7	8	8	6	6	7	5	5	6	9	7	8	7	8	8	6	6	7	5	1	2	4	3	4	3	4	4	2	3	3	2	20.252	28.1	36	50.6	40.4	40.4
Q9Z1F9;A2BH28;H3BLR3;H3BLM2;A2BH29;H3BJQ2	Q9Z1F9;A2BH28	41;41;12;10;2;1	41;41;12;10;2;1	41;41;12;10;2;1	SUMO-activating enzyme subunit 2	Uba2	>sp|Q9Z1F9|SAE2_MOUSE SUMO-activating enzyme subunit 2 OS=Mus musculus GN=Uba2 PE=2 SV=1;>tr|A2BH28|A2BH28_MOUSE Ubiquitin-like 1 (Sentrin) activating enzyme E1B OS=Mus musculus GN=Uba2 PE=3 SV=1	31	30	29	29	28	33	28	31	31	32	32	23	31	30	29	29	28	33	28	31	31	32	32	23	31	30	29	29	28	33	28	31	31	32	32	23	70.568	49.5	47.8	52.2	44.4	46.4
Q8K2F8;A2BH30;F6X2V9;A2BH69	Q8K2F8;A2BH30	8;8;2;1	8;8;2;1	8;8;2;1	Protein LSM14 homolog A	Lsm14a	>sp|Q8K2F8|LS14A_MOUSE Protein LSM14 homolog A OS=Mus musculus GN=Lsm14a PE=1 SV=1;>tr|A2BH30|A2BH30_MOUSE LSM14 homolog A (SCD6, S. cerevisiae) OS=Mus musculus GN=Lsm14a PE=4 SV=1	4	4	6	3	4	3	5	4	4	4	5	4	4	4	6	3	4	3	5	4	4	4	5	4	4	4	6	3	4	3	5	4	4	4	5	4	50.545	7.8	10.6	14.5	6.5	10.6
F6SGV3;Q8C5N5;A2BH31	F6SGV3;Q8C5N5;A2BH31	2;2;2	2;2;2	2;2;2	Programmed cell death protein 2-like	Pdcd2l	>tr|F6SGV3|F6SGV3_MOUSE Programmed cell death protein 2-like (Fragment) OS=Mus musculus GN=Pdcd2l PE=4 SV=1;>sp|Q8C5N5|PDD2L_MOUSE Programmed cell death protein 2-like OS=Mus musculus GN=Pdcd2l PE=2 SV=1;>tr|A2BH31|A2BH31_MOUSE Programmed cell death 2-like	0	1	1	0	1	0	1	1	0	2	0	1	0	1	1	0	1	0	1	1	0	2	0	1	0	1	1	0	1	0	1	1	0	2	0	1	30.009	0	7.3	7.3	0	7.3
Q91WM1;A2BH81;Q91WM1-2;A2BH82;A2BH83	Q91WM1;A2BH81;Q91WM1-2	39;39;37;9;6	35;35;33;9;6	35;35;33;9;6	Spermatid perinuclear RNA-binding protein	Strbp	>sp|Q91WM1|STRBP_MOUSE Spermatid perinuclear RNA-binding protein OS=Mus musculus GN=Strbp PE=1 SV=1;>tr|A2BH81|A2BH81_MOUSE Spermatid perinuclear RNA binding protein OS=Mus musculus GN=Strbp PE=4 SV=1;>sp|Q91WM1-2|STRBP_MOUSE Isoform 2 of Spermatid perinuc	28	21	29	28	31	26	31	19	30	27	28	33	24	17	25	25	27	22	27	16	26	23	24	29	24	17	25	25	27	22	27	16	26	23	24	29	73.704	42.4	34.1	47.9	48.7	51.8
Q8BIX3;A2BHR4;Q8BIX3-2	Q8BIX3;A2BHR4;Q8BIX3-2	10;10;7	10;10;7	10;10;7	ARL14 effector protein	Arl14ep	>sp|Q8BIX3|AR7EP_MOUSE ARF7 effector protein OS=Mus musculus PE=2 SV=1;>tr|A2BHR4|A2BHR4_MOUSE Novel protein OS=Mus musculus GN=2700007P21Rik PE=4 SV=1;>sp|Q8BIX3-2|AR7EP_MOUSE Isoform 2 of ARF7 effector protein OS=Mus musculus	8	5	7	5	8	7	7	6	6	7	4	7	8	5	7	5	8	7	7	6	6	7	4	7	8	5	7	5	8	7	7	6	6	7	4	7	31.01	35.9	23.9	31.5	23.9	31.9
Q8K0E1;A2BHS9	Q8K0E1;A2BHS9	2;2	2;2	2;2	BTB/POZ domain-containing protein KCTD15	Kctd15	>sp|Q8K0E1|KCD15_MOUSE BTB/POZ domain-containing protein KCTD15 OS=Mus musculus GN=Kctd15 PE=1 SV=1;>tr|A2BHS9|A2BHS9_MOUSE Potassium channel tetramerisation domain containing 15 OS=Mus musculus GN=Kctd15 PE=4 SV=1	1	1	1	1	0	1	2	2	1	1	1	1	1	1	1	1	0	1	2	2	1	1	1	1	1	1	1	1	0	1	2	2	1	1	1	1	31.886	6.7	6.7	6.7	6.7	0
A2BI12	A2BI12	22	1	1		Psip1	>tr|A2BI12|A2BI12_MOUSE PC4 and SFRS1 interacting protein 1 OS=Mus musculus GN=Psip1 PE=4 SV=1	19	18	21	20	21	20	21	18	20	19	18	17	0	0	0	0	1	1	1	1	1	0	0	0	0	0	0	0	1	1	1	1	1	0	0	0	36.968	56.6	54.1	56.9	56.9	58.7
A2BI37;G5E8W8	A2BI37;G5E8W8	2;2	2;2	2;2		Zfp185	>tr|A2BI37|A2BI37_MOUSE Protein Zfp185 OS=Mus musculus GN=Zfp185 PE=4 SV=1;>tr|G5E8W8|G5E8W8_MOUSE Protein Zfp185 OS=Mus musculus GN=Zfp185 PE=4 SV=1	1	0	0	0	0	0	0	0	0	0	1	0	1	0	0	0	0	0	0	0	0	0	1	0	1	0	0	0	0	0	0	0	0	0	1	0	52.784	2.9	0	0	0	0
A2BI45;A2BI49;A2BI46;A2BI50;Q9JJR2;A2AIE6	A2BI45;A2BI49;A2BI46;A2BI50;Q9JJR2;A2AIE6	4;3;3;3;2;2	4;3;3;3;2;2	4;3;3;3;2;2		Xlr5a;Xlr5b;Xlr5c	>tr|A2BI45|A2BI45_MOUSE Protein Xlr5a OS=Mus musculus GN=Xlr5a PE=4 SV=1;>tr|A2BI49|A2BI49_MOUSE Protein Xlr5b (Fragment) OS=Mus musculus GN=Xlr5b PE=4 SV=1;>tr|A2BI46|A2BI46_MOUSE Protein Xlr5a OS=Mus musculus GN=Xlr5a PE=4 SV=1;>tr|A2BI50|A2BI50_MOUSE Pr	0	0	2	2	0	0	0	0	0	0	0	0	0	0	2	2	0	0	0	0	0	0	0	0	0	0	2	2	0	0	0	0	0	0	0	0	27.19	0	0	18.2	9.7	0
A2BIE1	A2BIE1	42	42	42		Qser1	>tr|A2BIE1|A2BIE1_MOUSE Glutamine and serine rich 1 OS=Mus musculus GN=Qser1 PE=4 SV=2	29	28	27	28	23	23	26	20	27	28	26	24	29	28	27	28	23	23	26	20	27	28	26	24	29	28	27	28	23	23	26	20	27	28	26	24	185.38	23.9	23.1	22.4	23.7	19.3
Q7TPS0-2;E9QLX6;A2CEE6;Q7TPS0-3;A2CEE5;Q7TPS0;E9PUP0;A2CEE7;E9QK39;B2GVN8;A2CEE8;B1B0X1;B1B0X2	Q7TPS0-2;E9QLX6;A2CEE6;Q7TPS0-3;A2CEE5;Q7TPS0;E9PUP0;A2CEE7;E9QK39	8;8;8;8;8;8;8;8;8;3;2;2;1	3;3;3;3;3;3;3;3;3;1;1;1;1	3;3;3;3;3;3;3;3;3;1;1;1;1	Ribosomal protein S6 kinase alpha-6;Ribosomal protein S6 kinase	Rps6ka6	>sp|Q7TPS0-2|KS6A6_MOUSE Isoform 2 of Ribosomal protein S6 kinase alpha-6 OS=Mus musculus GN=Rps6ka6;>tr|E9QLX6|E9QLX6_MOUSE Ribosomal protein S6 kinase OS=Mus musculus GN=Rps6ka6 PE=3 SV=1;>tr|A2CEE6|A2CEE6_MOUSE Ribosomal protein S6 kinase OS=Mus musculu	2	2	5	2	5	6	4	4	3	3	4	3	0	0	2	1	2	1	1	1	1	0	1	1	0	0	2	1	2	1	1	1	1	0	1	1	81.252	2.4	2.4	9.2	3.3	9.9
Q8VE37;A2CER1;Q6PFB2;A2CER2	Q8VE37;A2CER1;Q6PFB2	17;17;17;3	17;17;17;3	17;17;17;3	Regulator of chromosome condensation	Rcc1	>sp|Q8VE37|RCC1_MOUSE Regulator of chromosome condensation OS=Mus musculus GN=Rcc1 PE=1 SV=1;>tr|A2CER1|A2CER1_MOUSE Regulator of chromosome condensation 1 OS=Mus musculus GN=Rcc1 PE=4 SV=1;>tr|Q6PFB2|Q6PFB2_MOUSE Rcc1 protein OS=Mus musculus GN=Rcc1 PE=2	15	15	16	16	17	16	17	14	17	16	17	17	15	15	16	16	17	16	17	14	17	16	17	17	15	15	16	16	17	16	17	14	17	16	17	17	44.93	51.5	46.6	61.3	58.9	61.3
Q9DCT6-2;A2CF81;F6XN97;Q9DCT6;A2CF78;D3Z687;F8WH46;F6SYB8;F6S0D5;H3BJI0	Q9DCT6-2;A2CF81;F6XN97;Q9DCT6;A2CF78;D3Z687;F8WH46;F6SYB8	8;8;7;7;7;7;5;4;2;2	8;8;7;7;7;7;5;4;2;2	4;4;4;4;4;4;4;4;0;0	Chromatin complexes subunit BAP18	Bap18;0610010K14Rik	>sp|Q9DCT6-2|BAP18_MOUSE Isoform 2 of Chromatin complexes subunit BAP18 OS=Mus musculus GN=Bap18;>tr|A2CF81|A2CF81_MOUSE Novel protein OS=Mus musculus GN=0610010K14Rik PE=4 SV=1;>tr|F6XN97|F6XN97_MOUSE Uncharacterized protein OS=Mus musculus GN=0610010K14R	4	5	5	3	4	6	4	5	5	7	5	5	4	5	5	3	4	6	4	5	5	7	5	5	2	3	3	3	3	4	3	3	3	4	3	4	16.33	45.5	46.2	49.4	27.6	36.5
Q9DCT6-4;A2CF82;A2CF80;A2CF83;Q9DCT6-3;A2CF77;F8WH85	Q9DCT6-4;A2CF82;A2CF80;A2CF83;Q9DCT6-3;A2CF77;F8WH85	5;5;4;4;4;4;4	1;1;1;1;1;1;1	1;1;1;1;1;1;1	Chromatin complexes subunit BAP18	Bap18;0610010K14Rik	>sp|Q9DCT6-4|BAP18_MOUSE Isoform 4 of Chromatin complexes subunit BAP18 OS=Mus musculus GN=Bap18;>tr|A2CF82|A2CF82_MOUSE Novel protein OS=Mus musculus GN=0610010K14Rik PE=4 SV=1;>tr|A2CF80|A2CF80_MOUSE Novel protein OS=Mus musculus GN=0610010K14Rik PE=4 SV	3	3	3	1	2	2	1	2	2	4	3	1	1	1	1	1	1	0	0	0	0	1	1	0	1	1	1	1	1	0	0	0	0	1	1	0	12.387	49.2	41.8	53.3	18	29.5
Q60692;A2CFA7	Q60692;A2CFA7	7;7	7;7	7;7	Proteasome subunit beta type-6	Psmb6	>sp|Q60692|PSB6_MOUSE Proteasome subunit beta type-6 OS=Mus musculus GN=Psmb6 PE=1 SV=3;>tr|A2CFA7|A2CFA7_MOUSE Proteasome subunit beta type OS=Mus musculus GN=Psmb6 PE=3 SV=1	2	2	1	1	2	1	2	1	1	2	1	1	2	2	1	1	2	1	2	1	1	2	1	1	2	2	1	1	2	1	2	1	1	2	1	1	25.378	13	8.4	8.4	8.4	13
Q7TNE3;A2CFD0;Q5SX56	Q7TNE3;A2CFD0	17;17;4	17;17;4	17;17;4	Sperm-associated antigen 7	Spag7	>sp|Q7TNE3|SPAG7_MOUSE Sperm-associated antigen 7 OS=Mus musculus GN=Spag7 PE=1 SV=1;>tr|A2CFD0|A2CFD0_MOUSE Sperm associated antigen 7 OS=Mus musculus GN=Spag7 PE=4 SV=1	13	13	14	14	15	13	14	11	15	14	14	14	13	13	14	14	15	13	14	11	15	14	14	14	13	13	14	14	15	13	14	11	15	14	14	14	25.921	54.2	58.6	59.5	59.9	61.7
P63321;A2CG14;Q9JIW9	P63321;A2CG14;Q9JIW9	4;4;2	4;4;2	4;4;2	Ras-related protein Ral-A;Ras-related protein Ral-B	Rala;Ralb	>sp|P63321|RALA_MOUSE Ras-related protein Ral-A OS=Mus musculus GN=Rala PE=1 SV=1;>tr|A2CG14|A2CG14_MOUSE V-ral simian leukemia viral oncogene homolog A (Ras related) OS=Mus musculus GN=Rala PE=4 SV=1;>sp|Q9JIW9|RALB_MOUSE Ras-related protein Ral-B OS=Mus	0	0	3	0	0	2	0	3	0	1	1	0	0	0	3	0	0	2	0	3	0	1	1	0	0	0	3	0	0	2	0	3	0	1	1	0	23.553	0	0	16	0	0
A2CG22	A2CG22	1	1	1		Btnl6	>tr|A2CG22|A2CG22_MOUSE Butyrophilin-like 6 OS=Mus musculus GN=Btnl6 PE=4 SV=1	1	0	0	0	0	1	0	0	0	0	0	0	1	0	0	0	0	1	0	0	0	0	0	0	1	0	0	0	0	1	0	0	0	0	0	0	61.018	2.4	0	0	0	0
F6QYT9;A2CG49-2;E9QN83;A2CG49;H7BX42;A2CG49-7;A2CG49-4;D3Z534;E9QN03;A2CG49-6;D3Z532;D3Z535;D3Z4R2;D3Z560;D3Z559;A2CG49-5;B1B1A7;A2CG49-9;A2CG49-8	F6QYT9;A2CG49-2;E9QN83;A2CG49;H7BX42;A2CG49-7;A2CG49-4;D3Z534;E9QN03;A2CG49-6;D3Z532;D3Z535;D3Z4R2	4;4;4;4;4;4;2;2;2;2;2;2;2;1;1;1;1;1;1	3;3;3;3;3;3;1;1;1;1;1;1;1;1;1;1;1;1;1	3;3;3;3;3;3;1;1;1;1;1;1;1;1;1;1;1;1;1	Kalirin	Kalrn	>tr|F6QYT9|F6QYT9_MOUSE Kalirin (Fragment) OS=Mus musculus GN=Kalrn PE=4 SV=1;>sp|A2CG49-2|KALRN_MOUSE Isoform 2 of Kalirin OS=Mus musculus GN=Kalrn;>tr|E9QN83|E9QN83_MOUSE Kalirin OS=Mus musculus GN=Kalrn PE=4 SV=1;>sp|A2CG49|KALRN_MOUSE Kalirin OS=Mus mu	0	0	1	0	0	1	0	0	0	0	1	0	0	0	1	0	0	1	0	0	0	0	0	0	0	0	1	0	0	1	0	0	0	0	0	0	270.65	0	0	0.5	0	0
G8JL57;A2CG63-2;A2CG63;F6R6U0	G8JL57;A2CG63-2;A2CG63	22;22;22;4	21;21;21;4	21;21;21;4	AT-rich interactive domain-containing protein 4B	Arid4b	>tr|G8JL57|G8JL57_MOUSE AT-rich interactive domain-containing protein 4B OS=Mus musculus GN=Arid4b PE=4 SV=1;>sp|A2CG63-2|ARI4B_MOUSE Isoform 2 of AT-rich interactive domain-containing protein 4B OS=Mus musculus GN=Arid4b;>sp|A2CG63|ARI4B_MOUSE AT-rich int	13	6	15	16	13	17	14	8	16	10	11	9	12	6	14	16	13	16	14	8	15	9	10	8	12	6	14	16	13	16	14	8	15	9	10	8	137.19	15.3	8.3	16.2	19.8	15.5
Q9Z148-2;A2CG73;Q9Z148-3;A2CG74;A2CG76;Q9Z148;A2CG77;G3UYH7	Q9Z148-2;A2CG73;Q9Z148-3;A2CG74;A2CG76;Q9Z148	43;43;42;42;41;40;13;6	41;41;40;40;39;38;13;6	38;38;37;37;36;35;10;3	Histone-lysine N-methyltransferase EHMT2	Ehmt2	>sp|Q9Z148-2|EHMT2_MOUSE Isoform 2 of Histone-lysine N-methyltransferase EHMT2 OS=Mus musculus GN=Ehmt2;>tr|A2CG73|A2CG73_MOUSE Euchromatic histone lysine N-methyltransferase 2 OS=Mus musculus GN=Ehmt2 PE=3 SV=1;>sp|Q9Z148-3|EHMT2_MOUSE Isoform 3 of Histon	32	28	30	23	33	32	36	26	32	29	23	30	30	27	29	22	32	30	34	26	31	28	22	29	28	24	27	20	29	27	31	23	28	25	20	26	128.42	38.2	32.1	34.7	30	38.3
O54988-2;A2RRK3;O54988	O54988-2;A2RRK3;O54988	16;16;15	16;16;15	15;15;14	STE20-like serine/threonine-protein kinase	Slk	>sp|O54988-2|SLK_MOUSE Isoform 2 of STE20-like serine/threonine-protein kinase OS=Mus musculus GN=Slk;>tr|A2RRK3|A2RRK3_MOUSE Slk protein OS=Mus musculus GN=Slk PE=2 SV=1;>sp|O54988|SLK_MOUSE STE20-like serine/threonine-protein kinase OS=Mus musculus GN=Sl	3	5	5	6	6	7	7	3	9	5	3	0	3	5	5	6	6	7	7	3	9	5	3	0	3	5	5	6	6	7	7	2	9	5	3	0	137.71	3.4	5.9	5.1	7.4	6.3
Q3U9F6;A2RS02	Q3U9F6;A2RS02	2;2	2;2	2;2	RING finger protein 166	Rnf166	>sp|Q3U9F6|RN166_MOUSE RING finger protein 166 OS=Mus musculus GN=Rnf166 PE=2 SV=1;>tr|A2RS02|A2RS02_MOUSE MCG14177, isoform CRA_b OS=Mus musculus GN=Rnf166 PE=2 SV=1	0	0	0	0	0	1	0	0	0	0	0	0	0	0	0	0	0	1	0	0	0	0	0	0	0	0	0	0	0	1	0	0	0	0	0	0	26.064	0	0	0	0	0
Q9WUM3;A2RS22;D3YUG6	Q9WUM3;A2RS22	7;7;3	7;7;3	7;7;3	Coronin-1B;Coronin	Coro1b	>sp|Q9WUM3|COR1B_MOUSE Coronin-1B OS=Mus musculus GN=Coro1b PE=1 SV=1;>tr|A2RS22|A2RS22_MOUSE Coronin, actin binding protein 1B OS=Mus musculus GN=Coro1b PE=2 SV=1	1	1	1	2	2	0	1	2	4	2	2	1	1	1	1	2	2	0	1	2	4	2	2	1	1	1	1	2	2	0	1	2	4	2	2	1	53.912	2.7	1.4	2.7	3.7	4.3
Q11136;A2RS23;G3UXC5	Q11136;A2RS23	6;6;1	6;6;1	6;6;1	Xaa-Pro dipeptidase	Pepd	>sp|Q11136|PEPD_MOUSE Xaa-Pro dipeptidase OS=Mus musculus GN=Pepd PE=2 SV=3;>tr|A2RS23|A2RS23_MOUSE Peptidase D OS=Mus musculus GN=Pepd PE=2 SV=1	1	1	2	1	2	4	3	2	3	3	2	3	1	1	2	1	2	4	3	2	3	3	2	3	1	1	2	1	2	4	3	2	3	3	2	3	55.028	3.2	3.2	5.3	3.2	6.5
Q8BPI2;E9PVS9;F6V6T4;Q9R0Q3;A2RS53	Q8BPI2;E9PVS9;F6V6T4;Q9R0Q3;A2RS53	2;2;2;2;2	2;2;2;2;2	2;2;2;2;2	Transmembrane emp24 domain-containing protein 2	Tmed2	>tr|Q8BPI2|Q8BPI2_MOUSE Transmembrane emp24 domain-containing protein 2 (Fragment) OS=Mus musculus GN=Tmed2 PE=2 SV=1;>tr|E9PVS9|E9PVS9_MOUSE Transmembrane emp24 domain-containing protein 2 OS=Mus musculus GN=Tmed2 PE=3 SV=1;>tr|F6V6T4|F6V6T4_MOUSE Transme	1	1	1	1	1	1	0	2	0	1	1	1	1	1	1	1	1	1	0	2	0	1	1	1	1	1	1	1	1	1	0	2	0	1	1	1	13.011	8	8	8	8	8
P47941;A2RS58	P47941;A2RS58	14;14	14;14	14;14	Crk-like protein	Crkl	>sp|P47941|CRKL_MOUSE Crk-like protein OS=Mus musculus GN=Crkl PE=1 SV=2;>tr|A2RS58|A2RS58_MOUSE V-crk sarcoma virus CT10 oncogene homolog (Avian)-like OS=Mus musculus GN=Crkl PE=2 SV=1	8	8	8	9	9	10	9	8	11	9	12	8	8	8	8	9	9	10	9	8	11	9	12	8	8	8	8	9	9	10	9	8	11	9	12	8	33.83	39.3	39.3	38.3	38.6	41.6
Q62376;A2RS68;Q6ZWP0;Q62376-2;Q99LY5	Q62376;A2RS68;Q6ZWP0;Q62376-2	22;22;14;14;1	22;22;14;14;1	22;22;14;14;1	U1 small nuclear ribonucleoprotein 70 kDa	Snrnp70	>sp|Q62376|RU17_MOUSE U1 small nuclear ribonucleoprotein 70 kDa OS=Mus musculus GN=Snrnp70 PE=1 SV=2;>tr|A2RS68|A2RS68_MOUSE Small nuclear ribonucleoprotein 70 (U1) OS=Mus musculus GN=Snrnp70 PE=2 SV=1;>tr|Q6ZWP0|Q6ZWP0_MOUSE Snrnp70 protein OS=Mus musculu	20	17	20	18	22	20	21	18	20	19	19	18	20	17	20	18	22	20	21	18	20	19	19	18	20	17	20	18	22	20	21	18	20	19	19	18	51.991	36.2	33.9	38.4	33.9	49.3
Q80Z64-2;E9QAE2;Q80Z64;A2RS90	Q80Z64-2;E9QAE2;Q80Z64;A2RS90	7;7;7;7	7;7;7;7	7;7;7;7	Homeobox protein NANOG	Nanog	>sp|Q80Z64-2|NANOG_MOUSE Isoform 2 of Homeobox protein NANOG OS=Mus musculus GN=Nanog;>tr|E9QAE2|E9QAE2_MOUSE Homeobox protein NANOG OS=Mus musculus GN=Nanog PE=3 SV=1;>sp|Q80Z64|NANOG_MOUSE Homeobox protein NANOG OS=Mus musculus GN=Nanog PE=1 SV=1;>tr|A2R	4	3	5	4	4	4	3	2	2	3	2	3	4	3	5	4	4	4	3	2	2	3	2	3	4	3	5	4	4	4	3	2	2	3	2	3	31.858	13.9	11.4	20.7	12.1	20.7
Q78ZA7;A2RSB1;B7ZNL2;E9Q6R0	Q78ZA7;A2RSB1;B7ZNL2;E9Q6R0	11;11;11;11	11;11;11;11	9;9;9;9	Nucleosome assembly protein 1-like 4	Nap1l4	>sp|Q78ZA7|NP1L4_MOUSE Nucleosome assembly protein 1-like 4 OS=Mus musculus GN=Nap1l4 PE=1 SV=1;>tr|A2RSB1|A2RSB1_MOUSE Nucleosome assembly protein 1-like 4 OS=Mus musculus GN=Nap1l4 PE=2 SV=1;>tr|B7ZNL2|B7ZNL2_MOUSE Nap1l4 protein OS=Mus musculus GN=Nap1l	7	6	5	7	6	5	7	6	5	7	6	7	7	6	5	7	6	5	7	6	5	7	6	7	5	5	4	6	4	3	5	5	4	5	4	5	42.679	22.1	22.9	17.9	22.9	18.1
P63147;A2RSE4	P63147;A2RSE4	1;1	1;1	1;1	Ubiquitin-conjugating enzyme E2 B	Ube2b	>sp|P63147|UBE2B_MOUSE Ubiquitin-conjugating enzyme E2 B OS=Mus musculus GN=Ube2b PE=1 SV=1;>tr|A2RSE4|A2RSE4_MOUSE Ubiquitin-conjugating enzyme E2B, RAD6 homology (S. cerevisiae) OS=Mus musculus GN=Ube2b PE=2 SV=1	0	0	0	0	0	0	0	0	0	0	0	0	0	0	0	0	0	0	0	0	0	0	0	0	0	0	0	0	0	0	0	0	0	0	0	0	17.312	0	0	0	0	0
P70281;A2RSE7	P70281;A2RSE7	3;3	3;3	3;3	Synaptonemal complex protein 3	Sycp3	>sp|P70281|SYCP3_MOUSE Synaptonemal complex protein 3 OS=Mus musculus GN=Sycp3 PE=2 SV=1;>tr|A2RSE7|A2RSE7_MOUSE Synaptonemal complex protein 3 OS=Mus musculus GN=Sycp3 PE=2 SV=1	1	0	1	0	0	0	0	0	0	0	0	0	1	0	1	0	0	0	0	0	0	0	0	0	1	0	1	0	0	0	0	0	0	0	0	0	29.346	5.5	0	5.9	0	0
Q8K4M5;A2RSF1;F7BCN0;F7BZY0;Q8VI86;G8JL54	Q8K4M5;A2RSF1;F7BCN0;F7BZY0;Q8VI86	5;5;3;3;3;2	5;5;3;3;3;2	5;5;3;3;3;2	COMM domain-containing protein 1	Commd1	>sp|Q8K4M5|COMD1_MOUSE COMM domain-containing protein 1 OS=Mus musculus GN=Commd1 PE=2 SV=2;>tr|A2RSF1|A2RSF1_MOUSE COMM domain containing 1 OS=Mus musculus GN=Commd1 PE=2 SV=1;>tr|F7BCN0|F7BCN0_MOUSE COMM domain-containing protein 1 (Fragment) OS=Mus musc	1	1	0	0	1	3	2	1	2	2	1	1	1	1	0	0	1	3	2	1	2	2	1	1	1	1	0	0	1	3	2	1	2	2	1	1	20.996	7.4	5.3	0	0	11.2
P19783;A2RSV8;D6RG40	P19783;A2RSV8	5;5;1	5;5;1	5;5;1	Cytochrome c oxidase subunit 4 isoform 1, mitochondrial	Cox4i1	>sp|P19783|COX41_MOUSE Cytochrome c oxidase subunit 4 isoform 1, mitochondrial OS=Mus musculus GN=Cox4i1 PE=1 SV=2;>tr|A2RSV8|A2RSV8_MOUSE Cytochrome c oxidase subunit IV isoform 1 OS=Mus musculus GN=Cox4i1 PE=2 SV=1	1	0	0	0	0	0	0	0	0	0	0	0	1	0	0	0	0	0	0	0	0	0	0	0	1	0	0	0	0	0	0	0	0	0	0	0	19.53	7.1	0	0	0	0
Q8CFA2;A2RSW6	Q8CFA2;A2RSW6	9;9	9;9	9;9	Aminomethyltransferase, mitochondrial;Aminomethyltransferase	Amt	>sp|Q8CFA2|GCST_MOUSE Aminomethyltransferase, mitochondrial OS=Mus musculus GN=Amt PE=2 SV=1;>tr|A2RSW6|A2RSW6_MOUSE Aminomethyltransferase OS=Mus musculus GN=Amt PE=2 SV=1	3	0	2	2	6	7	5	4	6	0	1	0	3	0	2	2	6	7	5	4	6	0	1	0	3	0	2	2	6	7	5	4	6	0	1	0	44.008	8.2	0	5.2	5.7	15.4
A2RSX9;E9Q3G5;G5E8V9;E9QAY5	A2RSX9;E9Q3G5;G5E8V9;E9QAY5	7;6;6;5	7;6;6;5	7;6;6;5		Arfip1	>tr|A2RSX9|A2RSX9_MOUSE Arfip1 protein OS=Mus musculus GN=Arfip1 PE=2 SV=1;>tr|E9Q3G5|E9Q3G5_MOUSE Protein Arfip1 OS=Mus musculus GN=Arfip1 PE=4 SV=1;>tr|G5E8V9|G5E8V9_MOUSE MCG18094 (Fragment) OS=Mus musculus GN=Arfip1 PE=4 SV=1;>tr|E9QAY5|E9QAY5_MOUSE Pr	3	3	2	2	1	3	1	1	3	4	2	0	3	3	2	2	1	3	1	1	3	4	2	0	3	3	2	2	1	3	1	1	3	4	2	0	38.416	11.7	11.4	7.6	7.6	3.5
A2RSY1-2;A2RSY1-3;A2RSY1	A2RSY1-2;A2RSY1-3;A2RSY1	24;23;23	24;23;23	24;23;23	KAT8 regulatory NSL complex subunit 3	Kansl3	>sp|A2RSY1-2|KANL3_MOUSE Isoform 2 of KAT8 regulatory NSL complex subunit 3 OS=Mus musculus GN=Kansl3;>sp|A2RSY1-3|KANL3_MOUSE Isoform 3 of KAT8 regulatory NSL complex subunit 3 OS=Mus musculus GN=Kansl3;>sp|A2RSY1|KANL3_MOUSE KAT8 regulatory NSL complex s	13	9	12	10	11	11	13	10	11	15	10	14	13	9	12	10	11	11	13	10	11	15	10	14	13	9	12	10	11	11	13	10	11	15	10	14	93.278	30.7	20.8	27.3	20.9	27.7
A2RSY6;A2RSY6-2;A2RSY6-3;A2RSY6-4	A2RSY6;A2RSY6-2	32;29;13;4	32;29;13;4	32;29;13;4	TRMT1-like protein	Trmt1l	>sp|A2RSY6|TRM1L_MOUSE TRMT1-like protein OS=Mus musculus GN=Trmt1l PE=2 SV=1;>sp|A2RSY6-2|TRM1L_MOUSE Isoform 2 of TRMT1-like protein OS=Mus musculus GN=Trmt1l	19	18	20	17	23	22	19	16	18	18	17	20	19	18	20	17	23	22	19	16	18	18	17	20	19	18	20	17	23	22	19	16	18	18	17	20	80.86	31.3	30.2	36.1	29.4	37.4
Q9CQC8;A2RT57;Q9CQC8-2	Q9CQC8;A2RT57;Q9CQC8-2	4;4;3	4;4;3	4;4;3	Maspardin	Spg21	>sp|Q9CQC8|SPG21_MOUSE Maspardin OS=Mus musculus GN=Spg21 PE=1 SV=1;>tr|A2RT57|A2RT57_MOUSE Spastic paraplegia 21 homolog (Human) OS=Mus musculus GN=Spg21 PE=2 SV=1;>sp|Q9CQC8-2|SPG21_MOUSE Isoform 2 of Maspardin OS=Mus musculus GN=Spg21	1	0	1	0	0	2	0	0	0	2	1	2	1	0	1	0	0	2	0	0	0	2	1	2	1	0	1	0	0	2	0	0	0	2	1	2	34.952	5.8	0	5.8	0	0
A2RT81;G3UYJ8	A2RT81;G3UYJ8	3;2	3;2	3;2		Rnf39	>tr|A2RT81|A2RT81_MOUSE MCG22610 OS=Mus musculus GN=Rnf39 PE=2 SV=1;>tr|G3UYJ8|G3UYJ8_MOUSE Protein Rnf39 OS=Mus musculus GN=Rnf39 PE=4 SV=1	0	0	1	0	0	0	0	0	0	0	0	0	0	0	1	0	0	0	0	0	0	0	0	0	0	0	1	0	0	0	0	0	0	0	0	0	38.015	0	0	4.8	0	0
A2RTH5	A2RTH5	7	7	7		Lcmt1	>tr|A2RTH5|A2RTH5_MOUSE Leucine carboxyl methyltransferase 1 OS=Mus musculus GN=Lcmt1 PE=2 SV=1	1	1	3	2	3	5	2	2	2	4	3	0	1	1	3	2	3	5	2	2	2	4	3	0	1	1	3	2	3	5	2	2	2	4	3	0	38.192	3	3	9	5.7	9
A2RTQ7;E9QKA2;G5E8P8;Q61539;D3YW03	A2RTQ7;E9QKA2;G5E8P8;Q61539;D3YW03	30;30;30;29;24	30;30;30;29;24	25;25;25;25;22	Steroid hormone receptor ERR2	Esrrb	>tr|A2RTQ7|A2RTQ7_MOUSE Estrogen related receptor, beta OS=Mus musculus GN=Esrrb PE=2 SV=2;>tr|E9QKA2|E9QKA2_MOUSE Steroid hormone receptor ERR2 OS=Mus musculus GN=Esrrb PE=3 SV=1;>tr|G5E8P8|G5E8P8_MOUSE Estrogen related receptor, beta, isoform CRA_b OS=Mu	25	25	24	25	25	27	23	24	23	24	23	23	25	25	24	25	25	27	23	24	23	24	23	23	22	22	20	22	22	23	20	20	20	20	20	20	48.327	58	58.2	58.2	58	58
P61089;A2RTT4;G5E8Z0	P61089;A2RTT4;G5E8Z0	10;10;5	10;10;5	9;9;4	Ubiquitin-conjugating enzyme E2 N	Ube2n	>sp|P61089|UBE2N_MOUSE Ubiquitin-conjugating enzyme E2 N OS=Mus musculus GN=Ube2n PE=1 SV=1;>tr|A2RTT4|A2RTT4_MOUSE MCG4297 OS=Mus musculus GN=Ube2n PE=2 SV=1;>tr|G5E8Z0|G5E8Z0_MOUSE MCG48878 OS=Mus musculus GN=Ube2nl PE=3 SV=1	5	7	7	7	7	10	8	7	7	5	7	5	5	7	7	7	7	10	8	7	7	5	7	5	4	6	6	6	6	9	7	6	6	5	6	4	17.138	33.6	52.6	46.1	52.6	48
A2TJV2	A2TJV2	5	5	5	Paralemmin-3	Palm3	>sp|A2TJV2|PALM3_MOUSE Paralemmin-3 OS=Mus musculus GN=Palm3 PE=2 SV=1	1	1	1	1	1	2	2	3	1	2	0	0	1	1	1	1	1	2	2	3	1	2	0	0	1	1	1	1	1	2	2	3	1	2	0	0	78.787	1.6	1.6	1.6	1.6	1.6
Q9CWR8;A3EWM2;D3YUQ4	Q9CWR8;A3EWM2	23;23;11	23;23;11	23;23;11	DNA (cytosine-5)-methyltransferase 3-like	Dnmt3l	>sp|Q9CWR8|DNM3L_MOUSE DNA (cytosine-5)-methyltransferase 3-like OS=Mus musculus GN=Dnmt3l PE=1 SV=1;>tr|A3EWM2|A3EWM2_MOUSE DNA (Cytosine-5-)-methyltransferase 3-like, isoform CRA_b OS=Mus musculus GN=Dnmt3l PE=2 SV=1	15	17	21	20	16	17	16	17	17	15	15	16	15	17	21	20	16	17	16	17	17	15	15	16	15	17	21	20	16	17	16	17	17	15	15	16	47.992	35.6	46.6	50.8	53.9	34.9
A3KFM7;A3KFM8;E9Q5X4	A3KFM7	34;12;7	27;7;4	27;7;4		Chd6	>tr|A3KFM7|A3KFM7_MOUSE Chromodomain helicase DNA binding protein 6 OS=Mus musculus GN=Chd6 PE=4 SV=1	11	10	13	12	14	16	14	13	12	9	6	14	8	6	9	8	9	10	8	8	7	6	2	9	8	6	9	8	9	10	8	8	7	6	2	9	305.39	5.2	4.7	6.1	6	6.8
Q91YZ8;A3KFU5;A3KFU8;Q6PHQ9;D3Z5M2;E9PW32;E9PVY5;G5E8X2	Q91YZ8;A3KFU5;A3KFU8;Q6PHQ9;D3Z5M2;E9PW32	26;26;26;26;25;21;4;1	18;18;18;18;17;15;3;1	17;17;17;17;16;14;3;0		Pabpc4;Gm10110	>tr|Q91YZ8|Q91YZ8_MOUSE Poly A binding protein, cytoplasmic 4 OS=Mus musculus GN=Pabpc4 PE=2 SV=1;>tr|A3KFU5|A3KFU5_MOUSE Poly A binding protein, cytoplasmic 4 OS=Mus musculus GN=Pabpc4 PE=4 SV=1;>tr|A3KFU8|A3KFU8_MOUSE Poly A binding protein, cytoplasmic	12	9	10	11	12	14	16	16	16	16	10	5	8	5	6	6	8	8	10	11	11	10	5	3	7	5	6	5	7	7	9	10	10	9	4	2	67.852	22	20	17.4	17.4	22.9
Q8BFY6;A3KFW0	Q8BFY6;A3KFW0	7;7	7;7	7;7	Peflin	Pef1	>sp|Q8BFY6|PEF1_MOUSE Peflin OS=Mus musculus GN=Pef1 PE=2 SV=1;>tr|A3KFW0|A3KFW0_MOUSE Penta-EF hand domain containing 1 OS=Mus musculus GN=Pef1 PE=4 SV=1	6	3	6	5	1	4	3	3	4	3	5	2	6	3	6	5	1	4	3	3	4	3	5	2	6	3	6	5	1	4	3	3	4	3	5	2	29.227	20.4	12.7	25.1	17.5	4
Q6ZQ88;A3KG93;G8JL40;F6Z4I3;F6ZC60	Q6ZQ88;A3KG93;G8JL40	38;38;32;16;12	38;38;32;16;12	38;38;32;16;12	Lysine-specific histone demethylase 1A	Kdm1a	>sp|Q6ZQ88|KDM1A_MOUSE Lysine-specific histone demethylase 1A OS=Mus musculus GN=Kdm1a PE=1 SV=2;>tr|A3KG93|A3KG93_MOUSE Amine oxidase (Flavin containing) domain 2 OS=Mus musculus GN=Kdm1a PE=4 SV=1;>tr|G8JL40|G8JL40_MOUSE Lysine-specific histone demethyla	33	24	31	29	34	33	29	27	30	33	29	27	33	24	31	29	34	33	29	27	30	33	29	27	33	24	31	29	34	33	29	27	30	33	29	27	92.849	52.9	44.5	55.2	50.9	54.7
P61759;A3KGB1;Q3TIR6	P61759;A3KGB1;Q3TIR6	9;9;7	9;9;7	9;9;7	Prefoldin subunit 3	Vbp1	>sp|P61759|PFD3_MOUSE Prefoldin subunit 3 OS=Mus musculus GN=Vbp1 PE=2 SV=2;>tr|A3KGB1|A3KGB1_MOUSE von Hippel-Lindau binding protein 1 OS=Mus musculus GN=Vbp1 PE=4 SV=1;>tr|Q3TIR6|Q3TIR6_MOUSE Prefoldin subunit 3 OS=Mus musculus GN=Vbp1 PE=2 SV=1	5	6	6	5	5	4	5	6	4	8	6	4	5	6	6	5	5	4	5	6	4	8	6	4	5	6	6	5	5	4	5	6	4	8	6	4	22.435	26	32.1	29.6	23.5	25
H3BKK2;F7BE71;A3KGG8;Q9D9Z1;A3KGG5;A3KGG6	H3BKK2;F7BE71;A3KGG8;Q9D9Z1;A3KGG5;A3KGG6	4;4;4;4;4;3	4;4;4;4;4;3	4;4;4;4;4;3	Small kinetochore-associated protein	Knstrn	>tr|H3BKK2|H3BKK2_MOUSE Protein D2Ertd750e (Fragment) OS=Mus musculus GN=D2Ertd750e PE=4 SV=1;>tr|F7BE71|F7BE71_MOUSE Protein D2Ertd750e (Fragment) OS=Mus musculus GN=D2Ertd750e PE=4 SV=1;>tr|A3KGG8|A3KGG8_MOUSE DNA segment, Chr 2, ERATO Doi 750, expressed	2	1	3	1	1	1	1	3	1	2	1	2	2	1	3	1	1	1	1	3	1	2	1	2	2	1	3	1	1	1	1	3	1	2	1	2	20.596	12.4	11.8	24.2	5.9	11.8
A3KGH2	A3KGH2	10	2	2	DnaJ homolog subfamily C member 17	Dnajc17	>tr|A3KGH2|A3KGH2_MOUSE DnaJ (Hsp40) homolog, subfamily C, member 17 OS=Mus musculus GN=Dnajc17 PE=4 SV=1	6	6	5	7	9	10	8	7	8	7	8	5	0	0	0	0	2	2	2	2	2	0	0	0	0	0	0	0	2	2	2	2	2	0	0	0	34.465	25.4	24.8	22.1	32.7	42.6
Q08297;A3KGI0;D6RCK1;A3KGI2;F7AT35	Q08297;A3KGI0;D6RCK1;A3KGI2;F7AT35	10;10;8;5;5	10;10;8;5;5	10;10;8;5;5	DNA repair protein RAD51 homolog 1	Rad51	>sp|Q08297|RAD51_MOUSE DNA repair protein RAD51 homolog 1 OS=Mus musculus GN=Rad51 PE=1 SV=1;>tr|A3KGI0|A3KGI0_MOUSE RAD51 homolog (S. cerevisiae) OS=Mus musculus GN=Rad51 PE=3 SV=1;>tr|D6RCK1|D6RCK1_MOUSE DNA repair protein RAD51 homolog 1 OS=Mus musculus	7	6	8	7	8	9	7	8	7	8	8	9	7	6	8	7	8	9	7	8	7	8	8	9	7	6	8	7	8	9	7	8	7	8	8	9	36.971	31.6	27.4	35.1	32.7	36.6
A3KGI3;Q66JQ7;A3KGI5;A3KGI6	A3KGI3;Q66JQ7	66;46;13;3	66;46;13;3	66;46;13;3	Protein CASC5	Casc5	>tr|A3KGI3|A3KGI3_MOUSE Cancer susceptibility candidate 5 OS=Mus musculus GN=Casc5 PE=4 SV=1;>sp|Q66JQ7|CASC5_MOUSE Protein CASC5 OS=Mus musculus GN=Casc5 PE=2 SV=3	25	22	35	23	30	31	28	22	31	27	19	30	25	22	35	23	30	31	28	22	31	27	19	30	25	22	35	23	30	31	28	22	31	27	19	30	238.18	15.1	13.4	23.6	14.6	19
Q60952;E9Q5A8;A3KGJ7;B7ZCN4;Q8BZX9;B7ZCN3	Q60952;E9Q5A8;A3KGJ7;B7ZCN4	5;5;5;3;1;1	5;5;5;3;1;1	5;5;5;3;1;1	Centrosome-associated protein CEP250	Cep250	>sp|Q60952|CP250_MOUSE Centrosome-associated protein CEP250 OS=Mus musculus GN=Cep250 PE=1 SV=4;>tr|E9Q5A8|E9Q5A8_MOUSE Centrosome-associated protein CEP250 OS=Mus musculus GN=Cep250 PE=4 SV=1;>tr|A3KGJ7|A3KGJ7_MOUSE Centrosomal protein 250 OS=Mus musculus	0	0	2	1	0	1	4	1	2	1	0	2	0	0	2	1	0	1	4	1	2	1	0	2	0	0	2	1	0	1	4	1	2	1	0	2	276.81	0	0	1	0.5	0
Q8C166;A3KGK6;B7ZCP4;E9Q806;A3KGK7;B7ZCP6;B7ZCP5;B7ZCP7;B7ZCP8;F6R587	Q8C166;A3KGK6;B7ZCP4;E9Q806;A3KGK7;B7ZCP6;B7ZCP5	15;15;14;10;10;8;8;7;4;4	14;14;13;9;9;7;7;6;3;4	14;14;13;9;9;7;7;6;3;4	Copine-1	Cpne1	>sp|Q8C166|CPNE1_MOUSE Copine-1 OS=Mus musculus GN=Cpne1 PE=1 SV=1;>tr|A3KGK6|A3KGK6_MOUSE Copine I OS=Mus musculus GN=Cpne1 PE=4 SV=1;>tr|B7ZCP4|B7ZCP4_MOUSE Copine I OS=Mus musculus GN=Cpne1 PE=4 SV=1;>tr|E9Q806|E9Q806_MOUSE Copine-1 OS=Mus musculus GN=C	4	7	8	8	9	11	9	8	6	8	7	8	3	6	7	7	8	10	8	7	5	7	6	7	3	6	7	7	8	10	8	7	5	7	6	7	58.886	7.1	14.9	18.5	19.2	21.8
E9PWV3;P18653;A3KGL7;Q505N6;F6RQA2;F6Q8A4;G3UZI3;Q9WUT3;E9Q0V5	E9PWV3;P18653;A3KGL7;Q505N6;F6RQA2;F6Q8A4;G3UZI3	33;33;33;33;33;33;29;9;9	33;33;33;33;33;33;29;9;9	21;21;21;21;21;21;19;1;1	Ribosomal protein S6 kinase;Ribosomal protein S6 kinase alpha-1	Rps6ka1	>tr|E9PWV3|E9PWV3_MOUSE Ribosomal protein S6 kinase OS=Mus musculus GN=Rps6ka1 PE=3 SV=1;>sp|P18653|KS6A1_MOUSE Ribosomal protein S6 kinase alpha-1 OS=Mus musculus GN=Rps6ka1 PE=1 SV=1;>tr|A3KGL7|A3KGL7_MOUSE Ribosomal protein S6 kinase OS=Mus musculus GN=	23	22	22	18	27	27	23	18	24	22	25	22	23	22	22	18	27	27	23	18	24	22	25	22	16	16	16	12	18	18	16	11	16	14	17	15	81.311	41.4	40.8	43	35.7	52.6
Q5BL14;P09602;A3KGL9;F6W687;Q5XK38;B7ZCQ3;E9Q2Z4;D3YUY4	Q5BL14;P09602;A3KGL9;F6W687;Q5XK38;B7ZCQ3;E9Q2Z4	7;7;7;7;6;5;4;3	7;7;7;7;6;5;4;3	7;7;7;7;6;5;4;3	Non-histone chromosomal protein HMG-17	Hmgn2;Gm16494	>tr|Q5BL14|Q5BL14_MOUSE High mobility group nucleosomal binding domain 2 OS=Mus musculus GN=Hmgn2 PE=2 SV=1;>sp|P09602|HMGN2_MOUSE Non-histone chromosomal protein HMG-17 OS=Mus musculus GN=Hmgn2 PE=1 SV=2;>tr|A3KGL9|A3KGL9_MOUSE High mobility group nucleos	2	3	4	6	5	4	5	1	2	4	3	3	2	3	4	6	5	4	5	1	2	4	3	3	2	3	4	6	5	4	5	1	2	4	3	3	9.4226	14.4	30	34.4	48.9	51.1
A3KGV1-3;A3KGV1-4;A3KGV1;A3KGV1-2;A3KGV1-7;A3KGV1-5;A3KGV9;A3KGW0;A3KGV1-6;F6Y325;A3KGV3	A3KGV1-3;A3KGV1-4;A3KGV1;A3KGV1-2;A3KGV1-7;A3KGV1-5;A3KGV9;A3KGW0;A3KGV1-6	27;27;27;26;20;20;20;20;19;5;2	27;27;27;26;20;20;20;20;19;5;2	27;27;27;26;20;20;20;20;19;5;2	Outer dense fiber protein 2	Odf2	>sp|A3KGV1-3|ODFP2_MOUSE Isoform 3 of Outer dense fiber protein 2 OS=Mus musculus GN=Odf2;>sp|A3KGV1-4|ODFP2_MOUSE Isoform 4 of Outer dense fiber protein 2 OS=Mus musculus GN=Odf2;>sp|A3KGV1|ODFP2_MOUSE Outer dense fiber protein 2 OS=Mus musculus GN=Odf2 P	11	12	9	10	13	14	13	9	13	12	11	15	11	12	9	10	13	14	13	9	13	12	11	15	11	12	9	10	13	14	13	9	13	12	11	15	95.427	17	18.3	13.9	14.9	21.1
E9QKS2;O88573;A3KMF4;E9Q921;B1AVP1	E9QKS2;O88573;A3KMF4;E9Q921;B1AVP1	15;15;15;15;12	15;15;15;15;12	15;15;15;15;12	AF4/FMR2 family member 1	Aff1	>tr|E9QKS2|E9QKS2_MOUSE AF4/FMR2 family member 1 OS=Mus musculus GN=Aff1 PE=4 SV=1;>sp|O88573|AFF1_MOUSE AF4/FMR2 family member 1 OS=Mus musculus GN=Aff1 PE=2 SV=1;>tr|A3KMF4|A3KMF4_MOUSE AF4/FMR2 family member 1 OS=Mus musculus GN=Aff1 PE=2 SV=1;>tr|E9Q92	5	4	10	6	6	8	1	3	3	7	4	7	5	4	10	6	6	8	1	3	3	7	4	7	5	4	10	6	6	8	1	3	3	7	4	7	131.56	6.2	4.4	12	6.6	7.1
P68254-2;P68254;A3KML3;F6YY69;F6VW30	P68254-2;P68254;A3KML3;F6YY69;F6VW30	20;20;20;20;20	17;17;17;17;17	15;15;15;15;15	14-3-3 protein theta	Ywhaq	>sp|P68254-2|1433T_MOUSE Isoform 2 of 14-3-3 protein theta OS=Mus musculus GN=Ywhaq;>sp|P68254|1433T_MOUSE 14-3-3 protein theta OS=Mus musculus GN=Ywhaq PE=1 SV=1;>tr|A3KML3|A3KML3_MOUSE MCG126220 OS=Mus musculus GN=Ywhaq PE=2 SV=1;>tr|F6YY69|F6YY69_MOUSE	14	15	15	16	15	14	17	14	15	14	14	14	11	12	12	13	12	11	14	11	12	11	11	11	9	10	10	11	10	9	12	9	10	9	10	9	27.7	53.9	53.9	49.4	57.2	49.4
Q9CWY9;A3QK57;Q0PL81	Q9CWY9;A3QK57;Q0PL81	2;2;1	2;2;1	2;2;1	RPA-interacting protein	Rpain	>sp|Q9CWY9|RIP_MOUSE RPA-interacting protein OS=Mus musculus GN=Rpain PE=2 SV=1;>tr|A3QK57|A3QK57_MOUSE RPA interacting protein OS=Mus musculus GN=Rpain PE=4 SV=1;>tr|Q0PL81|Q0PL81_MOUSE RPA interacting protein beta 2 OS=Mus musculus GN=Rpain PE=2 SV=1	1	2	1	1	2	2	2	2	2	1	1	1	1	2	1	1	2	2	2	2	2	1	1	1	1	2	1	1	2	2	2	2	2	1	1	1	24.897	7.8	19.2	7.8	11.4	19.2
Q80VY9;A3QK60	Q80VY9;A3QK60	27;27	27;27	1;1	Putative ATP-dependent RNA helicase DHX33	Dhx33	>sp|Q80VY9|DHX33_MOUSE Putative ATP-dependent RNA helicase DHX33 OS=Mus musculus GN=Dhx33 PE=1 SV=1;>tr|A3QK60|A3QK60_MOUSE DEAH (Asp-Glu-Ala-His) box polypeptide 33 OS=Mus musculus GN=Dhx33 PE=4 SV=1	16	19	20	18	22	22	18	21	18	21	22	18	16	19	20	18	22	22	18	21	18	21	22	18	0	1	1	1	1	0	0	1	0	1	1	1	78.346	24.5	27.5	32.4	27.8	34.1
Q9CY25;A3QK68;A3QK67	Q9CY25;A3QK68	3;3;1	3;3;1	3;3;1	Protein MIS12 homolog	Mis12	>sp|Q9CY25|MIS12_MOUSE Protein MIS12 homolog OS=Mus musculus GN=Mis12 PE=2 SV=1;>tr|A3QK68|A3QK68_MOUSE MIS12 homolog (Yeast) OS=Mus musculus GN=Mis12 PE=4 SV=1	1	0	0	1	2	1	2	0	1	1	0	0	1	0	0	1	2	1	2	0	1	1	0	0	1	0	0	1	2	1	2	0	1	1	0	0	24.131	5.3	0	0	9.7	17.5
A4FTY8;Q3U034	A4FTY8;Q3U034	4;4	4;4	3;3	Methyltransferase-like protein 4	Mettl4	>tr|A4FTY8|A4FTY8_MOUSE Methyltransferase-like protein 4 OS=Mus musculus GN=Mettl4 PE=2 SV=1;>sp|Q3U034|METL4_MOUSE Methyltransferase-like protein 4 OS=Mus musculus GN=Mettl4 PE=2 SV=1	4	0	4	1	3	4	4	4	3	3	1	1	4	0	4	1	3	4	4	4	3	3	1	1	3	0	3	0	2	3	3	3	2	2	1	1	50.785	12.7	0	12.7	3.8	9.3
A4FTZ4;Q9EQM5	A4FTZ4;Q9EQM5	2;2	2;2	1;1		Rhox9	>tr|A4FTZ4|A4FTZ4_MOUSE Protein Rhox9 OS=Mus musculus GN=Rhox9 PE=2 SV=1;>tr|Q9EQM5|Q9EQM5_MOUSE Homeobox protein GPBOX OS=Mus musculus GN=Rhox9 PE=2 SV=1	1	0	1	2	0	0	0	0	1	1	0	0	1	0	1	2	0	0	0	0	1	1	0	0	1	0	1	1	0	0	0	0	1	1	0	0	19.477	6.6	0	6.6	11	0
P14131;A4FUS1	P14131;A4FUS1	11;11	11;11	11;11	40S ribosomal protein S16	Rps16	>sp|P14131|RS16_MOUSE 40S ribosomal protein S16 OS=Mus musculus GN=Rps16 PE=2 SV=4;>tr|A4FUS1|A4FUS1_MOUSE MCG123443 OS=Mus musculus GN=Rps16 PE=1 SV=1	8	10	10	9	9	8	8	6	10	8	9	6	8	10	10	9	9	8	8	6	10	8	9	6	8	10	10	9	9	8	8	6	10	8	9	6	16.445	52.7	60.3	60.3	56.2	55.5
E9PYJ2;Q99NH2-3;E0CXR8;E0CZE2;Q99NH2-2;B7ZNY3;F6S7Z1;Q99NH2;G3XA13;A5D6P2;F6TSJ9;E0CZ83;E0CXL4;Q99NH2-5;Q99NH2-4;E0CX45;E0CY24;F6UGU7;Q4JJC0;E0CYB6;E0CXD3;F6TB42;B1ASY3	E9PYJ2;Q99NH2-3;E0CXR8;E0CZE2;Q99NH2-2;B7ZNY3;F6S7Z1;Q99NH2;G3XA13;A5D6P2;F6TSJ9;E0CZ83;E0CXL4;Q99NH2-5;Q99NH2-4;E0CX45;E0CY24;F6UGU7	15;15;15;15;15;15;15;15;15;15;14;14;13;12;12;12;12;9;7;2;2;2;1	15;15;15;15;15;15;15;15;15;15;14;14;13;12;12;12;12;9;7;2;2;2;1	14;14;14;14;14;14;14;14;14;14;13;13;12;12;12;11;11;9;7;1;1;2;0	Partitioning defective 3 homolog	Pard3	>tr|E9PYJ2|E9PYJ2_MOUSE Partitioning defective 3 homolog OS=Mus musculus GN=Pard3 PE=4 SV=1;>sp|Q99NH2-3|PARD3_MOUSE Isoform 3 of Partitioning defective 3 homolog OS=Mus musculus GN=Pard3;>tr|E0CXR8|E0CXR8_MOUSE Partitioning defective 3 homolog (Fragment)	8	4	3	4	6	6	6	6	6	5	7	7	8	4	3	4	6	6	6	6	6	5	7	7	8	4	3	4	5	6	6	6	6	4	7	7	81.326	16.3	9.2	6.2	7.8	11.9
Q9CPU0;A5GZX3	Q9CPU0;A5GZX3	7;7	7;7	7;7	Lactoylglutathione lyase	Glo1	>sp|Q9CPU0|LGUL_MOUSE Lactoylglutathione lyase OS=Mus musculus GN=Glo1 PE=1 SV=3;>tr|A5GZX3|A5GZX3_MOUSE Glyoxalase 1 OS=Mus musculus GN=Glo1 PE=2 SV=1	6	5	6	5	6	6	6	5	6	5	7	6	6	5	6	5	6	6	6	5	6	5	7	6	6	5	6	5	6	6	6	5	6	5	7	6	20.809	31	25.5	31	27.2	31
A5HNY3;Q9D9T6-3;Q6P8X3;F6UTK3;Q9D9T6-2;Q3V2M5;Q9D9T6	A5HNY3;Q9D9T6-3;Q6P8X3;F6UTK3;Q9D9T6-2;Q3V2M5;Q9D9T6	1;1;1;1;1;1;1	1;1;1;1;1;1;1	1;1;1;1;1;1;1	Spermatogenesis-associated protein 3	Spata3	>tr|A5HNY3|A5HNY3_MOUSE Spata3 variant 4 OS=Mus musculus GN=Spata3 PE=2 SV=1;>sp|Q9D9T6-3|SPTA3_MOUSE Isoform 3 of Spermatogenesis-associated protein 3 OS=Mus musculus GN=Spata3;>tr|Q6P8X3|Q6P8X3_MOUSE Spermatogenesis associated 3 OS=Mus musculus GN=Spata3	1	1	0	1	0	0	1	1	0	1	1	1	1	1	0	1	0	0	1	1	0	1	1	1	1	1	0	1	0	0	1	1	0	1	1	1	14.79	9.4	9.4	0	9.4	0
A6H5X4-3;A6H5X4;D3YZK6;A6H5X4-2;B4XVP9	A6H5X4-3;A6H5X4;D3YZK6;A6H5X4-2	8;8;6;6;1	8;8;6;6;1	8;8;6;6;1	PHD finger protein 11	Phf11	>sp|A6H5X4-3|PHF11_MOUSE Isoform 3 of PHD finger protein 11 OS=Mus musculus GN=Phf11;>sp|A6H5X4|PHF11_MOUSE PHD finger protein 11 OS=Mus musculus GN=Phf11 PE=2 SV=1;>tr|D3YZK6|D3YZK6_MOUSE Protein D14Ertd668e OS=Mus musculus GN=D14Ertd668e PE=4 SV=1;>sp|A6	4	5	4	5	7	5	5	4	6	4	5	2	4	5	4	5	7	5	5	4	6	4	5	2	4	5	4	5	7	5	5	4	6	4	5	2	36	21.2	20.3	19.1	19.4	24.4
A6H5Y3;Q8BUC4	A6H5Y3	10;1	10;1	10;1	Methionine synthase	Mtr	>sp|A6H5Y3|METH_MOUSE Methionine synthase OS=Mus musculus GN=Mtr PE=2 SV=1	1	3	1	1	2	2	0	2	1	2	2	2	1	3	1	1	2	2	0	2	1	2	2	2	1	3	1	1	2	2	0	2	1	2	2	2	139.07	1.1	3.1	1	1	1.9
A6H5Z3;Q9D4R7;F6Q3Q9;Q8C1X1;A6H5Z3-2	A6H5Z3;Q9D4R7;F6Q3Q9;Q8C1X1;A6H5Z3-2	2;1;1;1;1	2;1;1;1;1	2;1;1;1;1	Exocyst complex component 6B	Exoc6b	>sp|A6H5Z3|EXC6B_MOUSE Exocyst complex component 6B OS=Mus musculus GN=Exoc6b PE=2 SV=1;>tr|Q9D4R7|Q9D4R7_MOUSE Exocyst complex component 6B OS=Mus musculus GN=Exoc6b PE=2 SV=1;>tr|F6Q3Q9|F6Q3Q9_MOUSE Exocyst complex component 6B OS=Mus musculus GN=Exoc6b	1	0	1	1	1	1	1	2	1	1	0	0	1	0	1	1	1	1	1	2	1	1	0	0	1	0	1	1	1	1	1	2	1	1	0	0	94.128	1.5	0	1.5	1.5	1.5
A6H619-2;A6H619;F7ANA1;F6WXS6;D3YWH5;D6RI35	A6H619-2;A6H619	24;24;9;8;1;1	24;24;9;8;1;1	23;23;8;7;1;1	PHD and RING finger domain-containing protein 1	Phrf1	>sp|A6H619-2|PHRF1_MOUSE Isoform 2 of PHD and RING finger domain-containing protein 1 OS=Mus musculus GN=Phrf1;>sp|A6H619|PHRF1_MOUSE PHD and RING finger domain-containing protein 1 OS=Mus musculus GN=Phrf1 PE=1 SV=2	14	14	12	14	15	13	16	6	14	12	9	12	14	14	12	14	15	13	16	6	14	12	9	12	13	13	11	13	14	13	15	6	13	11	8	11	167.29	15.4	15.4	13.8	15.4	18.3
A6H630;A6H630-2;A6H630-4;A6H630-3;D6RG65	A6H630;A6H630-2	15;10;7;5;2	15;10;7;5;2	15;10;7;5;2	UPF0364 protein C6orf211 homolog		>sp|A6H630|CF211_MOUSE UPF0364 protein C6orf211 homolog OS=Mus musculus PE=2 SV=1;>sp|A6H630-2|CF211_MOUSE Isoform 2 of UPF0364 protein C6orf211 homolog OS=Mus musculus	4	3	4	1	4	8	5	5	5	6	3	4	4	3	4	1	4	8	5	5	5	6	3	4	4	3	4	1	4	8	5	5	5	6	3	4	50.548	15.3	13	12.5	2.5	14.4
G5E8Q7;A6H687	G5E8Q7;A6H687	1;1	1;1	1;1	SAC3 domain-containing protein 1	Sac3d1	>tr|G5E8Q7|G5E8Q7_MOUSE SAC3 domain containing 1, isoform CRA_c OS=Mus musculus GN=Sac3d1 PE=4 SV=1;>sp|A6H687|SAC31_MOUSE SAC3 domain-containing protein 1 OS=Mus musculus GN=Sac3d1 PE=1 SV=1	0	0	0	0	0	1	0	0	0	0	1	0	0	0	0	0	0	1	0	0	0	0	1	0	0	0	0	0	0	1	0	0	0	0	1	0	46.412	0	0	0	0	0
A6H6E9;F6SJC5	A6H6E9;F6SJC5	2;1	2;1	2;1	Tetratricopeptide repeat protein 23-like	Ttc23l	>sp|A6H6E9|TT23L_MOUSE Tetratricopeptide repeat protein 23-like OS=Mus musculus GN=Ttc23l PE=2 SV=1;>tr|F6SJC5|F6SJC5_MOUSE Tetratricopeptide repeat protein 23-like (Fragment) OS=Mus musculus GN=Ttc23l PE=4 SV=1	2	1	2	1	1	1	1	1	1	2	2	1	2	1	2	1	1	1	1	1	1	2	2	1	2	1	2	1	1	1	1	1	1	2	2	1	51.532	4.1	1.7	4.1	1.7	1.7
Q6ZWY8;A6H6H4	Q6ZWY8;A6H6H4	1;1	1;1	1;1	Thymosin beta-10	Tmsb10	>sp|Q6ZWY8|TYB10_MOUSE Thymosin beta-10 OS=Mus musculus GN=Tmsb10 PE=2 SV=3;>tr|A6H6H4|A6H6H4_MOUSE MCG125727 OS=Mus musculus GN=Tmsb10 PE=4 SV=1	0	0	1	0	0	1	1	0	0	1	1	0	0	0	1	0	0	1	1	0	0	1	1	0	0	0	1	0	0	1	1	0	0	1	1	0	5.0256	0	0	31.8	0	0
F6UK66;Q810U5-3;Q810U5;A6H6M8;Q810U5-2;Q3TNK7	F6UK66;Q810U5-3;Q810U5;A6H6M8;Q810U5-2;Q3TNK7	4;4;4;4;3;3	4;4;4;4;3;3	4;4;4;4;3;3	Coiled-coil domain-containing protein 50	Ccdc50	>tr|F6UK66|F6UK66_MOUSE Coiled-coil domain-containing protein 50 (Fragment) OS=Mus musculus GN=Ccdc50 PE=4 SV=1;>sp|Q810U5-3|CCD50_MOUSE Isoform 3 of Coiled-coil domain-containing protein 50 OS=Mus musculus GN=Ccdc50;>sp|Q810U5|CCD50_MOUSE Coiled-coil doma	1	1	1	0	1	1	1	2	1	0	1	1	1	1	1	0	1	1	1	2	1	0	1	1	1	1	1	0	1	1	1	2	1	0	1	1	29.684	3.9	2.7	3.9	0	3.9
A6H6N4;F2Z455;Q9R059;D6RJ68	A6H6N4;F2Z455;Q9R059	6;5;4;1	6;5;4;1	6;5;4;1	Four and a half LIM domains protein 3	Fhl3	>tr|A6H6N4|A6H6N4_MOUSE Four and a half LIM domains 3 OS=Mus musculus GN=Fhl3 PE=2 SV=1;>tr|F2Z455|F2Z455_MOUSE Four and a half LIM domains protein 3 OS=Mus musculus GN=Fhl3 PE=4 SV=1;>sp|Q9R059|FHL3_MOUSE Four and a half LIM domains protein 3 OS=Mus muscu	4	6	3	4	1	2	2	2	3	4	3	4	4	6	3	4	1	2	2	2	3	4	3	4	4	6	3	4	1	2	2	2	3	4	3	4	31.794	16.3	23.2	9.7	16.6	3.8
Q8CI61;A6H6S8	Q8CI61;A6H6S8	11;11	11;11	11;11	BAG family molecular chaperone regulator 4	Bag4	>sp|Q8CI61|BAG4_MOUSE BAG family molecular chaperone regulator 4 OS=Mus musculus GN=Bag4 PE=1 SV=2;>tr|A6H6S8|A6H6S8_MOUSE BCL2-associated athanogene 4 OS=Mus musculus GN=Bag4 PE=2 SV=1	7	4	9	6	6	7	6	7	7	6	6	6	7	4	9	6	6	7	6	7	7	6	6	6	7	4	9	6	6	7	6	7	7	6	6	6	49.094	23.9	12.7	33	19.5	23.4
A6PWK7;A6PWK9	A6PWK7	9;4	3;1	2;0		Atrx	>tr|A6PWK7|A6PWK7_MOUSE Alpha thalassemia/mental retardation syndrome X-linked homolog (Human) (Fragment) OS=Mus musculus GN=Atrx PE=4 SV=1	6	5	6	7	7	7	7	7	7	5	5	6	1	0	1	1	1	1	1	2	1	1	1	1	0	0	1	0	0	0	1	1	1	0	0	1	23.618	40.9	40.4	51.4	49	49
Q8BLM0;A6PWN2;A6PWN1	Q8BLM0;A6PWN2	6;6;1	6;6;1	6;6;1	Krueppel-like factor 8	Klf8	>sp|Q8BLM0|KLF8_MOUSE Krueppel-like factor 8 OS=Mus musculus GN=Klf8 PE=2 SV=1;>tr|A6PWN2|A6PWN2_MOUSE Kruppel-like factor 8 OS=Mus musculus GN=Klf8 PE=4 SV=1	5	4	5	2	6	4	6	1	6	4	5	4	5	4	5	2	6	4	6	1	6	4	5	4	5	4	5	2	6	4	6	1	6	4	5	4	38.845	13	8.2	11	5.6	13.2
Q9D084-2;A6PWQ3;A6PWQ2;Q9D084;H3BKU9;H3BIX1	Q9D084-2;A6PWQ3;A6PWQ2;Q9D084;H3BKU9	3;3;3;3;2;1	3;3;3;3;2;1	3;3;3;3;2;1	Centromere protein S	Apitd1	>sp|Q9D084-2|CENPS_MOUSE Isoform 2 of Centromere protein S OS=Mus musculus GN=Apitd1;>tr|A6PWQ3|A6PWQ3_MOUSE Apoptosis-inducing, TAF9-like domain 1 OS=Mus musculus GN=Apitd1 PE=4 SV=1;>tr|A6PWQ2|A6PWQ2_MOUSE Apoptosis-inducing, TAF9-like domain 1 OS=Mus mu	1	0	1	1	2	2	1	1	1	1	0	0	1	0	1	1	2	2	1	1	1	1	0	0	1	0	1	1	2	2	1	1	1	1	0	0	8.835	19.7	0	19.7	19.7	28.9
Q8C5G6;Q9QZ06;A6PWS1;A9JEI5	Q8C5G6;Q9QZ06;A6PWS1;A9JEI5	2;2;2;1	2;2;2;1	2;2;2;1	Toll-interacting protein	Tollip	>tr|Q8C5G6|Q8C5G6_MOUSE Toll interacting protein OS=Mus musculus GN=Tollip PE=2 SV=1;>sp|Q9QZ06|TOLIP_MOUSE Toll-interacting protein OS=Mus musculus GN=Tollip PE=1 SV=1;>tr|A6PWS1|A6PWS1_MOUSE Toll interacting protein OS=Mus musculus GN=Tollip PE=4 SV=1;>t	2	0	2	0	1	1	2	1	2	1	1	1	2	0	2	0	1	1	2	1	2	1	1	1	2	0	2	0	1	1	2	1	2	1	1	1	24.54	12.3	0	12.3	0	6.4
A6PWY4;A6PWY4-2;A6PWY4-3	A6PWY4;A6PWY4-2	23;22;6	23;22;6	23;22;6	WD repeat-containing protein 76	Wdr76	>sp|A6PWY4|WDR76_MOUSE WD repeat-containing protein 76 OS=Mus musculus GN=Wdr76 PE=2 SV=1;>sp|A6PWY4-2|WDR76_MOUSE Isoform 2 of WD repeat-containing protein 76 OS=Mus musculus GN=Wdr76	14	13	16	14	14	17	14	14	13	13	17	16	14	13	16	14	14	17	14	14	13	13	17	16	14	13	16	14	14	17	14	14	13	13	17	16	69.007	25.7	24.6	29.9	25.6	25.4
Q80XP8;A6X915;D6RG49;Q80XP8-2	Q80XP8;A6X915;D6RG49	14;14;9;2	14;14;9;2	13;13;8;2	Protein FAM76B	Fam76b	>sp|Q80XP8|FA76B_MOUSE Protein FAM76B OS=Mus musculus GN=Fam76b PE=2 SV=1;>tr|A6X915|A6X915_MOUSE Novel protein (2810485I05Rik) OS=Mus musculus GN=Fam76b PE=4 SV=1;>tr|D6RG49|D6RG49_MOUSE Protein FAM76B OS=Mus musculus GN=Fam76b PE=4 SV=1	11	6	13	10	12	11	13	7	12	13	12	11	11	6	13	10	12	11	13	7	12	13	12	11	10	6	12	9	11	10	12	6	11	12	11	10	38.555	33.3	19.2	39.5	33.9	37.5
A6X919;A6X919-2;A6X919-3	A6X919;A6X919-2	3;2;1	3;2;1	3;2;1	Probable C-mannosyltransferase DPY19L1	Dpy19l1	>sp|A6X919|D19L1_MOUSE Protein dpy-19 homolog 1 OS=Mus musculus GN=Dpy19l1 PE=2 SV=1;>sp|A6X919-2|D19L1_MOUSE Isoform 2 of Protein dpy-19 homolog 1 OS=Mus musculus GN=Dpy19l1	2	1	1	1	1	1	2	0	0	1	2	0	2	1	1	1	1	1	2	0	0	1	2	0	2	1	1	1	1	1	2	0	0	1	2	0	84.186	3.1	1.9	1.2	1.9	1.2
O35075;A6X962	O35075;A6X962	4;4	4;4	4;4	Down syndrome critical region protein 3 homolog	Dscr3	>sp|O35075|DSCR3_MOUSE Down syndrome critical region protein 3 homolog OS=Mus musculus GN=Dscr3 PE=2 SV=1;>tr|A6X962|A6X962_MOUSE Down syndrome critical region gene 3 OS=Mus musculus GN=Dscr3 PE=4 SV=1	1	3	0	1	1	1	0	1	0	1	1	1	1	3	0	1	1	1	0	1	0	1	1	1	1	3	0	1	1	1	0	1	0	1	1	1	32.97	6.4	14.5	0	6.4	6.4
Q8BHG9;A6X966	Q8BHG9;A6X966	14;14	14;14	14;14	CGG triplet repeat-binding protein 1	Cggbp1	>sp|Q8BHG9|CGBP1_MOUSE CGG triplet repeat-binding protein 1 OS=Mus musculus GN=Cggbp1 PE=2 SV=1;>tr|A6X966|A6X966_MOUSE CGG triplet repeat binding protein 1 OS=Mus musculus GN=Cggbp1 PE=4 SV=1	12	10	13	11	13	12	13	12	13	12	12	13	12	10	13	11	13	12	13	12	13	12	12	13	12	10	13	11	13	12	13	12	13	12	12	13	18.761	74.9	68.3	74.3	69.5	74.9
Q9ERL7;A7VJA4;D3Z2F6;D3YY16	Q9ERL7;A7VJA4;D3Z2F6;D3YY16	4;4;2;2	3;3;1;1	3;3;1;1	Glia maturation factor gamma	Gmfg	>sp|Q9ERL7|GMFG_MOUSE Glia maturation factor gamma OS=Mus musculus GN=Gmfg PE=1 SV=1;>tr|A7VJA4|A7VJA4_MOUSE Glia maturation factor gamma OS=Mus musculus GN=Gmfg PE=2 SV=1;>tr|D3Z2F6|D3Z2F6_MOUSE Protein Gm9835 (Fragment) OS=Mus musculus GN=Gmfg PE=4 SV=1;	3	1	2	2	3	2	3	3	2	2	1	1	2	1	2	1	2	2	2	2	1	2	0	0	2	1	2	1	2	2	2	2	1	2	0	0	16.748	28.9	7.7	22.5	16.2	28.9
Q9D221;Q99KP3;A7VMV2	Q9D221;Q99KP3;A7VMV2	1;1;1	1;1;1	1;1;1	Lambda-crystallin homolog	Cryl1	>tr|Q9D221|Q9D221_MOUSE Lambda-crystallin homolog OS=Mus musculus GN=Cryl1 PE=2 SV=1;>sp|Q99KP3|CRYL1_MOUSE Lambda-crystallin homolog OS=Mus musculus GN=Cryl1 PE=2 SV=3;>tr|A7VMV2|A7VMV2_MOUSE Crystallin, lamda 1, isoform CRA_a OS=Mus musculus GN=Cryl1 PE=	1	1	1	0	0	1	0	0	0	0	0	0	1	1	1	0	0	1	0	0	0	0	0	0	1	1	1	0	0	1	0	0	0	0	0	0	14.838	12.9	12.9	12.9	0	0
Q91WK7;A7YB12;F6QTQ3;D6REF6;B7ZBY0	Q91WK7;A7YB12;F6QTQ3;D6REF6;B7ZBY0	2;2;1;1;1	2;2;1;1;1	2;2;1;1;1	Ankyrin repeat domain-containing protein 54	Ankrd54	>sp|Q91WK7|ANR54_MOUSE Ankyrin repeat domain-containing protein 54 OS=Mus musculus GN=Ankrd54 PE=1 SV=1;>tr|A7YB12|A7YB12_MOUSE Ankyrin repeat domain 54 OS=Mus musculus GN=Ankrd54 PE=2 SV=1;>tr|F6QTQ3|F6QTQ3_MOUSE Ankyrin repeat domain-containing protein 5	0	0	1	0	0	0	0	0	2	0	0	2	0	0	1	0	0	0	0	0	2	0	0	2	0	0	1	0	0	0	0	0	2	0	0	2	32.485	0	0	4.3	0	0
A8C756;A8C756-2;A8C756-3;A8C756-4;A8C756-5	A8C756	16;5;4;3;2	16;5;4;3;2	16;5;4;3;2	Thyroid adenoma-associated protein homolog	Thada	>sp|A8C756|THADA_MOUSE Thyroid adenoma-associated protein homolog OS=Mus musculus GN=Thada PE=2 SV=1	5	3	1	2	3	1	6	4	7	5	4	2	5	3	1	2	3	1	6	4	7	5	4	2	5	3	1	2	3	1	6	4	7	5	4	2	217.29	3.4	2.1	0.6	1.4	2.1
P61982;A8IP69	P61982;A8IP69	18;18	15;15	12;12	14-3-3 protein gamma;14-3-3 protein gamma, N-terminally processed	Ywhag	>sp|P61982|1433G_MOUSE 14-3-3 protein gamma OS=Mus musculus GN=Ywhag PE=1 SV=2;>tr|A8IP69|A8IP69_MOUSE 14-3-3 protein gamma subtype OS=Mus musculus GN=Ywhag PE=2 SV=1	12	11	13	10	13	14	13	14	13	12	14	10	9	8	10	7	10	11	10	11	10	9	11	7	7	6	8	5	8	9	8	9	8	7	9	5	28.302	39.3	39.7	47	39.3	47.4
Q9JMK2;A8Y308;Q3TYE1;A8Y2Z9;A8Y2Z5	Q9JMK2;A8Y308;Q3TYE1	16;16;11;5;3	16;16;11;5;3	7;7;2;1;1	Casein kinase I isoform epsilon	Csnk1e	>sp|Q9JMK2|KC1E_MOUSE Casein kinase I isoform epsilon OS=Mus musculus GN=Csnk1e PE=1 SV=2;>tr|A8Y308|A8Y308_MOUSE Casein kinase 1, epsilon OS=Mus musculus GN=Csnk1e PE=3 SV=1;>tr|Q3TYE1|Q3TYE1_MOUSE Casein kinase 1, epsilon OS=Mus musculus GN=Csnk1e PE=2 S	9	12	9	12	13	13	12	9	11	11	11	11	9	12	9	12	13	13	12	9	11	11	11	11	4	7	3	7	5	6	4	5	4	5	4	4	47.321	24.3	35.3	23.8	36.5	33.7
P63154;A8Y5L3	P63154;A8Y5L3	39;39	39;39	30;30	Crooked neck-like protein 1	Crnkl1	>sp|P63154|CRNL1_MOUSE Crooked neck-like protein 1 OS=Mus musculus GN=Crnkl1 PE=2 SV=1;>tr|A8Y5L3|A8Y5L3_MOUSE Crn, crooked neck-like 1 (Drosophila) OS=Mus musculus GN=Crnkl1 PE=4 SV=1	30	26	31	30	28	33	32	27	28	24	27	28	30	26	31	30	28	33	32	27	28	24	27	28	23	21	22	22	21	25	24	20	20	18	20	21	83.415	39.9	37.1	44.3	41.3	38.6
Q9EQ06;A8Y5N3;Q9EQ06-2;A8Y5N2;A8Y5N4;Q8VCR2-2;A8Y5N5;Q8VCR2;A8Y5N6	Q9EQ06;A8Y5N3;Q9EQ06-2;A8Y5N2	8;8;7;7;3;3;3;3;3	8;8;7;7;3;3;3;3;3	8;8;7;7;3;3;3;3;3	Estradiol 17-beta-dehydrogenase 11	Hsd17b11	>sp|Q9EQ06|DHB11_MOUSE Estradiol 17-beta-dehydrogenase 11 OS=Mus musculus GN=Hsd17b11 PE=2 SV=1;>tr|A8Y5N3|A8Y5N3_MOUSE Dehydrogenase/reductase (SDR family) member 8, isoform CRA_b OS=Mus musculus GN=Hsd17b11 PE=3 SV=1;>sp|Q9EQ06-2|DHB11_MOUSE Isoform 2 of	3	2	0	1	3	2	3	1	1	4	6	4	3	2	0	1	3	2	3	1	1	4	6	4	3	2	0	1	3	2	3	1	1	4	6	4	32.88	8.1	5.4	0	3.7	10.4
Q99LC9;A9C490	Q99LC9;A9C490	3;3	3;3	3;3	Peroxisome assembly factor 2	Pex6	>sp|Q99LC9|PEX6_MOUSE Peroxisome assembly factor 2 OS=Mus musculus GN=Pex6 PE=2 SV=1;>tr|A9C490|A9C490_MOUSE Peroxisomal biogenesis factor 6 OS=Mus musculus GN=Pex6 PE=3 SV=1	0	1	1	1	0	1	1	1	0	1	0	2	0	1	1	1	0	1	1	1	0	1	0	2	0	1	1	1	0	1	1	1	0	1	0	2	104.55	0	1	1	1	0
Q8VE73;A9C491;Q8VE73-3;E9Q6H4;F6Q1R4	Q8VE73;A9C491;Q8VE73-3	18;18;17;6;3	18;18;17;6;3	16;16;15;5;3	Cullin-7	Cul7	>sp|Q8VE73|CUL7_MOUSE Cullin-7 OS=Mus musculus GN=Cul7 PE=1 SV=2;>tr|A9C491|A9C491_MOUSE Cullin 7 OS=Mus musculus GN=Cul7 PE=2 SV=1;>sp|Q8VE73-3|CUL7_MOUSE Isoform 2 of Cullin-7 OS=Mus musculus GN=Cul7	3	4	3	4	0	2	4	4	2	6	3	4	3	4	3	4	0	2	4	4	2	6	3	4	3	4	3	4	0	2	4	4	2	6	3	3	192.29	3	3.8	2.7	3.3	0
Q8R1N4;B0FTY3;Q8R1N4-2;Q8R1N4-3;B1AS63;Q8R1N4-4	Q8R1N4;B0FTY3;Q8R1N4-2;Q8R1N4-3	9;9;6;5;4;3	9;9;6;5;4;3	9;9;6;5;4;3	NudC domain-containing protein 3	Nudcd3	>sp|Q8R1N4|NUDC3_MOUSE NudC domain-containing protein 3 OS=Mus musculus GN=Nudcd3 PE=2 SV=3;>tr|B0FTY3|B0FTY3_MOUSE NudC domain containing 3, isoform CRA_a OS=Mus musculus GN=Nudcd3 PE=2 SV=1;>sp|Q8R1N4-2|NUDC3_MOUSE Isoform 2 of NudC domain-containing pro	7	2	5	1	4	7	8	8	5	7	5	6	7	2	5	1	4	7	8	8	5	7	5	6	7	2	5	1	4	7	8	8	5	7	5	6	40.89	25.1	8	20.4	3	15.4
B0QZT2;Q5SS80;Q5SS80-2;Q5SS84	B0QZT2;Q5SS80;Q5SS80-2	5;5;4;1	5;5;4;1	5;5;4;1	Dehydrogenase/reductase SDR family member 13	Dhrs13	>tr|B0QZT2|B0QZT2_MOUSE Dehydrogenase/reductase (SDR family) member 13 OS=Mus musculus GN=Dhrs13 PE=4 SV=1;>sp|Q5SS80|DHR13_MOUSE Dehydrogenase/reductase SDR family member 13 OS=Mus musculus GN=Dhrs13 PE=1 SV=1;>sp|Q5SS80-2|DHR13_MOUSE Isoform 2 of Dehydro	0	0	3	2	2	0	3	2	2	0	2	1	0	0	3	2	2	0	3	2	2	0	2	1	0	0	3	2	2	0	3	2	2	0	2	1	35.708	0	0	15.6	13.2	7.1
D6RIQ0;Q9CQJ7-2;B0QZU0;Q9CQJ7;Q5SRU0;B0QZU1	D6RIQ0;Q9CQJ7-2;B0QZU0;Q9CQJ7;Q5SRU0	3;3;3;3;3;1	3;3;3;3;3;1	3;3;3;3;3;1	Securin	Pttg1	>tr|D6RIQ0|D6RIQ0_MOUSE Securin OS=Mus musculus GN=Pttg1 PE=4 SV=1;>sp|Q9CQJ7-2|PTTG1_MOUSE Isoform 2 of Securin OS=Mus musculus GN=Pttg1;>tr|B0QZU0|B0QZU0_MOUSE Pituitary tumor-transforming 1 OS=Mus musculus GN=Pttg1 PE=4 SV=1;>sp|Q9CQJ7|PTTG1_MOUSE Secur	0	0	1	0	1	1	0	0	1	0	0	0	0	0	1	0	1	1	0	0	1	0	0	0	0	0	1	0	1	1	0	0	1	0	0	0	13.233	0	0	13.1	0	13.1
Q8BVY4;B0QZW5;B0QZW4	Q8BVY4;B0QZW5;B0QZW4	2;2;2	2;2;2	2;2;2		Supt3	>tr|Q8BVY4|Q8BVY4_MOUSE Protein Supt3h OS=Mus musculus GN=Supt3h PE=2 SV=1;>tr|B0QZW5|B0QZW5_MOUSE Protein Supt3h (Fragment) OS=Mus musculus GN=Supt3h PE=4 SV=1;>tr|B0QZW4|B0QZW4_MOUSE Protein Supt3h (Fragment) OS=Mus musculus GN=Supt3h PE=4 SV=1	0	1	0	1	0	0	0	1	0	0	1	0	0	1	0	1	0	0	0	1	0	0	1	0	0	1	0	1	0	0	0	1	0	0	1	0	41.236	0	3.7	0	3.7	0
Q8BHD8;B0R0C8;F6SPX7;B0R0C7;B0R0D0	Q8BHD8;B0R0C8;F6SPX7;B0R0C7;B0R0D0	4;4;3;3;2	4;4;3;3;2	4;4;3;3;2	Protein-L-isoaspartate O-methyltransferase domain-containing protein 2	Pcmtd2	>sp|Q8BHD8|PCMD2_MOUSE Protein-L-isoaspartate O-methyltransferase domain-containing protein 2 OS=Mus musculus GN=Pcmtd2 PE=2 SV=1;>tr|B0R0C8|B0R0C8_MOUSE Protein-L-isoaspartate (D-aspartate) O-methyltransferase domain containing 2 OS=Mus musculus GN=Pcmtd2	1	1	2	2	3	2	2	1	3	2	3	2	1	1	2	2	3	2	2	1	3	2	3	2	1	1	2	2	3	2	2	1	3	2	3	2	40.755	3.3	3.9	7	8.9	9.2
Q9CQZ7;B0R0C9	Q9CQZ7;B0R0C9	2;2	2;2	2;2	DNA-directed RNA polymerase III subunit RPC10	Polr3k	>sp|Q9CQZ7|RPC10_MOUSE DNA-directed RNA polymerase III subunit RPC10 OS=Mus musculus GN=Polr3k PE=2 SV=1;>tr|B0R0C9|B0R0C9_MOUSE DNA-directed RNA polymerase subunit OS=Mus musculus GN=Polr3k PE=3 SV=1	1	1	1	1	1	1	1	1	2	1	1	1	1	1	1	1	1	1	1	1	2	1	1	1	1	1	1	1	1	1	1	1	2	1	1	1	12.33	13	13	13	13	17.6
B0R0D2;Q9D9M5	B0R0D2;Q9D9M5	1;1	1;1	1;1	Pyridoxal phosphate phosphatase PHOSPHO2	Phospho2	>tr|B0R0D2|B0R0D2_MOUSE Phosphatase, orphan 2 (Fragment) OS=Mus musculus GN=Phospho2 PE=4 SV=1;>sp|Q9D9M5|PHOP2_MOUSE Pyridoxal phosphate phosphatase PHOSPHO2 OS=Mus musculus GN=Phospho2 PE=2 SV=1	1	0	0	1	1	0	1	0	0	0	0	0	1	0	0	1	1	0	1	0	0	0	0	0	1	0	0	1	1	0	1	0	0	0	0	0	5.9778	21.6	0	0	21.6	21.6
B0R0S4;A2AUF7;Q8VCH5;D6RGR6;D6RHN6	B0R0S4;A2AUF7;Q8VCH5	5;4;4;1;1	5;4;4;1;1	5;4;4;1;1	Rab9 effector protein with kelch motifs	Rabepk	>tr|B0R0S4|B0R0S4_MOUSE Rab9 effector protein with kelch motifs OS=Mus musculus GN=Rabepk PE=4 SV=1;>tr|A2AUF7|A2AUF7_MOUSE Rab9 effector protein with kelch motifs OS=Mus musculus GN=Rabepk PE=4 SV=1;>sp|Q8VCH5|RABEK_MOUSE Rab9 effector protein with kelch	3	1	1	1	3	4	3	1	1	2	1	3	3	1	1	1	3	4	3	1	1	2	1	3	3	1	1	1	3	4	3	1	1	2	1	3	40.207	10.2	4	3	3	10.2
B0V2M3;E9QLT2;Q99PP2;B8JJA0;G3X980;Q99PP2-2	B0V2M3;E9QLT2;Q99PP2	43;42;42;17;16;16	43;42;42;17;16;16	43;42;42;17;16;16	Zinc finger protein 318	Zfp318;Znf318	>tr|B0V2M3|B0V2M3_MOUSE Protein Zfp318 OS=Mus musculus GN=Zfp318 PE=4 SV=1;>tr|E9QLT2|E9QLT2_MOUSE Protein Zfp318 OS=Mus musculus GN=Zfp318 PE=4 SV=1;>sp|Q99PP2|ZN318_MOUSE Zinc finger protein 318 (Fragment) OS=Mus musculus GN=Znf318 PE=1 SV=2	21	24	24	22	20	16	26	16	23	20	20	29	21	24	24	22	20	16	26	16	23	20	20	29	21	24	24	22	20	16	26	16	23	20	20	29	246.32	12.8	14.4	13.9	12.7	11.4
Q91VY5;B0V2M8;Q91VY5-2;B0V2M9;F7BTY2;B0V2M7	Q91VY5;B0V2M8;Q91VY5-2;B0V2M9	16;16;15;15;7;5	15;15;14;14;7;5	15;15;14;14;7;5	Lysine-specific demethylase 4B	Kdm4b	>sp|Q91VY5|KDM4B_MOUSE Lysine-specific demethylase 4B OS=Mus musculus GN=Kdm4b PE=1 SV=1;>tr|B0V2M8|B0V2M8_MOUSE Jumonji domain containing 2B OS=Mus musculus GN=Kdm4b PE=4 SV=1;>sp|Q91VY5-2|KDM4B_MOUSE Isoform 2 of Lysine-specific demethylase 4B OS=Mus mus	5	10	13	7	11	12	8	7	12	9	9	10	5	9	12	6	10	11	7	6	11	9	9	9	5	9	12	6	10	11	7	6	11	9	9	9	121.6	5.8	10.3	15.7	8.8	13.3
Q9ESU6;B0V2V7;Q3UH70;Q9ESU6-2;B2RSE4;B0V2V8;B0V2V6;D6RGP2	Q9ESU6;B0V2V7;Q3UH70;Q9ESU6-2;B2RSE4;B0V2V8	39;39;39;26;26;26;19;5	35;35;35;22;22;22;18;5	30;30;30;17;17;17;14;5	Bromodomain-containing protein 4	Brd4	>sp|Q9ESU6|BRD4_MOUSE Bromodomain-containing protein 4 OS=Mus musculus GN=Brd4 PE=1 SV=1;>tr|B0V2V7|B0V2V7_MOUSE Bromodomain containing 4 OS=Mus musculus GN=Brd4 PE=4 SV=1;>tr|Q3UH70|Q3UH70_MOUSE Bromodomain-containing protein 4 OS=Mus musculus GN=Brd4 PE=	31	32	34	30	34	33	32	32	32	32	32	34	28	29	31	27	31	30	29	29	29	30	30	30	23	25	26	22	27	26	24	25	24	25	25	25	155.92	25.5	24.5	27.9	23.5	29.4
B0V2W5	B0V2W5	1	1	1		Zfp472	>tr|B0V2W5|B0V2W5_MOUSE Protein Zfp472 OS=Mus musculus GN=Zfp472 PE=4 SV=1	0	0	0	0	0	0	0	0	0	0	0	0	0	0	0	0	0	0	0	0	0	0	0	0	0	0	0	0	0	0	0	0	0	0	0	0	62.186	0	0	0	0	0
Q9D0F4;B1APM8;Q5SZT7	Q9D0F4;B1APM8	9;9;4	9;9;4	9;9;4	NF-kappa-B-activating protein	Nkap	>sp|Q9D0F4|NKAP_MOUSE NF-kappa-B-activating protein OS=Mus musculus GN=Nkap PE=1 SV=1;>tr|B1APM8|B1APM8_MOUSE NFKB activating protein OS=Mus musculus GN=Nkap PE=4 SV=1	6	3	8	5	6	4	5	4	5	3	4	4	6	3	8	5	6	4	5	4	5	3	4	4	6	3	8	5	6	4	5	4	5	3	4	4	47.227	21.2	15.2	23.9	20.7	21.4
P19001;CON__P19001;B1AQ78	P19001;CON__P19001;B1AQ78	24;24;24	16;16;16	13;13;13	Keratin, type I cytoskeletal 19	Krt19	>sp|P19001|K1C19_MOUSE Keratin, type I cytoskeletal 19 OS=Mus musculus GN=Krt19 PE=1 SV=1;>P19001 SWISS-PROT:P19001 Tax_Id=10090 Gene_Symbol=Krt19 Keratin, type I cytoskeletal 19;>tr|B1AQ78|B1AQ78_MOUSE Keratin 19 OS=Mus musculus GN=Krt19 PE=2 SV=1	7	10	22	21	4	7	10	11	13	4	5	4	2	5	14	15	0	3	5	7	7	0	0	0	2	5	12	12	0	3	5	6	7	0	0	0	44.541	15.9	27.3	60.3	62	7.9
Q9Z2R6;Q3V299;B1AQD9;B1AQD7	Q9Z2R6;Q3V299;B1AQD9	3;3;3;1	2;2;2;0	2;2;2;0	Protein unc-119 homolog A	Unc119	>sp|Q9Z2R6|U119A_MOUSE Protein unc-119 homolog A OS=Mus musculus GN=Unc119 PE=1 SV=1;>tr|Q3V299|Q3V299_MOUSE Unc-119 homolog (C. elegans) OS=Mus musculus GN=Unc119 PE=2 SV=1;>tr|B1AQD9|B1AQD9_MOUSE Protein unc-119 homolog A OS=Mus musculus GN=Unc119 PE=4 S	1	0	1	0	2	3	2	1	2	2	2	2	1	0	1	0	1	2	2	0	2	1	1	1	1	0	1	0	1	2	2	0	2	1	1	1	27.01	7.9	0	6.2	0	10
P05063;B1AQE0	P05063;B1AQE0	3;3	1;1	1;1	Fructose-bisphosphate aldolase C	Aldoc	>sp|P05063|ALDOC_MOUSE Fructose-bisphosphate aldolase C OS=Mus musculus GN=Aldoc PE=1 SV=4;>tr|B1AQE0|B1AQE0_MOUSE Fructose-bisphosphate aldolase OS=Mus musculus GN=Aldoc PE=3 SV=1	2	1	1	0	2	2	1	0	1	3	1	2	0	1	0	0	0	0	0	0	0	1	0	0	0	1	0	0	0	0	0	0	0	1	0	0	39.394	9.6	6.3	1.9	0	9.6
Q9D7X3;B1AQF3;B1AQF4;H3BKL8;Q3V2Y9;H3BKD1	Q9D7X3;B1AQF3;B1AQF4;H3BKL8;Q3V2Y9	5;5;5;4;3;2	5;5;5;4;3;2	5;5;5;4;3;2	Dual specificity protein phosphatase 3	Dusp3	>sp|Q9D7X3|DUS3_MOUSE Dual specificity protein phosphatase 3 OS=Mus musculus GN=Dusp3 PE=1 SV=1;>tr|B1AQF3|B1AQF3_MOUSE Dual specificity phosphatase 3 (Vaccinia virus phosphatase VH1-related) OS=Mus musculus GN=Dusp3 PE=4 SV=1;>tr|B1AQF4|B1AQF4_MOUSE Dual	3	1	5	4	2	1	2	1	1	2	0	2	3	1	5	4	2	1	2	1	1	2	0	2	3	1	5	4	2	1	2	1	1	2	0	2	20.472	23.8	6.5	40.5	32.4	17.3
B1AQJ2;B0QZF8;E9Q5N0	B1AQJ2;B0QZF8	43;35;5	43;35;5	43;35;5	Ubiquitin carboxyl-terminal hydrolase 36	Usp36	>sp|B1AQJ2|UBP36_MOUSE Ubiquitin carboxyl-terminal hydrolase 36 OS=Mus musculus GN=Usp36 PE=2 SV=1;>tr|B0QZF8|B0QZF8_MOUSE Ubiquitin carboxyl-terminal hydrolase 36 (Fragment) OS=Mus musculus GN=Usp36 PE=4 SV=1	21	21	31	27	28	27	27	21	28	22	19	27	21	21	31	27	28	27	27	21	28	22	19	27	21	21	31	27	28	27	27	21	28	22	19	27	119.91	24.3	25.7	36.8	30.1	36.1
P04184;B1AQK8	P04184;B1AQK8	11;11	11;11	11;11	Thymidine kinase, cytosolic	Tk1	>sp|P04184|KITH_MOUSE Thymidine kinase, cytosolic OS=Mus musculus GN=Tk1 PE=2 SV=3;>tr|B1AQK8|B1AQK8_MOUSE Thymidine kinase OS=Mus musculus GN=Tk1 PE=3 SV=1	4	4	3	4	7	6	3	4	4	6	6	3	4	4	3	4	7	6	3	4	4	6	6	3	4	4	3	4	7	6	3	4	4	6	6	3	25.776	21	22.3	14.6	21.9	39.9
O35718;B1AQL6	O35718;B1AQL6	2;2	2;2	2;2	Suppressor of cytokine signaling 3	Socs3	>sp|O35718|SOCS3_MOUSE Suppressor of cytokine signaling 3 OS=Mus musculus GN=Socs3 PE=1 SV=1;>tr|B1AQL6|B1AQL6_MOUSE Suppressor of cytokine signaling 3 OS=Mus musculus GN=Socs3 PE=4 SV=1	0	0	0	0	1	0	1	0	0	0	0	0	0	0	0	0	1	0	1	0	0	0	0	0	0	0	0	0	1	0	1	0	0	0	0	0	24.776	0	0	0	0	6.7
F8VQ11;Q69ZH9;B1AQY2;D6RDB5;Q69ZH9-2	F8VQ11;Q69ZH9;B1AQY2;D6RDB5	6;6;6;5;1	6;6;6;5;1	6;6;6;5;1	Rho GTPase-activating protein 23	Arhgap23	>tr|F8VQ11|F8VQ11_MOUSE Rho GTPase-activating protein 23 OS=Mus musculus GN=Arhgap23 PE=4 SV=1;>sp|Q69ZH9|RHG23_MOUSE Rho GTPase-activating protein 23 OS=Mus musculus GN=Arhgap23 PE=1 SV=2;>tr|B1AQY2|B1AQY2_MOUSE Rho GTPase activating protein 23 OS=Mus mus	1	0	1	0	1	1	2	2	0	3	1	1	1	0	1	0	1	1	2	2	0	3	1	1	1	0	1	0	1	1	2	2	0	3	1	1	139.31	1.3	0	0.9	0	0.9
Q8CHH9;B1AQY8;Q8CHH9-2;B7ZC46;B1AQY9;B1AQZ0;F7C5C1	Q8CHH9;B1AQY8;Q8CHH9-2;B7ZC46;B1AQY9;B1AQZ0;F7C5C1	4;4;4;4;4;4;2	2;2;2;2;2;2;1	2;2;2;2;2;2;1	Septin-8	2008-09-01	>sp|Q8CHH9|SEPT8_MOUSE Septin-8 OS=Mus musculus GN=Sept8 PE=1 SV=4;>tr|B1AQY8|B1AQY8_MOUSE Septin 8 OS=Mus musculus GN=Sept8 PE=3 SV=1;>sp|Q8CHH9-2|SEPT8_MOUSE Isoform 2 of Septin-8 OS=Mus musculus GN=Sept8;>tr|B7ZC46|B7ZC46_MOUSE Septin 8 OS=Mus musculus	1	1	1	2	1	2	1	2	2	2	1	1	0	0	1	0	0	0	0	0	1	0	0	0	0	0	1	0	0	0	0	0	1	0	0	0	49.812	1.9	4.4	4.7	6.3	1.9
Q3TET1;E9PYA1;Q3UI47;P28741;B1AQZ2;B1AQZ5	Q3TET1;E9PYA1;Q3UI47;P28741;B1AQZ2	3;3;3;3;3;1	2;2;2;2;2;1	1;1;1;1;1;1	Kinesin-like protein KIF3A	Kif3a	>tr|Q3TET1|Q3TET1_MOUSE Kinesin-like protein KIF3A OS=Mus musculus GN=Kif3a PE=2 SV=1;>tr|E9PYA1|E9PYA1_MOUSE Kinesin-like protein KIF3A OS=Mus musculus GN=Kif3a PE=3 SV=1;>tr|Q3UI47|Q3UI47_MOUSE Kinesin family member 3A OS=Mus musculus GN=Kif3a PE=2 SV=1;	1	1	1	0	1	2	1	1	1	2	1	2	0	1	0	0	0	1	0	0	0	1	0	1	0	0	0	0	0	0	0	0	0	0	0	1	79.444	1.6	1.9	1.6	0	1.6
P23798;B1AR02;A2ASR6;A2ASR7;A2ASR8	P23798;B1AR02	6;6;2;2;2	6;6;2;2;2	4;4;0;0;0	Polycomb group RING finger protein 2	Pcgf2	>sp|P23798|PCGF2_MOUSE Polycomb group RING finger protein 2 OS=Mus musculus GN=Pcgf2 PE=1 SV=2;>tr|B1AR02|B1AR02_MOUSE Polycomb group ring finger 2 OS=Mus musculus GN=Pcgf2 PE=4 SV=1	4	3	5	3	3	4	4	3	4	5	3	4	4	3	5	3	3	4	4	3	4	5	3	4	3	2	3	2	3	3	3	2	3	4	2	3	37.723	12.3	8.8	13.2	8.8	9.9
B1AR09;B1AR10	B1AR09;B1AR10	5;5	5;5	5;5		Mllt6	>tr|B1AR09|B1AR09_MOUSE Myeloid/lymphoid or mixed lineage-leukemia translocation to 6 homolog (Drosophila) OS=Mus musculus GN=Mllt6 PE=4 SV=1;>tr|B1AR10|B1AR10_MOUSE Myeloid/lymphoid or mixed lineage-leukemia translocation to 6 homolog (Drosophila) OS=Mus	4	4	3	3	2	2	3	1	2	4	1	3	4	4	3	3	2	2	3	1	2	4	1	3	4	4	3	3	2	2	3	1	2	4	1	3	110.56	6.7	6.7	5.3	5.3	3.4
F7C528;E9Q614;B1AR17;F6V4V3	F7C528;E9Q614;B1AR17	26;26;26;4	8;8;8;2	8;8;8;2		Chd3	>tr|F7C528|F7C528_MOUSE Protein Chd3 (Fragment) OS=Mus musculus GN=Chd3 PE=4 SV=1;>tr|E9Q614|E9Q614_MOUSE Protein Chd3 OS=Mus musculus GN=Chd3 PE=4 SV=1;>tr|B1AR17|B1AR17_MOUSE Chromodomain helicase DNA binding protein 3 OS=Mus musculus GN=Chd3 PE=4 SV=1	18	13	16	15	18	18	16	15	15	16	17	18	3	2	1	0	2	3	1	1	0	2	0	2	3	2	1	0	2	3	1	1	0	2	0	2	213.92	10.4	8	8.9	7.6	9.5
B1AR28;P50544;B1AR27	B1AR28;P50544;B1AR27	1;1;1	1;1;1	1;1;1	Very long-chain specific acyl-CoA dehydrogenase, mitochondrial	Acadvl	>tr|B1AR28|B1AR28_MOUSE Acyl-Coenzyme A dehydrogenase, very long chain OS=Mus musculus GN=Acadvl PE=3 SV=1;>sp|P50544|ACADV_MOUSE Very long-chain specific acyl-CoA dehydrogenase, mitochondrial OS=Mus musculus GN=Acadvl PE=1 SV=3;>tr|B1AR27|B1AR27_MOUSE Acy	0	0	1	0	0	0	0	0	0	0	1	0	0	0	1	0	0	0	0	0	0	0	1	0	0	0	1	0	0	0	0	0	0	0	1	0	68.55	0	0	2.4	0	0
Q0VF62;Q8CCN5;B1AR74;Q3TAC0;Q8CCN5-2;B1ARH6;F7C0F2;B1AR76;F7CPM1;Q5SWI1;E9Q431;B1B0B3	Q0VF62;Q8CCN5;B1AR74;Q3TAC0;Q8CCN5-2;B1ARH6;F7C0F2	14;14;14;13;10;10;8;4;4;2;2;1	14;14;14;13;10;10;8;4;4;2;2;1	14;14;14;13;10;10;8;4;4;2;2;1	Breast carcinoma-amplified sequence 3 homolog	Bcas3	>tr|Q0VF62|Q0VF62_MOUSE Bcas3 protein OS=Mus musculus GN=Bcas3 PE=2 SV=1;>sp|Q8CCN5|BCAS3_MOUSE Breast carcinoma-amplified sequence 3 homolog OS=Mus musculus GN=Bcas3 PE=1 SV=2;>tr|B1AR74|B1AR74_MOUSE Breast carcinoma amplified sequence 3 OS=Mus musculus G	4	2	0	1	0	4	4	2	4	5	2	1	4	2	0	1	0	4	4	2	4	5	2	1	4	2	0	1	0	4	4	2	4	5	2	1	99.464	6.8	4.4	0	2.4	0
P61963;B1AR85	P61963;B1AR85	7;7	7;7	7;7	DDB1- and CUL4-associated factor 7	Dcaf7	>sp|P61963|DCAF7_MOUSE DDB1- and CUL4-associated factor 7 OS=Mus musculus GN=Dcaf7 PE=2 SV=1;>tr|B1AR85|B1AR85_MOUSE WD repeat domain 68 OS=Mus musculus GN=Dcaf7 PE=4 SV=1	4	3	3	2	5	3	2	3	2	4	3	3	4	3	3	2	5	3	2	3	2	4	3	3	4	3	3	2	5	3	2	3	2	4	3	3	38.926	12.9	9.9	9.6	6.7	15.2
Q8BGB5;B1AR88	Q8BGB5;B1AR88	1;1	1;1	1;1	LIM domain-containing protein 2	Limd2	>sp|Q8BGB5|LIMD2_MOUSE LIM domain-containing protein 2 OS=Mus musculus GN=Limd2 PE=2 SV=1;>tr|B1AR88|B1AR88_MOUSE LIM domain containing 2 OS=Mus musculus GN=Limd2 PE=4 SV=1	1	1	1	1	1	1	1	1	1	1	1	1	1	1	1	1	1	1	1	1	1	1	1	1	1	1	1	1	1	1	1	1	1	1	1	1	14.237	13.3	13.3	13.3	13.3	13.3
B1ARD4;B5LBC4;Q3UGT8;O55230;E9QAG0;E9PY78;Q9EP85;Q9EP65;E9Q428	B1ARD4;B5LBC4;Q3UGT8;O55230;E9QAG0;E9PY78;Q9EP85;Q9EP65;E9Q428	4;4;4;4;3;3;3;2;2	4;4;4;4;3;3;3;2;2	4;4;4;4;3;3;3;2;2	DNA repair protein RAD51 homolog 4	Rad51d	>tr|B1ARD4|B1ARD4_MOUSE Protein Rad51l3 OS=Mus musculus GN=Rad51l3 PE=4 SV=1;>tr|B5LBC4|B5LBC4_MOUSE Protein Rad51l3 OS=Mus musculus GN=Rad51l3 PE=2 SV=1;>tr|Q3UGT8|Q3UGT8_MOUSE RAD51-like 3 (S. cerevisiae) OS=Mus musculus GN=Rad51l3 PE=2 SV=1;>sp|O55230|R	1	2	1	0	2	2	2	1	2	2	1	2	1	2	1	0	2	2	2	1	2	2	1	2	1	2	1	0	2	2	2	1	2	2	1	2	30.361	5.6	10.9	5.3	0	10.9
B1ARD6;F6UG04;B1ARD7;B1ARD8;F6YLL5;B1ARD9;F6RTS1	B1ARD6;F6UG04;B1ARD7	20;16;16;3;2;2;1	20;16;16;3;2;2;1	17;13;13;2;1;1;0		Slfn9	>tr|B1ARD6|B1ARD6_MOUSE Protein Slfn9 OS=Mus musculus GN=Slfn9 PE=4 SV=1;>tr|F6UG04|F6UG04_MOUSE Protein Slfn9 (Fragment) OS=Mus musculus GN=Slfn9 PE=4 SV=1;>tr|B1ARD7|B1ARD7_MOUSE Schlafen 9 (Fragment) OS=Mus musculus GN=Slfn9 PE=4 SV=1	3	4	11	14	7	4	9	7	7	4	2	1	3	4	11	14	7	4	9	7	7	4	2	1	2	4	9	11	6	3	7	6	6	4	2	1	103.99	4	6.3	14.2	19.9	8.2
Q9DBE9;B1ARK1	Q9DBE9;B1ARK1	40;40	40;40	40;40	pre-rRNA processing protein FTSJ3	Ftsj3	>sp|Q9DBE9|RRMJ3_MOUSE Putative rRNA methyltransferase 3 OS=Mus musculus GN=Ftsj3 PE=1 SV=1;>tr|B1ARK1|B1ARK1_MOUSE FtsJ homolog 3 (E. coli) OS=Mus musculus GN=Ftsj3 PE=3 SV=1	30	32	30	32	32	31	29	26	31	28	28	33	30	32	30	32	32	31	29	26	31	28	28	33	30	32	30	32	32	31	29	26	31	28	28	33	95.531	38.9	42.5	42.5	43.3	43.8
P62196;B1ARK2;E9Q0L5	P62196;B1ARK2;E9Q0L5	30;30;25	30;30;25	30;30;25	26S protease regulatory subunit 8	Psmc5	>sp|P62196|PRS8_MOUSE 26S protease regulatory subunit 8 OS=Mus musculus GN=Psmc5 PE=1 SV=1;>tr|B1ARK2|B1ARK2_MOUSE Protease (Prosome, macropain) 26S subunit, ATPase 5 OS=Mus musculus GN=Psmc5 PE=3 SV=1;>tr|E9Q0L5|E9Q0L5_MOUSE 26S protease regulatory subuni	17	16	21	17	21	25	17	23	18	22	18	15	17	16	21	17	21	25	17	23	18	22	18	15	17	16	21	17	21	25	17	23	18	22	18	15	45.626	45.1	49	55.2	49.3	57.1
F7ACR9;B1ARV9;B1ART6;E9PVY6	F7ACR9;B1ARV9;B1ART6;E9PVY6	201;201;201;201	5;5;5;5	0;0;0;0		Macf1	>tr|F7ACR9|F7ACR9_MOUSE Microtubule-actin cross-linking factor 1 (Fragment) OS=Mus musculus GN=Macf1 PE=4 SV=1;>tr|B1ARV9|B1ARV9_MOUSE Microtubule-actin crosslinking factor 1 (Fragment) OS=Mus musculus GN=Macf1 PE=4 SV=1;>tr|B1ART6|B1ART6_MOUSE Microtubule	106	105	102	103	85	127	109	105	105	121	105	74	3	2	2	3	2	3	2	1	3	2	3	2	0	0	0	0	0	0	0	0	0	0	0	0	608.23	26.5	25.2	23.9	24.8	21.2
B1ARU4;E9QA63;Q9QXZ0;E9PVY7;E9QNP1;Q9QXZ0-2;Q9QXZ0-4;F6Q750;B1ARU5;F6SHS0;B1ARU6;E9PVY8;F6YKN8;B1ART9;F7AB76;B1ARU0;Q9CYG3;F6RCJ3;F6RL59	B1ARU4;E9QA63;Q9QXZ0;E9PVY7;E9QNP1;Q9QXZ0-2;Q9QXZ0-4;F6Q750;B1ARU5	212;208;207;194;194;193;192;166;166;76;76;36;14;14;13;13;9;9;7	212;208;207;194;194;193;192;166;166;76;76;36;14;14;13;13;9;9;7	0;0;0;0;0;0;0;0;0;0;0;0;0;0;0;0;0;0;0	Microtubule-actin cross-linking factor 1	Macf1	>tr|B1ARU4|B1ARU4_MOUSE Microtubule-actin cross-linking factor 1 OS=Mus musculus GN=Macf1 PE=4 SV=1;>tr|E9QA63|E9QA63_MOUSE Microtubule-actin cross-linking factor 1 OS=Mus musculus GN=Macf1 PE=4 SV=1;>sp|Q9QXZ0|MACF1_MOUSE Microtubule-actin cross-linking f	104	107	105	104	85	127	108	108	105	122	105	73	104	107	105	104	85	127	108	108	105	122	105	73	0	0	0	0	0	0	0	0	0	0	0	0	831.64	18.7	18.4	17.8	18	15.3
Q8K3C3;B1AS02;B1AS04;B1AS03	Q8K3C3;B1AS02;B1AS04	4;4;2;1	4;4;2;1	4;4;2;1	Protein LZIC	Lzic	>sp|Q8K3C3|LZIC_MOUSE Protein LZIC OS=Mus musculus GN=Lzic PE=1 SV=1;>tr|B1AS02|B1AS02_MOUSE Leucine zipper and CTNNBIP1 domain containing OS=Mus musculus GN=Lzic PE=4 SV=1;>tr|B1AS04|B1AS04_MOUSE Leucine zipper and CTNNBIP1 domain containing (Fragment) OS	1	1	1	0	0	2	1	1	1	1	2	0	1	1	1	0	0	2	1	1	1	1	2	0	1	1	1	0	0	2	1	1	1	1	2	0	21.536	5.8	5.8	5.8	0	0
B1AS06;Q6PFD5;Q3TY61	B1AS06;Q6PFD5;Q3TY61	2;2;2	2;2;2	2;2;2	Disks large-associated protein 3	Dlgap3	>tr|B1AS06|B1AS06_MOUSE Discs, large (Drosophila) homolog-associated protein 3 OS=Mus musculus GN=Dlgap3 PE=4 SV=1;>sp|Q6PFD5|DLGP3_MOUSE Disks large-associated protein 3 OS=Mus musculus GN=Dlgap3 PE=1 SV=1;>tr|Q3TY61|Q3TY61_MOUSE Discs, large (Drosophila)	0	0	0	0	0	1	0	0	0	0	1	0	0	0	0	0	0	1	0	0	0	0	1	0	0	0	0	0	0	1	0	0	0	0	1	0	104.67	0	0	0	0	0
Q9D032-2;B1AS36;B1AS37;Q9D032;B1AS35;E9Q7U6;E9PZN1;Q3U5B9	Q9D032-2;B1AS36;B1AS37;Q9D032;B1AS35;E9Q7U6;E9PZN1;Q3U5B9	2;2;2;2;2;1;1;1	2;2;2;2;2;1;1;1	1;1;1;1;1;1;1;1	Single-stranded DNA-binding protein 3	Ssbp3	>sp|Q9D032-2|SSBP3_MOUSE Isoform 2 of Single-stranded DNA-binding protein 3 OS=Mus musculus GN=Ssbp3;>tr|B1AS36|B1AS36_MOUSE Single-stranded DNA binding protein 3 OS=Mus musculus GN=Ssbp3 PE=4 SV=1;>tr|B1AS37|B1AS37_MOUSE Single-stranded DNA binding protei	2	1	1	1	2	2	1	1	1	2	2	2	2	1	1	1	2	2	1	1	1	2	2	2	1	1	0	1	1	1	0	1	0	1	1	1	37.697	7.5	4.7	2.8	4.7	7.5
Q921S7;B1AS38	Q921S7;B1AS38	4;4	4;4	4;4	39S ribosomal protein L37, mitochondrial	Mrpl37	>sp|Q921S7|RM37_MOUSE 39S ribosomal protein L37, mitochondrial OS=Mus musculus GN=Mrpl37 PE=2 SV=1;>tr|B1AS38|B1AS38_MOUSE Mitochondrial ribosomal protein L37 OS=Mus musculus GN=Mrpl37 PE=4 SV=1	0	0	0	0	0	0	1	1	1	0	0	0	0	0	0	0	0	0	1	1	1	0	0	0	0	0	0	0	0	0	1	1	1	0	0	0	48.34	0	0	0	0	0
Q9CWL2;F6RRC7;B1AS46;Q9CWL2-2;B1AS48;B1AS47	Q9CWL2;F6RRC7;B1AS46;Q9CWL2-2	27;27;27;22;13;3	27;27;27;22;13;3	27;27;27;22;13;3	Zinc finger protein castor homolog 1	Casz1	>sp|Q9CWL2|CASZ1_MOUSE Zinc finger protein castor homolog 1 OS=Mus musculus GN=Casz1 PE=2 SV=3;>tr|F6RRC7|F6RRC7_MOUSE Zinc finger protein castor homolog 1 OS=Mus musculus GN=Casz1 PE=4 SV=1;>tr|B1AS46|B1AS46_MOUSE Castor homolog 1, zinc finger (Drosophila	10	15	15	14	15	15	17	11	19	10	6	10	10	15	15	14	15	15	17	11	19	10	6	10	10	15	15	14	15	15	17	11	19	10	6	10	191.19	8.4	12.5	13	11.9	11.6
P70698;B1AS53	P70698;B1AS53	23;23	23;23	22;22	CTP synthase 1	Ctps1	>sp|P70698|PYRG1_MOUSE CTP synthase 1 OS=Mus musculus GN=Ctps1 PE=1 SV=2;>tr|B1AS53|B1AS53_MOUSE Cytidine 5-triphosphate synthase OS=Mus musculus GN=Ctps PE=3 SV=1	8	9	5	5	6	9	11	8	12	10	4	7	8	9	5	5	6	9	11	8	12	10	4	7	7	9	4	5	5	8	10	8	11	9	3	6	66.682	21.5	18.3	11.2	11.2	14.9
B1AS67;Q66T02-2;B1AS68;Q66T02	B1AS67;Q66T02-2;B1AS68;Q66T02	4;3;3;3	4;3;3;3	4;3;3;3	Pleckstrin homology domain-containing family G member 5	Plekhg5	>tr|B1AS67|B1AS67_MOUSE Pleckstrin homology domain containing, family G (With RhoGef domain) member 5 OS=Mus musculus GN=Plekhg5 PE=4 SV=1;>sp|Q66T02-2|PKHG5_MOUSE Isoform 2 of Pleckstrin homology domain-containing family G member 5 OS=Mus musculus GN=Plek	0	0	0	0	0	0	0	0	0	0	0	0	0	0	0	0	0	0	0	0	0	0	0	0	0	0	0	0	0	0	0	0	0	0	0	0	117.84	0	0	0	0	0
Q1H9T6;B1AS69	Q1H9T6;B1AS69	6;6	6;6	1;1	Zinc finger and BTB domain-containing protein 48	Zbtb48	>sp|Q1H9T6|ZBT48_MOUSE Zinc finger and BTB domain-containing protein 48 OS=Mus musculus GN=Zbtb48 PE=1 SV=1;>tr|B1AS69|B1AS69_MOUSE GLI-Kruppel family member HKR3, isoform CRA_b OS=Mus musculus GN=Zbtb48 PE=4 SV=1	0	2	1	2	2	1	2	1	0	1	0	0	0	2	1	2	2	1	2	1	0	1	0	0	0	1	0	1	0	0	0	1	0	0	0	0	76.8	0	3.1	1.6	3.1	3.5
Q7TQE6;B1AS84	Q7TQE6;B1AS84	6;6	6;6	6;6	Macoilin	Tmem57	>sp|Q7TQE6|MACOI_MOUSE Macoilin OS=Mus musculus GN=Tmem57 PE=2 SV=1;>tr|B1AS84|B1AS84_MOUSE Transmembrane protein 57 OS=Mus musculus GN=Tmem57 PE=4 SV=1	0	1	0	1	3	2	1	1	2	4	2	0	0	1	0	1	3	2	1	1	2	4	2	0	0	1	0	1	3	2	1	1	2	4	2	0	76.088	0	1.8	0	3.2	7.8
Q9D198;B1AS87	Q9D198;B1AS87	16;16	16;16	16;16	Pre-mRNA-splicing factor SYF2	Syf2	>sp|Q9D198|SYF2_MOUSE Pre-mRNA-splicing factor SYF2 OS=Mus musculus GN=Syf2 PE=2 SV=1;>tr|B1AS87|B1AS87_MOUSE SYF2 homolog, RNA splicing factor (S. cerevisiae) OS=Mus musculus GN=Syf2 PE=4 SV=1	9	9	9	9	8	11	8	7	7	8	9	8	9	9	9	9	8	11	8	7	7	8	9	8	9	9	9	9	8	11	8	7	7	8	9	8	28.712	45.5	39.7	47.9	45.9	48.3
Q9R0A0;B1AS89;D6RH82	Q9R0A0;B1AS89	4;4;1	4;4;1	4;4;1	Peroxisomal membrane protein PEX14	Pex14	>sp|Q9R0A0|PEX14_MOUSE Peroxisomal membrane protein PEX14 OS=Mus musculus GN=Pex14 PE=1 SV=1;>tr|B1AS89|B1AS89_MOUSE Peroxisomal biogenesis factor 14 OS=Mus musculus GN=Pex14 PE=4 SV=1	0	0	0	0	0	0	2	0	1	0	0	0	0	0	0	0	0	0	2	0	1	0	0	0	0	0	0	0	0	0	2	0	1	0	0	0	41.207	0	0	0	0	0
Q8BIZ6;B1ASC5	Q8BIZ6;B1ASC5	14;14	14;14	14;14	Smad nuclear-interacting protein 1	Snip1	>sp|Q8BIZ6|SNIP1_MOUSE Smad nuclear-interacting protein 1 OS=Mus musculus GN=Snip1 PE=1 SV=1;>tr|B1ASC5|B1ASC5_MOUSE Smad nuclear interacting protein 1 OS=Mus musculus GN=Snip1 PE=4 SV=1	10	7	10	7	10	10	12	8	10	9	10	10	10	7	10	7	10	10	12	8	10	9	10	10	10	7	10	7	10	10	12	8	10	9	10	10	44.415	27.7	25.3	31.6	22.5	34.5
Q2VPQ9-2;B1ASC7;Q2VPQ9;B1ASC8	Q2VPQ9-2;B1ASC7;Q2VPQ9	7;7;6;1	7;7;6;1	7;7;6;1	Chromatin modification-related protein MEAF6	Meaf6	>sp|Q2VPQ9-2|EAF6_MOUSE Isoform 2 of Chromatin modification-related protein MEAF6 OS=Mus musculus GN=Meaf6;>tr|B1ASC7|B1ASC7_MOUSE Novel protein OS=Mus musculus GN=Meaf6 PE=4 SV=1;>sp|Q2VPQ9|EAF6_MOUSE Chromatin modification-related protein MEAF6 OS=Mus mu	5	4	6	5	4	5	4	5	2	5	6	5	5	4	6	5	4	5	4	5	2	5	6	5	5	4	6	5	4	5	4	5	2	5	6	5	21.723	27.6	27.1	27.6	27.1	27.1
B7ZN32;P17012;B1ASD1;P23607;F8WGY3;A2ANX9;E9PUP8;P20662;P10925	B7ZN32;P17012;B1ASD1;P23607	15;15;15;12;2;2;2;1;1	15;15;15;12;2;2;2;1;1	15;15;15;12;2;2;2;1;1	Zinc finger X-chromosomal protein;Zinc finger autosomal protein	Zfx;Zfa	>tr|B7ZN32|B7ZN32_MOUSE Zfx protein OS=Mus musculus GN=Zfx PE=2 SV=1;>sp|P17012|ZFX_MOUSE Zinc finger X-chromosomal protein OS=Mus musculus GN=Zfx PE=1 SV=2;>tr|B1ASD1|B1ASD1_MOUSE Zinc finger protein X-linked OS=Mus musculus GN=Zfx PE=2 SV=1;>sp|P23607|ZF	9	6	10	8	8	7	11	4	10	9	8	9	9	6	10	8	8	7	11	4	10	9	8	9	9	6	10	8	8	7	11	4	10	9	8	9	84.693	14.8	8.9	17.1	13.5	13.2
Q8R1N3;B1ASD8;A2A8V4;E9Q4Q0	Q8R1N3;B1ASD8;A2A8V4;E9Q4Q0	6;6;5;4	3;3;3;2	2;2;2;2		Gm13139;Gm13251;Gm13248	>tr|Q8R1N3|Q8R1N3_MOUSE Novel KRAB box domain containing protein OS=Mus musculus GN=Gm13139 PE=2 SV=2;>tr|B1ASD8|B1ASD8_MOUSE Novel KRAB box containing protein OS=Mus musculus GN=Gm13251 PE=4 SV=1;>tr|A2A8V4|A2A8V4_MOUSE Novel KRAB box containing protein (	3	3	4	1	3	2	2	1	2	3	2	4	1	0	2	0	1	0	0	0	0	1	1	1	0	0	1	0	1	0	0	0	0	0	0	0	67.517	7.3	7.9	10.5	1.9	7.9
B1ASE2;G3X9L6;Q9DCX2	B1ASE2;G3X9L6;Q9DCX2	2;2;2	2;2;2	2;2;2	ATP synthase subunit d, mitochondrial	Atp5h;Gm10250	>tr|B1ASE2|B1ASE2_MOUSE ATP synthase subunit d, mitochondrial (Fragment) OS=Mus musculus GN=Atp5h PE=4 SV=1;>tr|G3X9L6|G3X9L6_MOUSE MCG55033 OS=Mus musculus GN=Gm10250 PE=4 SV=1;>sp|Q9DCX2|ATP5H_MOUSE ATP synthase subunit d, mitochondrial OS=Mus musculus G	0	0	1	0	0	0	1	1	0	0	0	0	0	0	1	0	0	0	1	1	0	0	0	0	0	0	1	0	0	0	1	1	0	0	0	0	15.882	0	0	12.3	0	0
Q80U78-3;Q3TQ21;Q80U78;B1ASF2;Q3TTW5;Q80U78-4;A8WHM8	Q80U78-3;Q3TQ21;Q80U78;B1ASF2;Q3TTW5	17;17;17;17;15;5;4	1;1;1;1;1;0;0	1;1;1;1;1;0;0	Pumilio homolog 1	Pum1	>sp|Q80U78-3|PUM1_MOUSE Isoform 3 of Pumilio homolog 1 OS=Mus musculus GN=Pum1;>tr|Q3TQ21|Q3TQ21_MOUSE Pumilio 1 (Drosophila) OS=Mus musculus GN=Pum1 PE=2 SV=1;>sp|Q80U78|PUM1_MOUSE Pumilio homolog 1 OS=Mus musculus GN=Pum1 PE=1 SV=2;>tr|B1ASF2|B1ASF2_MOUS	7	6	7	6	10	11	10	8	10	12	8	6	1	0	1	1	0	0	0	0	1	1	1	1	1	0	1	1	0	0	0	0	1	1	1	1	126.55	8.2	8.1	8.7	7.4	11
E9QL01;Q80U78-2;B1ASF3;E9Q6M7	E9QL01;Q80U78-2;B1ASF3;E9Q6M7	17;17;17;15	17;17;17;15	1;1;1;1	Pumilio homolog 1	Pum1	>tr|E9QL01|E9QL01_MOUSE Pumilio homolog 1 OS=Mus musculus GN=Pum1 PE=4 SV=1;>sp|Q80U78-2|PUM1_MOUSE Isoform 2 of Pumilio homolog 1 OS=Mus musculus GN=Pum1;>tr|B1ASF3|B1ASF3_MOUSE Pumilio 1 (Drosophila) OS=Mus musculus GN=Pum1 PE=4 SV=1;>tr|E9Q6M7|E9Q6M7_MO	7	6	6	5	11	12	11	9	10	11	7	5	7	6	6	5	11	12	11	9	10	11	7	5	1	0	0	0	1	1	1	1	1	0	0	0	118.47	8.7	8.7	7.8	6.4	13.2
P99028;B1ASG5	P99028;B1ASG5	1;1	1;1	1;1	Cytochrome b-c1 complex subunit 6, mitochondrial	Uqcrh	>sp|P99028|QCR6_MOUSE Cytochrome b-c1 complex subunit 6, mitochondrial OS=Mus musculus GN=Uqcrh PE=1 SV=2;>tr|B1ASG5|B1ASG5_MOUSE Ubiquinol-cytochrome c reductase hinge protein OS=Mus musculus GN=Uqcrh PE=4 SV=1	0	0	0	0	0	0	0	0	0	0	0	0	0	0	0	0	0	0	0	0	0	0	0	0	0	0	0	0	0	0	0	0	0	0	0	0	10.435	0	0	0	0	0
Q8K0C1;B1ASJ5;Q8K0C1-2	Q8K0C1;B1ASJ5;Q8K0C1-2	8;8;7	8;8;7	8;8;7	Importin-13	Ipo13	>sp|Q8K0C1|IPO13_MOUSE Importin-13 OS=Mus musculus GN=Ipo13 PE=2 SV=1;>tr|B1ASJ5|B1ASJ5_MOUSE Importin 13 OS=Mus musculus GN=Ipo13 PE=4 SV=1;>sp|Q8K0C1-2|IPO13_MOUSE Isoform 2 of Importin-13 OS=Mus musculus GN=Ipo13	4	2	3	1	3	4	3	2	3	3	2	2	4	2	3	1	3	4	3	2	3	3	2	2	4	2	3	1	3	4	3	2	3	3	2	2	108.23	5.1	2.6	4.2	1.5	4.3
Q6P073;B1ASK9;B1ASK8;B0QZM2;B0QZM1	Q6P073;B1ASK9;B1ASK8;B0QZM2	3;3;3;2;1	3;3;3;2;1	3;3;3;2;1	Ubiquitin-conjugating enzyme E2 J2	Ube2j2	>sp|Q6P073|UB2J2_MOUSE Ubiquitin-conjugating enzyme E2 J2 OS=Mus musculus GN=Ube2j2 PE=1 SV=1;>tr|B1ASK9|B1ASK9_MOUSE Ubiquitin-conjugating enzyme E2, J2 homolog (Yeast) OS=Mus musculus GN=Ube2j2 PE=4 SV=1;>tr|B1ASK8|B1ASK8_MOUSE Ubiquitin-conjugating enzy	1	0	0	0	0	0	1	1	0	0	0	1	1	0	0	0	0	0	1	1	0	0	0	1	1	0	0	0	0	0	1	1	0	0	0	1	28.954	5.4	0	0	0	0
B1ASP2;P52332	B1ASP2;P52332	6;5	6;5	6;5	Tyrosine-protein kinase;Tyrosine-protein kinase JAK1	Jak1	>tr|B1ASP2|B1ASP2_MOUSE Tyrosine-protein kinase OS=Mus musculus GN=Jak1 PE=3 SV=1;>sp|P52332|JAK1_MOUSE Tyrosine-protein kinase JAK1 OS=Mus musculus GN=Jak1 PE=1 SV=1	0	0	0	2	0	0	0	1	0	0	0	1	0	0	0	2	0	0	0	1	0	0	0	1	0	0	0	2	0	0	0	1	0	0	0	1	133.35	0	0	0	2	0
Q9QYH6;B1ASQ5;F6YTL0	Q9QYH6;B1ASQ5;F6YTL0	9;9;7	9;9;7	9;9;7	Melanoma-associated antigen D1	Maged1	>sp|Q9QYH6|MAGD1_MOUSE Melanoma-associated antigen D1 OS=Mus musculus GN=Maged1 PE=1 SV=1;>tr|B1ASQ5|B1ASQ5_MOUSE Melanoma antigen, family D, 1 OS=Mus musculus GN=Maged1 PE=4 SV=1;>tr|F6YTL0|F6YTL0_MOUSE Melanoma-associated antigen D1 OS=Mus musculus GN=Ma	1	1	0	2	1	2	1	0	1	3	1	0	1	1	0	2	1	2	1	0	1	3	1	0	1	1	0	2	1	2	1	0	1	3	1	0	85.669	1.9	1.9	0	3.4	1.9
B1ASU9;O55047;O55047-2;B7ZC85;O55047-3;F6XSD0;B7ZC84;D6RHM1	B1ASU9;O55047;O55047-2;B7ZC85;O55047-3	28;26;25;20;19;12;3;2	28;26;25;20;19;12;3;2	24;22;22;17;15;12;3;2	Serine/threonine-protein kinase tousled-like 2	Tlk2	>tr|B1ASU9|B1ASU9_MOUSE Serine/threonine-protein kinase tousled-like 2 OS=Mus musculus GN=Tlk2 PE=4 SV=1;>sp|O55047|TLK2_MOUSE Serine/threonine-protein kinase tousled-like 2 OS=Mus musculus GN=Tlk2 PE=1 SV=2;>sp|O55047-2|TLK2_MOUSE Isoform 2 of Serine/thre	14	13	17	14	19	14	14	10	13	13	11	16	14	13	17	14	19	14	14	10	13	13	11	16	12	10	14	12	16	10	12	8	11	10	9	14	85.341	23.6	21.1	32.4	22.8	33.2
B1ASW5;Q5NCF2;Q14BF8	B1ASW5;Q5NCF2;Q14BF8	1;1;1	1;1;1	1;1;1	Trafficking protein particle complex subunit 1	Trappc1	>tr|B1ASW5|B1ASW5_MOUSE Trafficking protein particle complex 1 OS=Mus musculus GN=Trappc1 PE=4 SV=1;>sp|Q5NCF2|TPPC1_MOUSE Trafficking protein particle complex subunit 1 OS=Mus musculus GN=Trappc1 PE=1 SV=1;>tr|Q14BF8|Q14BF8_MOUSE Trafficking protein parti	0	0	0	0	0	1	0	0	1	0	0	0	0	0	0	0	0	1	0	0	1	0	0	0	0	0	0	0	0	1	0	0	1	0	0	0	15.752	0	0	0	0	0
Q571K4;B1ASY9;F6XIV6;B7ZC89;F7AT87;B1ASY8	Q571K4;B1ASY9	3;3;1;1;1;1	3;3;1;1;1;1	3;3;1;1;1;1	TGF-beta-activated kinase 1 and MAP3K7-binding protein 3	Tab3	>sp|Q571K4|TAB3_MOUSE TGF-beta-activated kinase 1 and MAP3K7-binding protein 3 OS=Mus musculus GN=Tab3 PE=1 SV=2;>tr|B1ASY9|B1ASY9_MOUSE Mitogen-activated protein kinase kinase kinase 7 interacting protein 3 OS=Mus musculus GN=Tab3 PE=2 SV=1	2	0	1	2	2	2	1	1	3	1	0	1	2	0	1	2	2	2	1	1	3	1	0	1	2	0	1	2	2	2	1	1	3	1	0	1	79.029	4.1	0	2.2	3.9	4.1
Q66JY2-2;Q66JY2;B1AT32;E9Q9Q0;B1AT34;B1AT33	Q66JY2-2;Q66JY2;B1AT32;E9Q9Q0;B1AT34;B1AT33	8;8;8;8;6;6	8;8;8;8;6;6	8;8;8;8;6;6	INO80 complex subunit D	Ino80d	>sp|Q66JY2-2|IN80D_MOUSE Isoform 2 of INO80 complex subunit D OS=Mus musculus GN=Ino80d;>sp|Q66JY2|IN80D_MOUSE INO80 complex subunit D OS=Mus musculus GN=Ino80d PE=2 SV=3;>tr|B1AT32|B1AT32_MOUSE INO80 complex subunit D OS=Mus musculus GN=Ino80d PE=2 SV=1;>	2	5	3	5	2	5	2	2	2	2	3	3	2	5	3	5	2	5	2	2	2	2	3	3	2	5	3	5	2	5	2	2	2	2	3	3	84.94	3.9	9	5.3	9.9	4.2
Q9D0M1;B1AT82	Q9D0M1;B1AT82	2;2	1;1	1;1	Phosphoribosyl pyrophosphate synthase-associated protein 1	Prpsap1	>sp|Q9D0M1|KPRA_MOUSE Phosphoribosyl pyrophosphate synthase-associated protein 1 OS=Mus musculus GN=Prpsap1 PE=1 SV=1;>tr|B1AT82|B1AT82_MOUSE MCG6846, isoform CRA_c OS=Mus musculus GN=Prpsap1 PE=4 SV=1	0	0	0	0	0	0	0	0	1	1	0	0	0	0	0	0	0	0	0	0	0	1	0	0	0	0	0	0	0	0	0	0	0	1	0	0	39.431	0	0	0	0	0
B1AT92;Q60631;Q3U5I5;Q60631-2;B1AT94;B1AT95	B1AT92;Q60631;Q3U5I5;Q60631-2;B1AT94	13;13;13;8;8;2	13;13;13;8;8;2	13;13;13;8;8;2	Growth factor receptor-bound protein 2	Grb2	>tr|B1AT92|B1AT92_MOUSE Growth factor receptor bound protein 2 OS=Mus musculus GN=Grb2 PE=4 SV=1;>sp|Q60631|GRB2_MOUSE Growth factor receptor-bound protein 2 OS=Mus musculus GN=Grb2 PE=1 SV=1;>tr|Q3U5I5|Q3U5I5_MOUSE Growth factor receptor bound protein 2 O	7	8	10	8	9	8	7	10	8	8	9	10	7	8	10	8	9	8	7	10	8	8	9	10	7	8	10	8	9	8	7	10	8	8	9	10	23.587	36.5	36.5	49.8	42.4	49.3
Q3UHC0;B7ZC94;B1ATC3	Q3UHC0;B7ZC94;B1ATC3	6;6;6	6;6;6	5;5;5	Trinucleotide repeat-containing gene 6C protein	Tnrc6c	>sp|Q3UHC0|TNR6C_MOUSE Trinucleotide repeat-containing gene 6C protein OS=Mus musculus GN=Tnrc6c PE=1 SV=2;>tr|B7ZC94|B7ZC94_MOUSE Trinucleotide repeat containing 6C (Fragment) OS=Mus musculus GN=Tnrc6c PE=4 SV=1;>tr|B1ATC3|B1ATC3_MOUSE Trinucleotide repea	0	2	1	0	1	2	0	0	0	1	0	1	0	2	1	0	1	2	0	0	0	1	0	1	0	2	1	0	1	2	0	0	0	1	0	1	175.77	0	3.6	1.5	0	0.7
Q8K296-2;B1ATD5;B1ATD4;Q8K296	Q8K296-2;B1ATD5;B1ATD4;Q8K296	4;4;4;4	4;4;4;4	4;4;4;4	Myotubularin-related protein 3	Mtmr3	>sp|Q8K296-2|MTMR3_MOUSE Isoform 2 of Myotubularin-related protein 3 OS=Mus musculus GN=Mtmr3;>tr|B1ATD5|B1ATD5_MOUSE MCG9626, isoform CRA_b OS=Mus musculus GN=Mtmr3 PE=4 SV=1;>tr|B1ATD4|B1ATD4_MOUSE Myotubularin related protein 3 (Fragment) OS=Mus musculu	1	0	0	0	0	0	0	0	0	0	0	1	1	0	0	0	0	0	0	0	0	0	0	1	1	0	0	0	0	0	0	0	0	0	0	1	120.3	2	0	0	0	0
Q8C5J1;P47740;B1AV77;B1ATI0;P47739;B1ATI7	Q8C5J1;P47740;B1AV77;B1ATI0	4;4;4;4;1;1	4;4;4;4;1;1	4;4;4;4;1;1	Fatty aldehyde dehydrogenase	Aldh3a2	>tr|Q8C5J1|Q8C5J1_MOUSE Aldehyde dehydrogenase OS=Mus musculus GN=Aldh3a2 PE=2 SV=1;>sp|P47740|AL3A2_MOUSE Fatty aldehyde dehydrogenase OS=Mus musculus GN=Aldh3a2 PE=2 SV=2;>tr|B1AV77|B1AV77_MOUSE Aldehyde dehydrogenase OS=Mus musculus GN=Aldh3a2 PE=3 SV=1	1	1	1	1	2	1	1	2	3	1	0	0	1	1	1	1	2	1	1	2	3	1	0	0	1	1	1	1	2	1	1	2	3	1	0	0	47.682	3.5	3.5	3.5	3.5	6.3
B1ATP3	B1ATP3	12	9	6		Gm12588	>tr|B1ATP3|B1ATP3_MOUSE Novel zinc finger protein (Fragment) OS=Mus musculus GN=Gm12588 PE=4 SV=1	7	6	6	6	5	9	6	6	6	5	6	8	4	3	3	3	2	6	3	3	3	2	3	5	2	2	2	2	1	4	0	2	1	1	3	4	48.717	27	22.4	22.4	24.3	16.6
B1ATR2;Q6ZPJ0;B1ATR4;B1ATR3	B1ATR2;Q6ZPJ0;B1ATR4;B1ATR3	2;2;1;1	2;2;1;1	2;2;1;1	Testis-expressed sequence 2 protein	Tex2	>tr|B1ATR2|B1ATR2_MOUSE Testis expressed gene 2 OS=Mus musculus GN=Tex2 PE=4 SV=1;>sp|Q6ZPJ0|TEX2_MOUSE Testis-expressed sequence 2 protein OS=Mus musculus GN=Tex2 PE=1 SV=2;>tr|B1ATR4|B1ATR4_MOUSE Testis expressed gene 2 (Fragment) OS=Mus musculus GN=Tex2	2	1	2	1	2	0	2	1	0	1	0	1	2	1	2	1	2	0	2	1	0	1	0	1	2	1	2	1	2	0	2	1	0	1	0	1	92.798	3.2	2	3.2	2	3.2
B1ATS4;Q8R0X5;Q64518-2;B1ATS5;Q64518-3;E9Q559;Q64518	B1ATS4;Q8R0X5;Q64518-2;B1ATS5;Q64518-3;E9Q559;Q64518	8;8;8;8;8;8;8	2;2;2;2;2;2;2	2;2;2;2;2;2;2	Sarcoplasmic/endoplasmic reticulum calcium ATPase 3	Atp2a3	>tr|B1ATS4|B1ATS4_MOUSE ATPase, Ca++ transporting, ubiquitous OS=Mus musculus GN=Atp2a3 PE=3 SV=1;>tr|Q8R0X5|Q8R0X5_MOUSE ATPase, Ca++ transporting, ubiquitous, isoform CRA_a OS=Mus musculus GN=Atp2a3 PE=2 SV=1;>sp|Q64518-2|AT2A3_MOUSE Isoform SERCA3A of S	7	5	5	6	5	6	6	7	6	7	6	5	1	0	1	1	1	1	1	1	1	1	1	1	1	0	1	1	1	1	1	1	1	1	1	1	107.6	8.5	6.2	6.8	7.6	6.1
Q9CR39;B1ATT1;F7AZP7;B1ATT2;F6RIG8;B1ATT3	Q9CR39;B1ATT1;F7AZP7;B1ATT2	4;4;2;2;1;1	4;4;2;2;1;1	4;4;2;2;1;1	WD repeat domain phosphoinositide-interacting protein 3	Wdr45b	>sp|Q9CR39|WIPI3_MOUSE WD repeat domain phosphoinositide-interacting protein 3 OS=Mus musculus GN=Wdr45l PE=2 SV=2;>tr|B1ATT1|B1ATT1_MOUSE MCG12363 OS=Mus musculus GN=Wdr45l PE=4 SV=1;>tr|F7AZP7|F7AZP7_MOUSE WD repeat domain phosphoinositide-interacting pr	1	3	3	1	2	2	2	1	2	1	1	1	1	3	3	1	2	2	2	1	2	1	1	1	1	3	3	1	2	2	2	1	2	1	1	1	38.02	4.1	11	10.5	4.1	6.4
Q8C2P3;B1ATU5;B1ATU6;B1ATU7	Q8C2P3;B1ATU5	16;16;7;5	16;16;7;5	16;16;7;5	tRNA-dihydrouridine(16/17) synthase [NAD(P)(+)]-like	Dus1l	>sp|Q8C2P3|DUS1L_MOUSE tRNA-dihydrouridine(16/17) synthase [NAD(P)(+)]-like OS=Mus musculus GN=Dus1l PE=2 SV=1;>tr|B1ATU5|B1ATU5_MOUSE Dihydrouridine synthase 1-like (S. cerevisiae) OS=Mus musculus GN=Dus1l PE=4 SV=1	11	9	9	7	13	10	8	8	9	8	7	10	11	9	9	7	13	10	8	8	9	8	7	10	11	9	9	7	13	10	8	8	9	8	7	10	53.511	32.4	28.8	22.1	22.7	38.7
B1ATZ0;B1ATZ1;E9PYT7;Q99LI8;Q3UMA3;B1ATY9;F6VV02	B1ATZ0;B1ATZ1;E9PYT7;Q99LI8;Q3UMA3;B1ATY9	9;9;9;9;9;6;2	9;9;9;9;9;6;2	9;9;9;9;9;6;2	Hepatocyte growth factor-regulated tyrosine kinase substrate	Hgs	>tr|B1ATZ0|B1ATZ0_MOUSE HGF-regulated tyrosine kinase substrate OS=Mus musculus GN=Hgs PE=4 SV=1;>tr|B1ATZ1|B1ATZ1_MOUSE HGF-regulated tyrosine kinase substrate OS=Mus musculus GN=Hgs PE=4 SV=1;>tr|E9PYT7|E9PYT7_MOUSE Hepatocyte growth factor-regulated tyr	6	3	4	2	2	6	3	5	3	6	3	3	6	3	4	2	2	6	3	5	3	6	3	3	6	3	4	2	2	6	3	5	3	6	3	3	85.778	8.4	4.4	5.6	3.3	3
B1AU25;Q9Z0X1;B1AU24	B1AU25;Q9Z0X1;B1AU24	6;6;6	6;6;6	6;6;6	Apoptosis-inducing factor 1, mitochondrial	Aifm1	>tr|B1AU25|B1AU25_MOUSE Apoptosis-inducing factor 1, mitochondrial OS=Mus musculus GN=Aifm1 PE=4 SV=1;>sp|Q9Z0X1|AIFM1_MOUSE Apoptosis-inducing factor 1, mitochondrial OS=Mus musculus GN=Aifm1 PE=1 SV=1;>tr|B1AU24|B1AU24_MOUSE Apoptosis-inducing factor, mi	0	0	0	0	0	1	0	1	1	0	0	0	0	0	0	0	0	1	0	1	1	0	0	0	0	0	0	0	0	1	0	1	1	0	0	0	66.113	0	0	0	0	0
Q6P3Y5-3;Q6P3Y5;B1AU27;Q6P3Y5-2	Q6P3Y5-3;Q6P3Y5;B1AU27;Q6P3Y5-2	19;19;19;16	19;19;19;16	18;18;18;15	Zinc finger protein 280C	Znf280c	>sp|Q6P3Y5-3|Z280C_MOUSE Isoform 3 of Zinc finger protein 280C OS=Mus musculus GN=Znf280c;>sp|Q6P3Y5|Z280C_MOUSE Zinc finger protein 280C OS=Mus musculus GN=Znf280c PE=2 SV=1;>tr|B1AU27|B1AU27_MOUSE Suppressor of hairy wing homolog 3 (Drosophila), isoform	14	12	14	13	16	12	15	9	15	12	11	12	14	12	14	13	16	12	15	9	15	12	11	12	13	11	13	12	15	11	14	8	14	11	11	11	82.113	25.9	21	23.5	23.7	27.7
B1AU75;Q99MD9;B1AU76;Q99MD9-2;B1AU77	B1AU75;Q99MD9;B1AU76	55;53;31;27;27	55;53;31;27;27	55;53;31;27;27	Nuclear autoantigenic sperm protein	Nasp	>tr|B1AU75|B1AU75_MOUSE Nuclear autoantigenic sperm protein OS=Mus musculus GN=Nasp PE=4 SV=1;>sp|Q99MD9|NASP_MOUSE Nuclear autoantigenic sperm protein OS=Mus musculus GN=Nasp PE=1 SV=2;>tr|B1AU76|B1AU76_MOUSE Nuclear autoantigenic sperm protein OS=Mus mus	39	38	39	37	44	44	43	40	36	44	35	35	39	38	39	37	44	44	43	40	36	44	35	35	39	38	39	37	44	44	43	40	36	44	35	35	84.012	57.3	54.9	54.6	55.9	61.3
Q9CQU3;B1AUE6	Q9CQU3;B1AUE6	1;1	1;1	1;1	Protein RER1	Rer1	>sp|Q9CQU3|RER1_MOUSE Protein RER1 OS=Mus musculus GN=Rer1 PE=1 SV=1;>tr|B1AUE6|B1AUE6_MOUSE RER1 retention in endoplasmic reticulum 1 homolog (S. cerevisiae) OS=Mus musculus GN=Rer1 PE=4 SV=1	0	0	0	1	0	1	0	1	0	1	0	0	0	0	0	1	0	1	0	1	0	1	0	0	0	0	0	1	0	1	0	1	0	1	0	0	22.988	0	0	0	9.7	0
E9Q7D1;B1AUF2;B1AUF1;E9Q660;Q60698	E9Q7D1;B1AUF2;B1AUF1;E9Q660;Q60698	6;6;6;5;4	6;6;6;5;4	6;6;6;5;4	Ski oncogene	Ski	>tr|E9Q7D1|E9Q7D1_MOUSE Ski oncogene OS=Mus musculus GN=Ski PE=4 SV=1;>tr|B1AUF2|B1AUF2_MOUSE Ski oncogene OS=Mus musculus GN=Ski PE=4 SV=1;>tr|B1AUF1|B1AUF1_MOUSE Ski oncogene OS=Mus musculus GN=Ski PE=4 SV=1;>tr|E9Q660|E9Q660_MOUSE Ski oncogene OS=Mus mu	1	0	0	0	1	1	1	0	2	0	0	0	1	0	0	0	1	1	1	0	2	0	0	0	1	0	0	0	1	1	1	0	2	0	0	0	75.038	1.8	0	0	0	1.8
Q9JI44;B1AUK1;Q9JI44-2	Q9JI44;B1AUK1;Q9JI44-2	17;17;10	17;17;10	17;17;10	DNA methyltransferase 1-associated protein 1	Dmap1	>sp|Q9JI44|DMAP1_MOUSE DNA methyltransferase 1-associated protein 1 OS=Mus musculus GN=Dmap1 PE=1 SV=1;>tr|B1AUK1|B1AUK1_MOUSE DNA methyltransferase 1-associated protein 1 OS=Mus musculus GN=Dmap1 PE=4 SV=1;>sp|Q9JI44-2|DMAP1_MOUSE Isoform 2 of DNA methylt	12	13	14	11	14	12	13	13	11	14	12	15	12	13	14	11	14	12	13	13	11	14	12	15	12	13	14	11	14	12	13	13	11	14	12	15	53.129	34	39.3	43.4	31.6	35.7
Q8BH43;B1AUN1;E9PWN7;B1AUN0	Q8BH43;B1AUN1	5;5;2;1	5;5;2;1	5;5;2;1	Wiskott-Aldrich syndrome protein family member 2	Wasf2	>sp|Q8BH43|WASF2_MOUSE Wiskott-Aldrich syndrome protein family member 2 OS=Mus musculus GN=Wasf2 PE=1 SV=1;>tr|B1AUN1|B1AUN1_MOUSE WAS protein family, member 2 OS=Mus musculus GN=Wasf2 PE=4 SV=1	1	1	2	1	1	2	0	1	0	2	2	1	1	1	2	1	1	2	0	1	0	2	2	1	1	1	2	1	1	2	0	1	0	2	2	1	54.073	2.6	3.8	5.2	1.6	2.6
B1AUN2;B1AUN3;Q3UKV0;A4FUS0;Q3T9T4	B1AUN2;B1AUN3;Q3UKV0;A4FUS0	16;15;15;12;7	16;15;15;12;7	16;15;15;12;7		Eif2b3	>tr|B1AUN2|B1AUN2_MOUSE Eukaryotic translation initiation factor 2B, subunit 3 OS=Mus musculus GN=Eif2b3 PE=4 SV=1;>tr|B1AUN3|B1AUN3_MOUSE Eukaryotic translation initiation factor 2B, subunit 3 OS=Mus musculus GN=Eif2b3 PE=4 SV=1;>tr|Q3UKV0|Q3UKV0_MOUSE Pr	9	7	9	7	10	9	8	9	8	9	6	7	9	7	9	7	10	9	8	9	8	9	6	7	9	7	9	7	10	9	8	9	8	9	6	7	50.488	29.6	21.5	26.3	22.3	29.4
Q9D0B6;B1AUP4;Q9D0B6-2	Q9D0B6;B1AUP4;Q9D0B6-2	9;9;6	9;9;6	9;9;6	Protein PBDC1	Pbdc1	>sp|Q9D0B6|CX026_MOUSE UPF0368 protein Cxorf26 homolog OS=Mus musculus PE=2 SV=1;>tr|B1AUP4|B1AUP4_MOUSE RIKEN cDNA 2610029G23 OS=Mus musculus GN=2610029G23Rik PE=4 SV=1;>sp|Q9D0B6-2|CX026_MOUSE Isoform 2 of UPF0368 protein Cxorf26 homolog OS=Mus musculus	4	4	2	3	4	6	5	7	5	6	3	4	4	4	2	3	4	6	5	7	5	6	3	4	4	4	2	3	4	6	5	7	5	6	3	4	22.223	26.8	29.3	13.6	19.7	28.8
B1AUQ7;Q9R1K9;P41209	B1AUQ7;Q9R1K9	5;5;1	5;5;1	5;5;1	Centrin-2	Cetn2	>tr|B1AUQ7|B1AUQ7_MOUSE Centrin 2 (Fragment) OS=Mus musculus GN=Cetn2 PE=4 SV=1;>sp|Q9R1K9|CETN2_MOUSE Centrin-2 OS=Mus musculus GN=Cetn2 PE=1 SV=1	3	3	1	2	1	0	1	2	1	2	1	2	3	3	1	2	1	0	1	2	1	2	1	2	3	3	1	2	1	0	1	2	1	2	1	2	12.715	36.9	33.3	14.4	22.5	11.7
B1AUR6;G8JL47;B1AUR6-2;G3UXR9;G3UYM2;H9KUY7;G5E925;G3UXE4	B1AUR6;G8JL47;B1AUR6-2;G3UXR9	19;18;17;13;3;1;1;1	19;18;17;13;3;1;1;1	19;18;17;13;3;1;1;1	Protein MMS22-like	Mms22l	>sp|B1AUR6|MMS22_MOUSE Protein MMS22-like OS=Mus musculus GN=Mms22l PE=2 SV=1;>tr|G8JL47|G8JL47_MOUSE Protein MMS22-like OS=Mus musculus GN=Mms22l PE=4 SV=1;>sp|B1AUR6-2|MMS22_MOUSE Isoform 2 of Protein MMS22-like OS=Mus musculus GN=Mms22l;>tr|G3UXR9|G3UXR	13	8	10	7	12	13	11	12	13	9	10	12	13	8	10	7	12	13	11	12	13	9	10	12	13	8	10	7	12	13	11	12	13	9	10	12	140.58	13.9	8.5	11.1	7.4	12.2
Q9WVH3;B1AUT3;B1AUT2	Q9WVH3;B1AUT3;B1AUT2	4;4;2	3;3;1	3;3;1	Forkhead box protein O4	Foxo4	>sp|Q9WVH3|FOXO4_MOUSE Forkhead box protein O4 OS=Mus musculus GN=Foxo4 PE=1 SV=1;>tr|B1AUT3|B1AUT3_MOUSE Forkhead box O4 OS=Mus musculus GN=Foxo4 PE=2 SV=1;>tr|B1AUT2|B1AUT2_MOUSE Forkhead box O4 (Fragment) OS=Mus musculus GN=Foxo4 PE=4 SV=1	3	2	0	0	1	1	0	0	1	0	2	0	2	1	0	0	1	0	0	0	0	0	1	0	2	1	0	0	1	0	0	0	0	0	1	0	53.649	10.9	5.5	0	0	5.3
E9Q4R3;Q3TE27;E9PYS6;E9Q5A5;B1AUX5;B1AUY2;Q80Z68;B1AUY3	E9Q4R3;Q3TE27;E9PYS6;E9Q5A5;B1AUX5;B1AUY2;Q80Z68;B1AUY3	1;1;1;1;1;1;1;1	1;1;1;1;1;1;1;1	1;1;1;1;1;1;1;1		Arhgap4	>tr|E9Q4R3|E9Q4R3_MOUSE Protein Arhgap4 OS=Mus musculus GN=Arhgap4 PE=4 SV=1;>tr|Q3TE27|Q3TE27_MOUSE Protein Arhgap4 OS=Mus musculus GN=Arhgap4 PE=2 SV=1;>tr|E9PYS6|E9PYS6_MOUSE Protein Arhgap4 OS=Mus musculus GN=Arhgap4 PE=4 SV=1;>tr|E9Q5A5|E9Q5A5_MOUSE P	0	0	0	0	0	0	0	0	0	0	0	0	0	0	0	0	0	0	0	0	0	0	0	0	0	0	0	0	0	0	0	0	0	0	0	0	68.568	0	0	0	0	0
Q9WVA2;B1AV37;Q4FZG7	Q9WVA2;B1AV37;Q4FZG7	2;2;1	2;2;1	2;2;1	Mitochondrial import inner membrane translocase subunit Tim8 A;Putative mitochondrial import inner membrane translocase subunit Tim8 A-B	Timm8a1;Timm8a2	>sp|Q9WVA2|TIM8A_MOUSE Mitochondrial import inner membrane translocase subunit Tim8 A OS=Mus musculus GN=Timm8a1 PE=1 SV=1;>tr|B1AV37|B1AV37_MOUSE MCG115064 OS=Mus musculus GN=Timm8a1 PE=4 SV=1;>sp|Q4FZG7|TI8AB_MOUSE Putative mitochondrial import inner mem	0	0	0	0	0	0	1	0	0	0	0	0	0	0	0	0	0	0	1	0	0	0	0	0	0	0	0	0	0	0	1	0	0	0	0	0	11.042	0	0	0	0	0
Q6IE82;B1AV39	Q6IE82;B1AV39	22;22	22;22	21;21	Protein Jade-3	Phf16	>sp|Q6IE82|JADE3_MOUSE Protein Jade-3 OS=Mus musculus GN=Phf16 PE=2 SV=1;>tr|B1AV39|B1AV39_MOUSE PHD finger protein 16 OS=Mus musculus GN=Phf16 PE=4 SV=1	11	13	13	14	16	14	14	10	15	11	7	8	11	13	13	14	16	14	14	10	15	11	7	8	10	13	12	14	15	13	13	10	14	10	7	7	93.454	17.5	22.1	20.3	24.1	27.2
Q8R059;B1AV55	Q8R059;B1AV55	6;6	6;6	6;6	UDP-glucose 4-epimerase	Gale	>sp|Q8R059|GALE_MOUSE UDP-glucose 4-epimerase OS=Mus musculus GN=Gale PE=2 SV=1;>tr|B1AV55|B1AV55_MOUSE Galactose-4-epimerase, UDP OS=Mus musculus GN=Gale PE=3 SV=1	1	0	2	1	2	3	2	3	2	2	2	1	1	0	2	1	2	3	2	3	2	2	2	1	1	0	2	1	2	3	2	3	2	2	2	1	38.224	3.2	0	6.6	2.3	6.6
Q9WTL7;B1AV56	Q9WTL7;B1AV56	4;4	4;4	4;4	Acyl-protein thioesterase 2	Lypla2	>sp|Q9WTL7|LYPA2_MOUSE Acyl-protein thioesterase 2 OS=Mus musculus GN=Lypla2 PE=1 SV=1;>tr|B1AV56|B1AV56_MOUSE Lysophospholipase 2 OS=Mus musculus GN=Lypla2 PE=4 SV=1	3	3	4	4	4	4	4	4	4	4	3	3	3	3	4	4	4	4	4	4	4	4	3	3	3	3	4	4	4	4	4	4	4	4	3	3	24.794	19	19	22.5	22.5	22.5
Q3UJP5;B1AV75	Q3UJP5;B1AV75	1;1	1;1	1;1	Protein C8orf37 homolog	2610301B20Rik	>sp|Q3UJP5|CH037_MOUSE Protein C8orf37 homolog OS=Mus musculus PE=1 SV=1;>tr|B1AV75|B1AV75_MOUSE Novel protein OS=Mus musculus GN=2610301B20Rik PE=4 SV=1	1	0	0	0	0	1	0	0	1	1	0	1	1	0	0	0	0	1	0	0	1	1	0	1	1	0	0	0	0	1	0	0	1	1	0	1	23.848	7.2	0	0	0	0
Q8K1K4;B1AV89	Q8K1K4;B1AV89	7;7	7;7	7;7	Centromere protein I	Cenpi	>sp|Q8K1K4|CENPI_MOUSE Centromere protein I OS=Mus musculus GN=Cenpi PE=2 SV=1;>tr|B1AV89|B1AV89_MOUSE Centromere protein I OS=Mus musculus GN=Cenpi PE=4 SV=1	1	3	1	0	1	2	3	0	3	0	1	0	1	3	1	0	1	2	3	0	3	0	1	0	1	3	1	0	1	2	3	0	3	0	1	0	85.402	1.3	6.2	2.5	0	1.3
B1AVB4;E9Q796;B1AVB5;B1AVB3;B1AVB1;B1AVB2;Q99MW4;E9Q795	B1AVB4;E9Q796;B1AVB5;B1AVB3;B1AVB1;B1AVB2;Q99MW4;E9Q795	11;11;11;11;10;10;9;7	11;11;11;11;10;10;9;7	11;11;11;11;10;10;9;7		Scml2	>tr|B1AVB4|B1AVB4_MOUSE Protein Scml2 OS=Mus musculus GN=Scml2 PE=4 SV=1;>tr|E9Q796|E9Q796_MOUSE Protein Scml2 OS=Mus musculus GN=Scml2 PE=4 SV=1;>tr|B1AVB5|B1AVB5_MOUSE Protein Scml2 OS=Mus musculus GN=Scml2 PE=4 SV=1;>tr|B1AVB3|B1AVB3_MOUSE Protein Scml2	2	0	10	8	0	1	2	1	2	1	0	3	2	0	10	8	0	1	2	1	2	1	0	3	2	0	10	8	0	1	2	1	2	1	0	3	92.858	3.2	0	28.8	21.2	0
Q8BGC0;B1AVC8;Q8BGC0-2	Q8BGC0;B1AVC8	27;27;10	27;27;10	27;27;10	HIV Tat-specific factor 1 homolog	Htatsf1	>sp|Q8BGC0|HTSF1_MOUSE HIV Tat-specific factor 1 homolog OS=Mus musculus GN=Htatsf1 PE=1 SV=1;>tr|B1AVC8|B1AVC8_MOUSE HIV TAT specific factor 1 OS=Mus musculus GN=Htatsf1 PE=4 SV=1	16	12	18	14	18	15	15	12	15	13	13	12	16	12	18	14	18	15	15	12	15	13	13	12	16	12	18	14	18	15	15	12	15	13	13	12	86.239	25.4	21.7	32.2	19.4	27.2
B1AVN5	B1AVN5	12	7	7		Gm13225	>tr|B1AVN5|B1AVN5_MOUSE Novel KRAB box containing protein OS=Mus musculus GN=Gm13225 PE=4 SV=1	4	4	7	9	5	6	4	4	4	8	5	8	1	2	3	5	1	1	0	0	0	4	1	3	1	2	3	5	1	1	0	0	0	4	1	3	71.368	10.2	10.6	15.2	17.2	13.4
Q9QXE7;B1AVT9	Q9QXE7;B1AVT9	14;14	10;10	10;10	F-box-like/WD repeat-containing protein TBL1X	Tbl1x	>sp|Q9QXE7|TBL1X_MOUSE F-box-like/WD repeat-containing protein TBL1X OS=Mus musculus GN=Tbl1x PE=2 SV=2;>tr|B1AVT9|B1AVT9_MOUSE Transducin (Beta)-like 1 X-linked OS=Mus musculus GN=Tbl1x PE=4 SV=1	12	9	9	11	11	10	9	8	10	10	10	11	8	6	7	8	8	6	6	5	7	6	6	7	8	6	7	8	8	6	6	5	7	6	6	7	56.802	39.3	32.3	32.8	37	37.6
Q7TN29-2;Q7TN29;B1AVZ1	Q7TN29-2;Q7TN29;B1AVZ1	3;3;3	3;3;3	3;3;3	Stromal membrane-associated protein 2	Smap2	>sp|Q7TN29-2|SMAP2_MOUSE Isoform 2 of Stromal membrane-associated protein 2 OS=Mus musculus GN=Smap2;>sp|Q7TN29|SMAP2_MOUSE Stromal membrane-associated protein 2 OS=Mus musculus GN=Smap2 PE=1 SV=1;>tr|B1AVZ1|B1AVZ1_MOUSE Stromal membrane-associated GTPase-	1	1	1	1	1	1	0	1	1	2	0	0	1	1	1	1	1	1	0	1	1	2	0	0	1	1	1	1	1	1	0	1	1	2	0	0	27.633	5.3	4.5	5.3	5.3	4.5
B1AW75;Q3TEX6;B1AW74;E9PXF2;Q5XJY6	B1AW75;Q3TEX6;B1AW74;E9PXF2;Q5XJY6	5;5;5;4;4	5;5;5;4;4	5;5;5;4;4	Fanconi anemia group B protein homolog	Fancb	>tr|B1AW75|B1AW75_MOUSE Fanconi anemia group B protein homolog OS=Mus musculus GN=Fancb PE=4 SV=1;>tr|Q3TEX6|Q3TEX6_MOUSE Fanconi anemia group B protein homolog OS=Mus musculus GN=Fancb PE=2 SV=1;>tr|B1AW74|B1AW74_MOUSE Fanconi anemia group B protein homol	2	1	1	1	2	1	1	2	2	1	1	2	2	1	1	1	2	1	1	2	2	1	1	2	2	1	1	1	2	1	1	2	2	1	1	2	81.782	4.8	2.1	2.1	2.1	4.8
O88207;B1AWB9	O88207;B1AWB9	3;3	3;3	3;3	Collagen alpha-1(V) chain	Col5a1	>sp|O88207|CO5A1_MOUSE Collagen alpha-1(V) chain OS=Mus musculus GN=Col5a1 PE=2 SV=2;>tr|B1AWB9|B1AWB9_MOUSE Collagen, type V, alpha 1 OS=Mus musculus GN=Col5a1 PE=2 SV=1	1	0	2	1	2	1	2	2	2	2	2	1	1	0	2	1	2	1	2	2	2	2	2	1	1	0	2	1	2	1	2	2	2	2	2	1	183.67	1	0	1.6	1	1.6
Q9CYL5;B1AWD5;B1AWD6	Q9CYL5;B1AWD5;B1AWD6	4;4;2	4;4;2	4;4;2	Golgi-associated plant pathogenesis-related protein 1	Glipr2	>sp|Q9CYL5|GAPR1_MOUSE Golgi-associated plant pathogenesis-related protein 1 OS=Mus musculus GN=Glipr2 PE=2 SV=3;>tr|B1AWD5|B1AWD5_MOUSE GLI pathogenesis-related 2 OS=Mus musculus GN=Glipr2 PE=4 SV=1;>tr|B1AWD6|B1AWD6_MOUSE GLI pathogenesis-related 2 OS=Mu	0	0	0	1	0	0	1	1	1	1	0	0	0	0	0	1	0	0	1	1	1	1	0	0	0	0	0	1	0	0	1	1	1	1	0	0	17.09	0	0	0	8.4	0
B1AWE0;Q6PFA2;B1AWE1;E9QM56;B1AWD8;B1AWD9;O08585	B1AWE0;Q6PFA2;B1AWE1;E9QM56;B1AWD8;B1AWD9;O08585	6;6;5;5;5;5;4	6;6;5;5;5;5;4	6;6;5;5;5;5;4	Clathrin light chain A	Clta	>tr|B1AWE0|B1AWE0_MOUSE Clathrin light chain A OS=Mus musculus GN=Clta PE=4 SV=1;>tr|Q6PFA2|Q6PFA2_MOUSE Clathrin light chain A OS=Mus musculus GN=Clta PE=2 SV=1;>tr|B1AWE1|B1AWE1_MOUSE Clathrin light chain A OS=Mus musculus GN=Clta PE=4 SV=1;>tr|E9QM56|E9	2	1	3	4	1	4	2	3	3	3	0	3	2	1	3	4	1	4	2	3	3	3	0	3	2	1	3	4	1	4	2	3	3	3	0	3	23.478	13.9	9.7	17.1	20.8	4.2
D3YXD1;Q91W82;P52483;B1AWL1;H3BL23;H3BL69;B2FDH0;D3YW10;H3BKX9	D3YXD1;Q91W82;P52483;B1AWL1;H3BL23;H3BL69;B2FDH0;D3YW10	4;4;4;4;3;3;2;2;1	1;1;1;1;0;0;1;1;0	1;1;1;1;0;0;1;1;0	Ubiquitin-conjugating enzyme E2 E2;Ubiquitin-conjugating enzyme E2 E3	Ube2e2;Ube2e3	>tr|D3YXD1|D3YXD1_MOUSE Ubiquitin-conjugating enzyme E2 E2 (Fragment) OS=Mus musculus GN=Ube2e2 PE=3 SV=2;>sp|Q91W82|UB2E2_MOUSE Ubiquitin-conjugating enzyme E2 E2 OS=Mus musculus GN=Ube2e2 PE=2 SV=1;>sp|P52483|UB2E3_MOUSE Ubiquitin-conjugating enzyme E2 E	3	2	2	2	3	3	3	2	3	2	3	3	1	1	1	0	1	1	1	0	1	1	1	1	1	1	1	0	1	1	1	0	1	1	1	1	19.803	20.4	14.4	16	14.4	20.4
B1AWL2;B1AWL3	B1AWL2	101;2	101;2	40;2		Zfp462	>tr|B1AWL2|B1AWL2_MOUSE Protein Zfp462 OS=Mus musculus GN=Zfp462 PE=4 SV=1	69	53	50	56	71	72	79	58	73	57	59	59	69	53	50	56	71	72	79	58	73	57	59	59	29	22	23	21	27	29	32	26	32	25	23	26	282.71	34.8	25.5	25.7	29.4	38
B1AWL4	B1AWL4	63	1	1		Zfp462	>tr|B1AWL4|B1AWL4_MOUSE Protein Zfp462 OS=Mus musculus GN=Zfp462 PE=4 SV=1	40	31	27	35	44	43	48	33	41	33	36	34	0	0	0	0	0	0	1	0	0	0	0	1	0	0	0	0	0	0	1	0	0	0	0	1	160.7	33.1	26.1	25.4	33	41.2
B1AWL5	B1AWL5	63	2	1		Zfp462	>tr|B1AWL5|B1AWL5_MOUSE Protein Zfp462 OS=Mus musculus GN=Zfp462 PE=4 SV=1	41	31	27	35	45	44	48	34	41	34	36	33	1	0	0	0	1	1	1	2	0	2	0	0	1	0	0	0	1	1	1	1	0	1	0	0	160.83	34.4	26.1	25.4	33	42.4
Q8BIL5;B1AWM8;Q8BIL5-2;Q8BJ23	Q8BIL5;B1AWM8;Q8BIL5-2	15;15;11;4	15;15;11;4	15;15;11;4	Protein Hook homolog 1	Hook1	>sp|Q8BIL5|HOOK1_MOUSE Protein Hook homolog 1 OS=Mus musculus GN=Hook1 PE=1 SV=2;>tr|B1AWM8|B1AWM8_MOUSE Hook homolog 1 (Drosophila) OS=Mus musculus GN=Hook1 PE=4 SV=1;>sp|Q8BIL5-2|HOOK1_MOUSE Isoform 2 of Protein Hook homolog 1 OS=Mus musculus GN=Hook1	6	4	8	5	3	8	7	4	7	8	4	4	6	4	8	5	3	8	7	4	7	8	4	4	6	4	8	5	3	8	7	4	7	8	4	4	84.438	10.4	7.8	14	8.2	6.7
B1AX39;B1AX39-3;F7CLJ4;E9Q193;E0CY20	B1AX39;B1AX39-3	17;10;3;2;2	17;10;3;2;2	17;10;3;2;2	Zinc finger CCHC domain-containing protein 7	Zcchc7	>sp|B1AX39|ZCHC7_MOUSE Zinc finger CCHC domain-containing protein 7 OS=Mus musculus GN=Zcchc7 PE=2 SV=1;>sp|B1AX39-3|ZCHC7_MOUSE Isoform 2 of Zinc finger CCHC domain-containing protein 7 OS=Mus musculus GN=Zcchc7	10	10	13	13	9	10	12	8	9	8	7	9	10	10	13	13	9	10	12	8	9	8	7	9	10	10	13	13	9	10	12	8	9	8	7	9	63	22.7	22.7	27	30.5	22.4
Q99K51;B1AX58;Q61233	Q99K51;B1AX58	9;9;3	9;9;3	7;7;2	Plastin-3	Pls3	>sp|Q99K51|PLST_MOUSE Plastin-3 OS=Mus musculus GN=Pls3 PE=1 SV=3;>tr|B1AX58|B1AX58_MOUSE Plastin 3 (T-isoform) OS=Mus musculus GN=Pls3 PE=4 SV=1	0	0	8	2	2	3	3	2	1	0	0	0	0	0	8	2	2	3	3	2	1	0	0	0	0	0	6	1	2	2	2	1	1	0	0	0	70.741	0	0	14.8	3.5	4.3
O54788;B1AX96	O54788;B1AX96	6;6	6;6	6;6	DNA fragmentation factor subunit beta	Dffb	>sp|O54788|DFFB_MOUSE DNA fragmentation factor subunit beta OS=Mus musculus GN=Dffb PE=1 SV=1;>tr|B1AX96|B1AX96_MOUSE DNAation factor, beta subunit OS=Mus musculus GN=Dffb PE=4 SV=1	2	1	2	0	3	3	3	1	3	0	2	2	2	1	2	0	3	3	3	1	3	0	2	2	2	1	2	0	3	3	3	1	3	0	2	2	39.449	9	3.2	10.2	0	14.2
Q505F5;B1AX98;E9PV22;F6Z4L9;F6YT33	Q505F5;B1AX98;E9PV22	17;17;15;4;3	17;17;15;4;3	17;17;15;4;3	Leucine-rich repeat-containing protein 47	Lrrc47	>sp|Q505F5|LRC47_MOUSE Leucine-rich repeat-containing protein 47 OS=Mus musculus GN=Lrrc47 PE=1 SV=1;>tr|B1AX98|B1AX98_MOUSE Leucine rich repeat containing 47 OS=Mus musculus GN=Lrrc47 PE=2 SV=1;>tr|E9PV22|E9PV22_MOUSE Leucine-rich repeat-containing protei	13	12	11	8	13	11	10	11	12	11	11	8	13	12	11	8	13	11	10	11	12	11	11	8	13	12	11	8	13	11	10	11	12	11	11	8	63.589	29.6	29.8	26.3	19.4	34.4
B1AXD8	B1AXD8	9	9	8	Akirin-2	Akirin2	>sp|B1AXD8|AKIR2_MOUSE Akirin-2 OS=Mus musculus GN=Akirin2 PE=2 SV=1	2	1	3	3	3	5	3	2	2	5	4	2	2	1	3	3	3	5	3	2	2	5	4	2	2	1	3	3	3	5	3	2	2	4	4	2	22.113	9.5	5.5	14.4	14.4	16.4
Q6P8W9;B1AXI1	Q6P8W9;B1AXI1	1;1	1;1	1;1	High mobility group protein B4	Hmgb4	>sp|Q6P8W9|HMGB4_MOUSE High mobility group protein B4 OS=Mus musculus GN=Hmgb4 PE=2 SV=1;>tr|B1AXI1|B1AXI1_MOUSE High-mobility group box 4 OS=Mus musculus GN=Hmgb4 PE=4 SV=1	1	0	1	1	1	1	1	1	1	1	0	1	1	0	1	1	1	1	1	1	1	1	0	1	1	0	1	1	1	1	1	1	1	1	0	1	21.604	6.1	0	6.1	6.1	6.1
B1AXI9;Q62036	B1AXI9;Q62036	22;22	22;22	22;22	5-azacytidine-induced protein 1	Azi1	>tr|B1AXI9|B1AXI9_MOUSE 5-azacytidine induced 1 OS=Mus musculus GN=Azi1 PE=2 SV=1;>sp|Q62036|AZI1_MOUSE 5-azacytidine-induced protein 1 OS=Mus musculus GN=Azi1 PE=1 SV=2	10	10	6	6	10	11	9	7	10	7	13	16	10	10	6	6	10	11	9	7	10	7	13	16	10	10	6	6	10	11	9	7	10	7	13	16	120.23	13.3	12.5	7.3	8	11.7
Q8BM39;B1AXJ8;Q8BM39-2	Q8BM39;B1AXJ8	12;12;5	12;12;5	12;12;5	Pre-mRNA-splicing factor 18	Prpf18	>sp|Q8BM39|PRP18_MOUSE Pre-mRNA-splicing factor 18 OS=Mus musculus GN=Prpf18 PE=1 SV=1;>tr|B1AXJ8|B1AXJ8_MOUSE PRP18 pre-mRNA processing factor 18 homolog (Yeast) OS=Mus musculus GN=Prpf18 PE=4 SV=1	8	6	5	7	7	6	6	5	5	6	5	5	8	6	5	7	7	6	6	5	5	6	5	5	8	6	5	7	7	6	6	5	5	6	5	5	39.889	25.4	20.8	16.1	17.8	24
Q9D136;B1AXK9	Q9D136;B1AXK9	1;1	1;1	1;1	2-oxoglutarate and iron-dependent oxygenase domain-containing protein 3	Ogfod3	>sp|Q9D136|CQ101_MOUSE PKHD domain-containing transmembrane protein C17orf101 homolog OS=Mus musculus PE=2 SV=1;>tr|B1AXK9|B1AXK9_MOUSE Novel protein OS=Mus musculus GN=1110031I02Rik PE=4 SV=1	0	0	0	0	0	0	0	0	0	0	0	0	0	0	0	0	0	0	0	0	0	0	0	0	0	0	0	0	0	0	0	0	0	0	0	0	35.384	0	0	0	0	0
E9QAP2;B1AXN9;P18654;B1AXP0;B1AXN5;B1AXN8;Q3V226;F6UG16;B1AXN7	E9QAP2;B1AXN9;P18654;B1AXP0	20;20;20;10;8;6;5;3;1	8;8;8;2;2;2;0;1;1	7;7;7;1;1;1;0;1;1	Ribosomal protein S6 kinase alpha-3	Rps6ka3	>tr|E9QAP2|E9QAP2_MOUSE Ribosomal protein S6 kinase alpha-3 OS=Mus musculus GN=Rps6ka3 PE=4 SV=1;>tr|B1AXN9|B1AXN9_MOUSE Ribosomal protein S6 kinase alpha-3 OS=Mus musculus GN=Rps6ka3 PE=4 SV=1;>sp|P18654|KS6A3_MOUSE Ribosomal protein S6 kinase alpha-3 OS=	9	9	9	7	13	13	9	10	10	12	10	8	2	3	3	1	4	4	2	3	2	4	2	1	2	3	2	1	4	3	2	3	2	4	1	1	80.196	14.5	15	15.4	13.8	23.3
Q8BMJ3;B1AXP1	Q8BMJ3;B1AXP1	6;6	6;6	3;3	Eukaryotic translation initiation factor 1A, X-chromosomal	Eif1ax	>sp|Q8BMJ3|IF1AX_MOUSE Eukaryotic translation initiation factor 1A, X-chromosomal OS=Mus musculus GN=Eif1ax PE=2 SV=3;>tr|B1AXP1|B1AXP1_MOUSE Eukaryotic translation initiation factor 1A, Y-linked OS=Mus musculus GN=Eif1ax PE=3 SV=1	5	5	5	5	5	5	5	5	5	5	5	6	5	5	5	5	5	5	5	5	5	5	5	6	2	2	2	2	2	2	2	2	2	2	2	3	16.46	27.1	27.1	27.1	27.1	27.1
B1AXS8;B1AXS7;Q9JLM4;B1AXS5;B1AXS6;B0R077;Q8CG95;Q32P02	B1AXS8;B1AXS7;Q9JLM4;B1AXS5;B1AXS6	33;33;33;33;31;5;5;1	33;33;33;33;31;5;5;1	33;33;33;33;31;5;5;1	Zinc finger MYM-type protein 3	Zmym3	>tr|B1AXS8|B1AXS8_MOUSE Zinc finger MYM-type protein 3 OS=Mus musculus GN=Zmym3 PE=4 SV=1;>tr|B1AXS7|B1AXS7_MOUSE Zinc finger MYM-type protein 3 OS=Mus musculus GN=Zmym3 PE=2 SV=1;>sp|Q9JLM4|ZMYM3_MOUSE Zinc finger MYM-type protein 3 OS=Mus musculus GN=Zmy	16	17	22	20	22	21	18	15	16	16	12	22	16	17	22	20	22	21	18	15	16	16	12	22	16	17	22	20	22	21	18	15	16	16	12	22	151.37	16.4	14.1	20.9	17.9	22.3
P35700;B1AXW7;B1AXW5;B1AXW6;G3UW54;B1AXW4	P35700;B1AXW7;B1AXW5;B1AXW6;G3UW54;B1AXW4	18;18;16;16;12;11	18;18;16;16;12;11	17;17;15;15;11;11	Peroxiredoxin-1	Prdx1	>sp|P35700|PRDX1_MOUSE Peroxiredoxin-1 OS=Mus musculus GN=Prdx1 PE=1 SV=1;>tr|B1AXW7|B1AXW7_MOUSE MCG19655 OS=Mus musculus GN=Prdx1 PE=4 SV=1;>tr|B1AXW5|B1AXW5_MOUSE Peroxiredoxin 1 (Fragment) OS=Mus musculus GN=Prdx1 PE=4 SV=1;>tr|B1AXW6|B1AXW6_MOUSE Pero	12	13	12	13	15	17	15	16	13	14	15	14	12	13	12	13	15	17	15	16	13	14	15	14	11	12	11	12	14	16	14	15	12	13	14	13	22.176	55.3	59.3	67.3	67.8	67.8
Q7TQC5-3;B1AXX6;Q7TQC5;B1AXX8;Q7TQC5-4;B1AXX7;Q7TQC5-2;E0CXB7	Q7TQC5-3;B1AXX6;Q7TQC5;B1AXX8;Q7TQC5-4;B1AXX7;Q7TQC5-2	7;7;7;7;5;5;5;1	7;7;7;7;5;5;5;1	7;7;7;7;5;5;5;1	Aprataxin	Aptx	>sp|Q7TQC5-3|APTX_MOUSE Isoform 3 of Aprataxin OS=Mus musculus GN=Aptx;>tr|B1AXX6|B1AXX6_MOUSE Aprataxin OS=Mus musculus GN=Aptx PE=4 SV=1;>sp|Q7TQC5|APTX_MOUSE Aprataxin OS=Mus musculus GN=Aptx PE=2 SV=2;>tr|B1AXX8|B1AXX8_MOUSE Aprataxin OS=Mus musculus G	2	4	3	4	3	4	2	4	1	4	3	2	2	4	3	4	3	4	2	4	1	4	3	2	2	4	3	4	3	4	2	4	1	4	3	2	37.996	8.4	14.9	12.5	15.8	12.5
Q3UKJ7;B1AXY3;Q3UKJ7-2	Q3UKJ7;B1AXY3;Q3UKJ7-2	25;25;16	25;25;16	25;25;16	WD40 repeat-containing protein SMU1	Smu1	>sp|Q3UKJ7|SMU1_MOUSE WD40 repeat-containing protein SMU1 OS=Mus musculus GN=Smu1 PE=2 SV=2;>tr|B1AXY3|B1AXY3_MOUSE Smu-1 suppressor of mec-8 and unc-52 homolog (C. elegans) OS=Mus musculus GN=Smu1 PE=4 SV=1;>sp|Q3UKJ7-2|SMU1_MOUSE Isoform 2 of WD40 repeat	19	20	21	21	23	22	20	22	22	20	23	22	19	20	21	21	23	22	20	22	22	20	23	22	19	20	21	21	23	22	20	22	22	20	23	22	57.543	43.1	46	51.3	54.6	56.3
B1AXZ0;Q80UJ0;Q3UR02;Q60899;Q564D8;Q80Y51;B1AXZ6;B1AXZ4;B1AXZ5;A2A9S3;Q61701-2;A2A9S2;A2A9R8;A2A9R6;Q8BVA9;A2A9S0;Q61701;H3BLG7;A2A9R4;A2A9S1;A2A9R5	B1AXZ0;Q80UJ0;Q3UR02;Q60899;Q564D8;Q80Y51;B1AXZ6;B1AXZ4;B1AXZ5;A2A9S3;Q61701-2;A2A9S2;A2A9R8;A2A9R6;Q8BVA9;A2A9S0;Q61701	7;7;7;7;7;7;7;7;7;4;4;4;4;4;4;4;4;3;2;1;1	7;7;7;7;7;7;7;7;7;4;4;4;4;4;4;4;4;3;2;1;1	6;6;6;6;6;6;6;6;6;3;3;3;3;3;3;3;3;3;2;1;1	ELAV-like protein 2;ELAV-like protein 4	Elavl2;Elavl4	>tr|B1AXZ0|B1AXZ0_MOUSE ELAV (Embryonic lethal, abnormal vision, Drosophila)-like 2 (Hu antigen B) OS=Mus musculus GN=Elavl2 PE=4 SV=1;>tr|Q80UJ0|Q80UJ0_MOUSE ELAV (Embryonic lethal, abnormal vision, Drosophila)-like 2 (Hu antigen B) OS=Mus musculus GN=Ela	2	3	2	2	3	1	4	1	5	5	2	1	2	3	2	2	3	1	4	1	5	5	2	1	2	2	2	2	2	1	3	0	4	4	2	1	38.001	9	9.5	6.9	9.5	9
Q9D7S9;B1AY07	Q9D7S9;B1AY07	3;3	3;3	3;3	Charged multivesicular body protein 5	Chmp5	>sp|Q9D7S9|CHMP5_MOUSE Charged multivesicular body protein 5 OS=Mus musculus GN=Chmp5 PE=2 SV=1;>tr|B1AY07|B1AY07_MOUSE Chromatin modifying protein 5 OS=Mus musculus GN=Chmp5 PE=4 SV=1	3	3	2	3	3	3	3	2	3	3	3	3	3	3	2	3	3	3	3	2	3	3	3	3	3	3	2	3	3	3	3	2	3	3	3	3	24.575	25.1	25.1	16.9	25.1	25.1
B1AY10;B1AY10-2;B1AY10-3	B1AY10;B1AY10-2;B1AY10-3	10;9;9	10;9;9	10;9;9	Transcriptional repressor NF-X1	Nfx1	>sp|B1AY10|NFX1_MOUSE Transcriptional repressor NF-X1 OS=Mus musculus GN=Nfx1 PE=2 SV=1;>sp|B1AY10-2|NFX1_MOUSE Isoform 2 of Transcriptional repressor NF-X1 OS=Mus musculus GN=Nfx1;>sp|B1AY10-3|NFX1_MOUSE Isoform 3 of Transcriptional repressor NF-X1 OS=Mus	1	2	1	2	1	3	2	3	1	4	1	1	1	2	1	2	1	3	2	3	1	4	1	1	1	2	1	2	1	3	2	3	1	4	1	1	123.81	1.7	2.6	1.7	2.9	1.1
B1AY13;E9PV45;B1AY13-2	B1AY13;E9PV45	40;40;7	40;40;7	40;40;7	Ubiquitin carboxyl-terminal hydrolase 24;Ubiquitin carboxyl-terminal hydrolase	Usp24	>sp|B1AY13|UBP24_MOUSE Ubiquitin carboxyl-terminal hydrolase 24 OS=Mus musculus GN=Usp24 PE=1 SV=1;>tr|E9PV45|E9PV45_MOUSE Ubiquitin carboxyl-terminal hydrolase OS=Mus musculus GN=Usp24 PE=3 SV=1	14	11	13	10	15	18	19	18	15	11	8	10	14	11	13	10	15	18	19	18	15	11	8	10	14	11	13	10	15	18	19	18	15	11	8	10	294	8.6	5.6	7.6	4.7	9
Q5UAK0-5;Q5UAK0-4;Q5UAK0;Q32P49;Q5UAK0-2;B1AY32;Q5UAK0-1	Q5UAK0-5;Q5UAK0-4;Q5UAK0;Q32P49;Q5UAK0-2;B1AY32;Q5UAK0-1	7;7;7;7;7;7;7	7;7;7;7;7;7;7	7;7;7;7;7;7;7	Mesoderm induction early response protein 1	Mier1	>sp|Q5UAK0-5|MIER1_MOUSE Isoform 5 of Mesoderm induction early response protein 1 OS=Mus musculus GN=Mier1;>sp|Q5UAK0-4|MIER1_MOUSE Isoform 4 of Mesoderm induction early response protein 1 OS=Mus musculus GN=Mier1;>sp|Q5UAK0|MIER1_MOUSE Mesoderm induction	4	3	4	6	2	6	4	2	2	4	1	2	4	3	4	6	2	6	4	2	2	4	1	2	4	3	4	6	2	6	4	2	2	4	1	2	37.354	14.8	9.4	13	23	7.6
Q9D1Q6;B1AY76	Q9D1Q6;B1AY76	5;5	5;5	5;5	Endoplasmic reticulum resident protein 44	Erp44	>sp|Q9D1Q6|ERP44_MOUSE Endoplasmic reticulum resident protein 44 OS=Mus musculus GN=Erp44 PE=1 SV=1;>tr|B1AY76|B1AY76_MOUSE Thioredoxin domain containing 4 (Endoplasmic reticulum) OS=Mus musculus GN=Erp44 PE=4 SV=1	3	1	2	1	3	2	2	3	2	1	1	0	3	1	2	1	3	2	2	3	2	1	1	0	3	1	2	1	3	2	2	3	2	1	1	0	46.852	8.1	1.7	6.4	3	8.1
Q80TZ3-2;Q80TZ3;B1AYC5;Q80TZ3-3;B1B0B8;B1B0B7	Q80TZ3-2;Q80TZ3;B1AYC5;Q80TZ3-3	12;12;12;12;4;1	11;11;11;11;4;1	11;11;11;11;4;1	Putative tyrosine-protein phosphatase auxilin	Dnajc6	>sp|Q80TZ3-2|AUXI_MOUSE Isoform 2 of Putative tyrosine-protein phosphatase auxilin OS=Mus musculus GN=Dnajc6;>sp|Q80TZ3|AUXI_MOUSE Putative tyrosine-protein phosphatase auxilin OS=Mus musculus GN=Dnajc6 PE=2 SV=2;>tr|B1AYC5|B1AYC5_MOUSE DnaJ (Hsp40) homolo	6	2	6	3	8	9	3	3	3	3	4	3	5	1	6	2	7	8	2	2	2	2	3	2	5	1	6	2	7	8	2	2	2	2	3	2	98.52	8.1	2.3	9.2	4.2	11.3
B1AYM9	B1AYM9	1	1	1		CK137956	>tr|B1AYM9|B1AYM9_MOUSE Novel protein OS=Mus musculus GN=CK137956 PE=4 SV=1	0	0	0	0	0	0	0	0	0	1	0	0	0	0	0	0	0	0	0	0	0	1	0	0	0	0	0	0	0	0	0	0	0	1	0	0	65.408	0	0	0	0	0
Q8C0V0;B1AYS9	Q8C0V0;B1AYS9	17;17	13;13	6;6	Serine/threonine-protein kinase tousled-like 1	Tlk1	>sp|Q8C0V0|TLK1_MOUSE Serine/threonine-protein kinase tousled-like 1 OS=Mus musculus GN=Tlk1 PE=2 SV=2;>tr|B1AYS9|B1AYS9_MOUSE Tousled-like kinase 1 OS=Mus musculus GN=Tlk1 PE=4 SV=1	8	10	9	7	13	12	7	9	8	11	10	11	6	7	6	5	10	8	5	7	6	8	8	9	1	1	2	1	3	3	1	3	1	1	4	4	86.622	15.5	17.2	18.9	12.3	24.7
Q8C5N3-2;B1AYU6;B1AYU7;Q8C5N3;B1AYU5;B1AYU4;A2AK44;A2AK42;B1AYU8;B1AYU9	Q8C5N3-2;B1AYU6;B1AYU7;Q8C5N3;B1AYU5;B1AYU4;A2AK44;A2AK42	32;32;32;32;32;29;27;27;6;2	32;32;32;32;32;29;27;27;6;2	32;32;32;32;32;29;27;27;6;2	Pre-mRNA-splicing factor CWC22 homolog	Cwc22;Gm13695;Gm13697	>sp|Q8C5N3-2|CWC22_MOUSE Isoform 2 of Pre-mRNA-splicing factor CWC22 homolog OS=Mus musculus GN=Cwc22;>tr|B1AYU6|B1AYU6_MOUSE Novel protein OS=Mus musculus GN=Cwc22 PE=4 SV=1;>tr|B1AYU7|B1AYU7_MOUSE Novel protein OS=Mus musculus GN=Cwc22 PE=4 SV=1;>sp|Q8C5	22	20	25	23	26	20	25	20	26	25	22	22	22	20	25	23	26	20	25	20	26	25	22	22	22	20	25	23	26	20	25	20	26	25	22	22	104.21	23.8	20.2	26.6	24.2	25.1
Q8BKX1-4;B1AZ45;Q8BKX1-3;B1AZ43;B1AZ46;Q8BKX1-2;Q3UKP6;Q8BKX1;B1AZ47	Q8BKX1-4;B1AZ45;Q8BKX1-3;B1AZ43;B1AZ46;Q8BKX1-2;Q3UKP6;Q8BKX1;B1AZ47	5;5;5;5;5;5;5;5;5	5;5;5;5;5;5;5;5;5	5;5;5;5;5;5;5;5;5	Brain-specific angiogenesis inhibitor 1-associated protein 2	Baiap2	>sp|Q8BKX1-4|BAIP2_MOUSE Isoform 4 of Brain-specific angiogenesis inhibitor 1-associated protein 2 OS=Mus musculus GN=Baiap2;>tr|B1AZ45|B1AZ45_MOUSE Brain-specific angiogenesis inhibitor 1-associated protein 2 OS=Mus musculus GN=Baiap2 PE=4 SV=1;>sp|Q8BKX1	1	3	1	1	0	0	0	2	1	0	0	1	1	3	1	1	0	0	0	2	1	0	0	1	1	3	1	1	0	0	0	2	1	0	0	1	53.274	3.5	8.7	2.9	3.5	0
O88327;B1AZA6;B1AZA7	O88327;B1AZA6	16;16;4	16;16;4	16;16;4	Alpha-catulin	Ctnnal1	>sp|O88327|CTNL1_MOUSE Alpha-catulin OS=Mus musculus GN=Ctnnal1 PE=2 SV=1;>tr|B1AZA6|B1AZA6_MOUSE Catenin (Cadherin associated protein), alpha-like 1 OS=Mus musculus GN=Ctnnal1 PE=4 SV=1	5	7	8	9	7	8	7	4	7	5	6	5	5	7	8	9	7	8	7	4	7	5	6	5	5	7	8	9	7	8	7	4	7	5	6	5	81.462	9.2	13	12.4	15.2	11.4
B1AZI6;F6SBF2;Q8C690;F6RBN0;F6W2C7;B1AZI7;B8A4C2;F6VK25;F6QCT0	B1AZI6	62;6;6;4;2;2;2;2;1	62;6;6;4;2;2;2;2;1	38;6;6;3;2;1;2;2;0	THO complex subunit 2	Thoc2	>sp|B1AZI6|THOC2_MOUSE THO complex subunit 2 OS=Mus musculus GN=Thoc2 PE=3 SV=1	39	31	39	47	45	42	39	35	41	41	38	43	39	31	39	47	45	42	39	35	41	41	38	43	24	17	25	31	27	26	24	20	24	24	22	23	182.77	26.1	21.1	29.7	33.8	31.6
P70349;B1AZK3;B0R1E3	P70349;B1AZK3;B0R1E3	7;7;4	7;7;4	7;7;4	Histidine triad nucleotide-binding protein 1	Hint1	>sp|P70349|HINT1_MOUSE Histidine triad nucleotide-binding protein 1 OS=Mus musculus GN=Hint1 PE=1 SV=3;>tr|B1AZK3|B1AZK3_MOUSE Histidine triad nucleotide binding protein OS=Mus musculus GN=Hint1 PE=4 SV=1;>tr|B0R1E3|B0R1E3_MOUSE Histidine triad nucleotide	4	4	4	4	4	3	4	5	4	4	4	2	4	4	4	4	4	3	4	5	4	4	4	2	4	4	4	4	4	3	4	5	4	4	4	2	13.777	38.9	38.9	38.9	38.9	38.9
B1AZK8	B1AZK8	10	6	5		Gm9631	>tr|B1AZK8|B1AZK8_MOUSE Novel zinc finger protein (Fragment) OS=Mus musculus GN=Gm9631 PE=4 SV=1	4	5	4	4	3	6	6	4	4	4	5	5	1	3	2	2	1	3	2	2	1	2	3	3	0	2	1	2	0	2	1	1	0	1	2	2	77.587	6.9	6.8	5.4	5.7	4.1
B1AZP2-3;B7ZNS2;B1AZP2;I1E4X0;F6YMR0;E9PUF2;B1AZP2-2;H3BJW9;H3BKJ0;H3BJD4	B1AZP2-3;B7ZNS2;B1AZP2;I1E4X0;F6YMR0;E9PUF2;B1AZP2-2;H3BJW9	4;4;4;3;3;3;3;2;1;1	4;4;4;3;3;3;3;2;1;1	4;4;4;3;3;3;3;2;1;1	Disks large-associated protein 4	Dlgap4	>sp|B1AZP2-3|DLGP4_MOUSE Isoform 3 of Disks large-associated protein 4 OS=Mus musculus GN=Dlgap4;>tr|B7ZNS2|B7ZNS2_MOUSE Disks large-associated protein 4 OS=Mus musculus GN=Dlgap4 PE=2 SV=1;>sp|B1AZP2|DLGP4_MOUSE Disks large-associated protein 4 OS=Mus mus	1	3	2	2	2	1	2	1	2	1	1	2	1	3	2	2	2	1	2	1	2	1	1	2	1	3	2	2	2	1	2	1	2	1	1	2	49.46	3.3	11.3	5.1	7.5	5.1
Q9CQ82;B1AZQ7;Q9CQ82-2	Q9CQ82;B1AZQ7;Q9CQ82-2	3;3;2	3;3;2	3;3;2	Centromere protein R	Itgb3bp	>sp|Q9CQ82|CENPR_MOUSE Centromere protein R OS=Mus musculus GN=Itgb3bp PE=2 SV=1;>tr|B1AZQ7|B1AZQ7_MOUSE Integrin beta 3 binding protein (Beta3-endonexin) OS=Mus musculus GN=Itgb3bp PE=4 SV=1;>sp|Q9CQ82-2|CENPR_MOUSE Isoform 2 of Centromere protein R OS=Mu	2	1	1	1	0	2	0	0	2	3	1	1	2	1	1	1	0	2	0	0	2	3	1	1	2	1	1	1	0	2	0	0	2	3	1	1	20.026	20.5	13.6	6.8	13.6	0
Q8R0Z2-3;B1B074;Q8R0Z2-2;Q8R0Z2;B1B072	Q8R0Z2-3;B1B074;Q8R0Z2-2;Q8R0Z2;B1B072	4;4;4;4;4	1;1;1;1;1	1;1;1;1;1	Ecto-NOX disulfide-thiol exchanger 2;Hydroquinone [NADH] oxidase;Protein disulfide-thiol oxidoreductase	Enox2	>sp|Q8R0Z2-3|ENOX2_MOUSE Isoform 3 of Ecto-NOX disulfide-thiol exchanger 2 OS=Mus musculus GN=Enox2;>tr|B1B074|B1B074_MOUSE Cytosolic ovarian carcinoma antigen 1, isoform CRA_b OS=Mus musculus GN=Enox2 PE=4 SV=1;>sp|Q8R0Z2-2|ENOX2_MOUSE Isoform 2 of Ecto-N	2	0	1	1	0	1	2	0	2	2	2	2	0	0	0	0	0	0	0	0	0	0	0	0	0	0	0	0	0	0	0	0	0	0	0	0	66.586	2.4	0	1.2	1.5	0
Q3TIV5;B1B079;Q3TIV5-2;Q3TIV5-3	Q3TIV5;B1B079;Q3TIV5-2	5;5;3;1	5;5;3;1	5;5;3;1	Zinc finger CCCH domain-containing protein 15	Zc3h15	>sp|Q3TIV5|ZC3HF_MOUSE Zinc finger CCCH domain-containing protein 15 OS=Mus musculus GN=Zc3h15 PE=1 SV=2;>tr|B1B079|B1B079_MOUSE RIKEN cDNA 2610312B22 OS=Mus musculus GN=Zc3h15 PE=4 SV=1;>sp|Q3TIV5-2|ZC3HF_MOUSE Isoform 2 of Zinc finger CCCH domain-contain	1	2	2	0	2	3	2	1	2	2	1	1	1	2	2	0	2	3	2	1	2	2	1	1	1	2	2	0	2	3	2	1	2	2	1	1	48.327	4	6.3	6.1	0	6.1
E9QKR6;Q62377;B1B0E8;B1B0F1;B1B0F0;B1B0E9	E9QKR6;Q62377;B1B0E8	8;8;8;2;2;2	8;8;8;2;2;2	5;5;5;2;2;2	U2 small nuclear ribonucleoprotein auxiliary factor 35 kDa subunit-related protein 2	Zrsr2	>tr|E9QKR6|E9QKR6_MOUSE U2 small nuclear ribonucleoprotein auxiliary factor 35 kDa subunit-related protein 2 OS=Mus musculus GN=Zrsr2 PE=4 SV=1;>sp|Q62377|U2AFM_MOUSE U2 small nuclear ribonucleoprotein auxiliary factor 35 kDa subunit-related protein 2 OS=M	6	3	6	4	4	5	5	4	6	4	5	3	6	3	6	4	4	5	5	4	6	4	5	3	5	2	5	3	4	4	3	3	5	3	4	2	55.228	18.4	9.8	18.2	11.7	13.2
Q8VCH6;B1B0I4	Q8VCH6;B1B0I4	8;8	8;8	8;8	Delta(24)-sterol reductase	Dhcr24	>sp|Q8VCH6|DHC24_MOUSE Delta(24)-sterol reductase OS=Mus musculus GN=Dhcr24 PE=2 SV=1;>tr|B1B0I4|B1B0I4_MOUSE 24-dehydrocholesterol reductase OS=Mus musculus GN=Dhcr24 PE=4 SV=1	2	1	4	2	3	4	5	2	3	3	2	2	2	1	4	2	3	4	5	2	3	3	2	2	2	1	4	2	3	4	5	2	3	3	2	2	60.112	5	2.7	7.9	5.4	7.6
P00493;B1B0W8	P00493;B1B0W8	9;9	9;9	9;9	Hypoxanthine-guanine phosphoribosyltransferase	Hprt1	>sp|P00493|HPRT_MOUSE Hypoxanthine-guanine phosphoribosyltransferase OS=Mus musculus GN=Hprt1 PE=1 SV=3;>tr|B1B0W8|B1B0W8_MOUSE Hypoxanthine guanine phosphoribosyl transferase 1 OS=Mus musculus GN=Hprt PE=4 SV=1	0	0	6	4	9	8	8	7	8	0	0	0	0	0	6	4	9	8	8	7	8	0	0	0	0	0	6	4	9	8	8	7	8	0	0	0	24.57	0	0	31.7	22.5	51.4
Q99LC5;B1B1B4	Q99LC5;B1B1B4	12;12	12;12	12;12	Electron transfer flavoprotein subunit alpha, mitochondrial	Etfa	>sp|Q99LC5|ETFA_MOUSE Electron transfer flavoprotein subunit alpha, mitochondrial OS=Mus musculus GN=Etfa PE=1 SV=2;>tr|B1B1B4|B1B1B4_MOUSE Electron transferring flavoprotein, alpha polypeptide OS=Mus musculus GN=Etfa PE=4 SV=1	3	4	5	5	4	5	9	6	8	4	2	1	3	4	5	5	4	5	9	6	8	4	2	1	3	4	5	5	4	5	9	6	8	4	2	1	35.009	9	12	19.8	19.5	16.5
B1B1D8;Q9D773;B1B1D6;B1B1D7	B1B1D8;Q9D773;B1B1D6	3;3;3;1	3;3;3;1	3;3;3;1	39S ribosomal protein L2, mitochondrial	Mrpl2	>tr|B1B1D8|B1B1D8_MOUSE 39S ribosomal protein L2, mitochondrial OS=Mus musculus GN=Mrpl2 PE=4 SV=1;>sp|Q9D773|RM02_MOUSE 39S ribosomal protein L2, mitochondrial OS=Mus musculus GN=Mrpl2 PE=2 SV=1;>tr|B1B1D6|B1B1D6_MOUSE Mitochondrial ribosomal protein L2 O	0	0	0	0	0	0	0	0	1	0	0	0	0	0	0	0	0	0	0	0	1	0	0	0	0	0	0	0	0	0	0	0	1	0	0	0	33.099	0	0	0	0	0
Q80UV9-3;Q80UV9;B1Q2W7;D3YZK4;Q80UV9-2	Q80UV9-3;Q80UV9;B1Q2W7;D3YZK4;Q80UV9-2	38;38;38;37;22	38;38;38;37;22	38;38;38;37;22	Transcription initiation factor TFIID subunit 1	Taf1	>sp|Q80UV9-3|TAF1_MOUSE Isoform 3 of Transcription initiation factor TFIID subunit 1 OS=Mus musculus GN=Taf1;>sp|Q80UV9|TAF1_MOUSE Transcription initiation factor TFIID subunit 1 OS=Mus musculus GN=Taf1 PE=2 SV=2;>tr|B1Q2W7|B1Q2W7_MOUSE TAF1 RNA polymerase	18	19	27	19	22	29	27	15	25	15	18	28	18	19	27	19	22	29	27	15	25	15	18	28	18	19	27	19	22	29	27	15	25	15	18	28	212.38	15.7	15.3	19.4	16.2	15.9
Q91VJ4;B2KF04	Q91VJ4;B2KF04	10;10	10;10	9;9	Serine/threonine-protein kinase 38	Stk38	>sp|Q91VJ4|STK38_MOUSE Serine/threonine-protein kinase 38 OS=Mus musculus GN=Stk38 PE=1 SV=1;>tr|B2KF04|B2KF04_MOUSE Serine/threonine kinase 38 OS=Mus musculus GN=Stk38 PE=4 SV=1	6	4	2	3	5	7	6	7	6	4	3	7	6	4	2	3	5	7	6	7	6	4	3	7	5	3	2	3	5	6	5	6	6	3	2	6	54.174	17.4	11.8	4.9	11	15.1
B2KF05	B2KF05	17	15	15		Brpf3	>tr|B2KF05|B2KF05_MOUSE Bromodomain and PHD finger containing, 3 OS=Mus musculus GN=Brpf3 PE=2 SV=1	7	5	9	8	8	9	9	4	7	6	8	6	5	4	7	6	7	7	7	2	5	4	6	4	5	4	7	6	7	7	7	2	5	4	6	4	135.29	7.9	5.9	9.7	7.5	9.2
B2KF10;B2KF11;Q8CDD8-2;B2KF12;Q8CDD8;B2KF09	B2KF10;B2KF11;Q8CDD8-2;B2KF12;Q8CDD8;B2KF09	3;3;3;3;3;3	3;3;3;3;3;3	3;3;3;3;3;3	BTB/POZ domain-containing protein KCTD20	Kctd20	>tr|B2KF10|B2KF10_MOUSE BTB/POZ domain-containing protein KCTD20 (Fragment) OS=Mus musculus GN=Kctd20 PE=4 SV=1;>tr|B2KF11|B2KF11_MOUSE BTB/POZ domain-containing protein KCTD20 (Fragment) OS=Mus musculus GN=Kctd20 PE=4 SV=1;>sp|Q8CDD8-2|KCD20_MOUSE Isoform	1	2	2	1	2	2	2	2	1	1	1	1	1	2	2	1	2	2	2	2	1	1	1	1	1	2	2	1	2	2	2	2	1	1	1	1	22.548	8.9	16.8	16.8	8.9	18.3
Q99JX1;B2KF49	Q99JX1;B2KF49	4;4	4;4	4;4	Transcription initiation factor TFIID subunit 11	Taf11	>sp|Q99JX1|TAF11_MOUSE Transcription initiation factor TFIID subunit 11 OS=Mus musculus GN=Taf11 PE=2 SV=1;>tr|B2KF49|B2KF49_MOUSE TAF11 RNA polymerase II, TATA box binding protein (TBP)-associated factor OS=Mus musculus GN=Taf11 PE=4 SV=1	0	1	2	3	0	3	3	3	1	1	1	3	0	1	2	3	0	3	3	3	1	1	1	3	0	1	2	3	0	3	3	3	1	1	1	3	23.333	0	5.7	10.4	15.2	0
Q5DTW7;B2KFD2;Q5DTW7-2;Q5DTW7-3;B2KFD1;B2KFD0	Q5DTW7;B2KFD2;Q5DTW7-2;Q5DTW7-3	51;51;49;49;12;2	51;51;49;49;12;2	51;51;49;49;12;2	Uncharacterized protein KIAA1551	Kiaa1551;2810474O19Rik	>sp|Q5DTW7|CL035_MOUSE Uncharacterized protein C12orf35 homolog OS=Mus musculus GN=Kiaa1551 PE=2 SV=2;>tr|B2KFD2|B2KFD2_MOUSE 2810474O19Rik protein OS=Mus musculus GN=2810474O19Rik PE=2 SV=1;>sp|Q5DTW7-2|CL035_MOUSE Isoform 2 of Uncharacterized protein C12	22	29	29	28	28	31	26	21	26	29	24	25	22	29	29	28	28	31	26	21	26	29	24	25	22	29	29	28	28	31	26	21	26	29	24	25	169.04	18.4	25.7	26.6	25	24.7
Q7TSE6;Q7TSE6-2;B2KFR5	Q7TSE6;Q7TSE6-2;B2KFR5	3;3;3	2;2;2	2;2;2	Serine/threonine-protein kinase 38-like	Stk38l	>sp|Q7TSE6|ST38L_MOUSE Serine/threonine-protein kinase 38-like OS=Mus musculus GN=Stk38l PE=1 SV=2;>sp|Q7TSE6-2|ST38L_MOUSE Isoform 2 of Serine/threonine-protein kinase 38-like OS=Mus musculus GN=Stk38l;>tr|B2KFR5|B2KFR5_MOUSE Serine/threonine kinase 38 li	1	2	0	0	0	2	1	1	0	1	1	2	0	1	0	0	0	1	0	0	0	0	0	1	0	1	0	0	0	1	0	0	0	0	0	1	53.771	2.4	6	0	0	0
Q9CQ39;B2KG30	Q9CQ39;B2KG30	2;2	2;2	2;2	Mediator of RNA polymerase II transcription subunit 21	Med21	>sp|Q9CQ39|MED21_MOUSE Mediator of RNA polymerase II transcription subunit 21 OS=Mus musculus GN=Med21 PE=1 SV=1;>tr|B2KG30|B2KG30_MOUSE Mediator complex subunit 21 OS=Mus musculus GN=Med21 PE=4 SV=1	1	2	2	1	2	1	2	1	1	2	1	1	1	2	2	1	2	1	2	1	1	2	1	1	1	2	2	1	2	1	2	1	1	2	1	1	15.588	9.7	17.4	17.4	9.7	17.4
Q8BZR9;B2KG93;Q8BZR9-2;Q8BZR9-3	Q8BZR9;B2KG93	18;18;7;7	18;18;7;7	7;7;7;7	Uncharacterized protein C17orf85 homolog		>sp|Q8BZR9|CQ085_MOUSE Uncharacterized protein C17orf85 homolog OS=Mus musculus PE=1 SV=1;>tr|B2KG93|B2KG93_MOUSE Novel protein OS=Mus musculus GN=1200014J11Rik PE=4 SV=1	14	14	12	10	14	13	14	12	14	13	12	15	14	14	12	10	14	13	14	12	14	13	12	15	4	6	4	4	4	5	5	5	4	5	3	5	70.042	26	26.3	23.4	19.3	28.1
Q505B7-2;B2KGA7;Q505B7;A8Y5E9	Q505B7-2;B2KGA7;Q505B7;A8Y5E9	3;3;3;2	3;3;3;2	3;3;3;2	Protein archease	Zbtb8os	>sp|Q505B7-2|ARCH_MOUSE Isoform 2 of Protein archease OS=Mus musculus GN=Zbtb8os;>tr|B2KGA7|B2KGA7_MOUSE Protein Gm8539 OS=Mus musculus GN=Zbtb8os PE=4 SV=1;>sp|Q505B7|ARCH_MOUSE Protein archease OS=Mus musculus GN=Zbtb8os PE=2 SV=2;>tr|A8Y5E9|A8Y5E9_MOUSE	3	2	2	2	3	2	2	3	3	2	1	3	3	2	2	2	3	2	2	3	3	2	1	3	3	2	2	2	3	2	2	3	3	2	1	3	17.207	26.7	15.1	18.5	15.1	26.7
Q9DBG9;B2KGB7;B1AUD9	Q9DBG9;B2KGB7;B1AUD9	2;2;1	2;2;1	2;2;1	Tax1-binding protein 3	Tax1bp3	>sp|Q9DBG9|TX1B3_MOUSE Tax1-binding protein 3 OS=Mus musculus GN=Tax1bp3 PE=1 SV=1;>tr|B2KGB7|B2KGB7_MOUSE Tax1 (Human T-cell leukemia virus type I) binding protein 3 OS=Mus musculus GN=Tax1bp3 PE=4 SV=1;>tr|B1AUD9|B1AUD9_MOUSE Tax1 (Human T-cell leukemia	0	0	1	1	0	0	0	0	0	0	0	1	0	0	1	1	0	0	0	0	0	0	0	1	0	0	1	1	0	0	0	0	0	0	0	1	13.722	0	0	13.7	13.7	0
P28667;B2KGE6	P28667;B2KGE6	2;2	2;2	2;2	MARCKS-related protein	Marcksl1	>sp|P28667|MRP_MOUSE MARCKS-related protein OS=Mus musculus GN=Marcksl1 PE=1 SV=2;>tr|B2KGE6|B2KGE6_MOUSE MARCKS-like 1 OS=Mus musculus GN=Marcksl1 PE=4 SV=1	1	2	2	2	2	2	2	1	2	2	2	2	1	2	2	2	2	2	2	1	2	2	2	2	1	2	2	2	2	2	2	1	2	2	2	2	20.165	6.5	14	14	14	14
Q8VEE0;B2KGE9;B2KGF0	Q8VEE0;B2KGE9;B2KGF0	2;2;2	2;2;2	2;2;2	Ribulose-phosphate 3-epimerase	Rpe	>sp|Q8VEE0|RPE_MOUSE Ribulose-phosphate 3-epimerase OS=Mus musculus GN=Rpe PE=2 SV=1;>tr|B2KGE9|B2KGE9_MOUSE Ribulose-phosphate 3-epimerase OS=Mus musculus GN=Rpe PE=3 SV=1;>tr|B2KGF0|B2KGF0_MOUSE Ribulose-phosphate 3-epimerase OS=Mus musculus GN=Rpe PE=3	1	0	1	1	2	2	2	2	2	1	1	1	1	0	1	1	2	2	2	2	2	1	1	1	1	0	1	1	2	2	2	2	2	1	1	1	24.945	8.3	0	8.3	8.3	17.5
Q9D0M5;B2KGQ2;Q80ZS7;D6RIN4;G5E8Z1	Q9D0M5;B2KGQ2;Q80ZS7	4;4;2;1;1	1;1;0;1;0	1;1;0;1;0	Dynein light chain 2, cytoplasmic	Dynll2;BC048507	>sp|Q9D0M5|DYL2_MOUSE Dynein light chain 2, cytoplasmic OS=Mus musculus GN=Dynll2 PE=1 SV=1;>tr|B2KGQ2|B2KGQ2_MOUSE Dynein light chain 2 OS=Mus musculus GN=Dynll2 PE=4 SV=1;>tr|Q80ZS7|Q80ZS7_MOUSE MCG49550 OS=Mus musculus GN=BC048507 PE=2 SV=1	3	3	4	3	3	4	3	2	3	3	4	4	1	1	1	1	1	1	1	1	1	1	1	1	1	1	1	1	1	1	1	1	1	1	1	1	10.35	49.4	49.4	50.6	49.4	49.4
B2LVG5;B2LVG6;E0CXT7;Q8BQZ5;Q8BQZ5-3;Q8BQZ5-2;F8WHF1;F7B6Z5	B2LVG5;B2LVG6;E0CXT7;Q8BQZ5;Q8BQZ5-3;Q8BQZ5-2;F8WHF1;F7B6Z5	12;12;12;10;9;9;9;8	12;12;12;10;9;9;9;8	12;12;12;10;9;9;9;8	Cleavage and polyadenylation specificity factor subunit 4	Cpsf4	>tr|B2LVG5|B2LVG5_MOUSE Cleavage and polyadenylation specific factor 4 isoform 1 OS=Mus musculus GN=Cpsf4 PE=2 SV=1;>tr|B2LVG6|B2LVG6_MOUSE Cleavage and polyadenylation specific factor 4 isoform 2 OS=Mus musculus GN=Cpsf4 PE=2 SV=1;>tr|E0CXT7|E0CXT7_MOUSE	11	11	10	11	10	11	11	9	11	11	9	10	11	11	10	11	10	11	11	9	11	11	9	10	11	11	10	11	10	11	11	9	11	11	9	10	27.419	56.8	56.8	55.6	56.8	55.6
B2M1R6;P61979-3;E9Q8D6;E9PVM4;H3BKD0;D3Z5X4;H3BKI8;H3BJS9	B2M1R6;P61979-3;E9Q8D6;E9PVM4;H3BKD0;D3Z5X4;H3BKI8	32;31;31;31;23;23;17;8	32;31;31;31;23;23;17;8	2;2;2;2;2;2;2;2	Heterogeneous nuclear ribonucleoprotein K	Hnrnpk;Gm7964	>tr|B2M1R6|B2M1R6_MOUSE Heterogeneous nuclear ribonucleoprotein K OS=Mus musculus GN=Hnrnpk PE=2 SV=1;>sp|P61979-3|HNRPK_MOUSE Isoform 3 of Heterogeneous nuclear ribonucleoprotein K OS=Mus musculus GN=Hnrnpk;>tr|E9Q8D6|E9Q8D6_MOUSE Heterogeneous nuclear ri	28	28	28	29	29	27	29	29	29	27	28	29	28	28	28	29	29	27	29	29	29	27	28	29	1	2	2	2	2	2	2	2	2	2	2	2	48.562	61.1	60.7	60.5	60.2	61.1
P14211;B2MWM9	P14211;B2MWM9	20;20	20;20	20;20	Calreticulin	Calr	>sp|P14211|CALR_MOUSE Calreticulin OS=Mus musculus GN=Calr PE=1 SV=1;>tr|B2MWM9|B2MWM9_MOUSE Calreticulin OS=Mus musculus GN=Calr PE=2 SV=1	6	9	10	7	7	8	14	10	16	8	7	5	6	9	10	7	7	8	14	10	16	8	7	5	6	9	10	7	7	8	14	10	16	8	7	5	47.994	21.9	26.9	34.4	20	23.8
P61021;B2RPS1	P61021;B2RPS1	5;5	2;2	2;2	Ras-related protein Rab-5B	Rab5b	>sp|P61021|RAB5B_MOUSE Ras-related protein Rab-5B OS=Mus musculus GN=Rab5b PE=1 SV=1;>tr|B2RPS1|B2RPS1_MOUSE RAB5B, member RAS oncogene family OS=Mus musculus GN=Rab5b PE=2 SV=1	5	1	4	2	3	3	3	2	3	3	4	3	2	0	2	0	0	1	0	0	0	1	1	1	2	0	2	0	0	1	0	0	0	1	1	1	23.707	27	4.7	21.9	10.2	14.9
P58334;B2RPU7	P58334;B2RPU7	7;7	7;7	7;7	Krueppel-like factor 16	Klf16	>sp|P58334|KLF16_MOUSE Krueppel-like factor 16 OS=Mus musculus GN=Klf16 PE=2 SV=2;>tr|B2RPU7|B2RPU7_MOUSE Kruppel-like factor 16 OS=Mus musculus GN=Klf16 PE=2 SV=1	4	1	2	1	3	4	4	3	4	1	3	0	4	1	2	1	3	4	4	3	4	1	3	0	4	1	2	1	3	4	4	3	4	1	3	0	25.652	28.7	6.8	10	6.8	22.3
B2RPU8;Q9D1L0;D3Z5B1	B2RPU8	10;3;3	10;3;3	10;3;3		2410018M08Rik	>tr|B2RPU8|B2RPU8_MOUSE MCG130675 OS=Mus musculus GN=2410018M08Rik PE=2 SV=1	5	3	4	5	5	4	4	3	5	4	5	3	5	3	4	5	5	4	4	3	5	4	5	3	5	3	4	5	5	4	4	3	5	4	5	3	84.266	9.7	6.7	7.8	9.1	9.9
Q8CD94;B2RQ11	Q8CD94;B2RQ11	2;2	2;2	2;2	Protein lin-52 homolog	Lin52	>sp|Q8CD94|LIN52_MOUSE Protein lin-52 homolog OS=Mus musculus GN=Lin52 PE=2 SV=1;>tr|B2RQ11|B2RQ11_MOUSE Lin-52 homolog (C. elegans) OS=Mus musculus GN=Lin52 PE=4 SV=1	1	1	1	1	0	1	1	0	0	1	1	1	1	1	1	1	0	1	1	0	0	1	1	1	1	1	1	1	0	1	1	0	0	1	1	1	13.001	12.9	12.9	12.9	12.9	0
Q8CDA1;B2RQ14;Q8CDA1-3;Q8CDA1-2;F7C8P0	Q8CDA1;B2RQ14;Q8CDA1-3;Q8CDA1-2	4;4;2;2;1	4;4;2;2;1	4;4;2;2;1	Phosphatidylinositide phosphatase SAC2	Inpp5f	>sp|Q8CDA1|SAC2_MOUSE Phosphatidylinositide phosphatase SAC2 OS=Mus musculus GN=Inpp5f PE=1 SV=1;>tr|B2RQ14|B2RQ14_MOUSE Inositol polyphosphate-5-phosphatase F OS=Mus musculus GN=Inpp5f PE=2 SV=1;>sp|Q8CDA1-3|SAC2_MOUSE Isoform 3 of Phosphatidylinositide p	0	1	1	1	0	1	0	0	0	1	0	0	0	1	1	1	0	1	0	0	0	1	0	0	0	1	1	1	0	1	0	0	0	1	0	0	127.61	0	0.7	2.1	0.7	0
Q8R4C2;B2RQ36	Q8R4C2;B2RQ36	1;1	1;1	1;1	RUN and FYVE domain-containing protein 2	Rufy2	>sp|Q8R4C2|RUFY2_MOUSE RUN and FYVE domain-containing protein 2 OS=Mus musculus GN=Rufy2 PE=1 SV=2;>tr|B2RQ36|B2RQ36_MOUSE RUN and FYVE domain-containing 2 OS=Mus musculus GN=Rufy2 PE=2 SV=1	0	0	0	0	0	0	0	0	0	0	0	0	0	0	0	0	0	0	0	0	0	0	0	0	0	0	0	0	0	0	0	0	0	0	0	0	70.092	0	0	0	0	0
Q9CWH0;B2RQ54	Q9CWH0;B2RQ54	12;12	12;12	12;12	Developmental pluripotency-associated protein 2	Dppa2	>sp|Q9CWH0|DPPA2_MOUSE Developmental pluripotency-associated protein 2 OS=Mus musculus GN=Dppa2 PE=1 SV=1;>tr|B2RQ54|B2RQ54_MOUSE Developmental pluripotency associated 2 OS=Mus musculus GN=Dppa2 PE=2 SV=1	9	7	9	7	10	8	9	9	9	8	9	7	9	7	9	7	10	8	9	9	9	8	9	7	9	7	9	7	10	8	9	9	9	8	9	7	34.116	33.9	30.2	33.9	27.6	33.9
B2RQ57;F8VQH0	B2RQ57;F8VQH0	8;8	6;6	0;0		Abl2	>tr|B2RQ57|B2RQ57_MOUSE Abelson tyrosine-protein kinase 2 OS=Mus musculus GN=Abl2 PE=2 SV=1;>tr|F8VQH0|F8VQH0_MOUSE Abelson tyrosine-protein kinase 2 OS=Mus musculus GN=Abl2 PE=4 SV=1	3	2	3	4	1	3	2	2	0	3	2	1	3	1	3	3	1	3	2	1	0	2	2	1	0	0	0	0	0	0	0	0	0	0	0	0	117.76	4.2	2.2	4.4	4.7	0.9
B2RQC2	B2RQC2	16	16	16	Ubiquitin carboxyl-terminal hydrolase 42	Usp42	>sp|B2RQC2|UBP42_MOUSE Ubiquitin carboxyl-terminal hydrolase 42 OS=Mus musculus GN=Usp42 PE=2 SV=1	7	5	6	5	9	5	7	5	8	7	4	7	7	5	6	5	9	5	7	5	8	7	4	7	7	5	6	5	9	5	7	5	8	7	4	7	146.22	8.1	7.3	6.2	6.3	10.5
B2RQC6;E9QAI5;B7ZN27;G3UWN2;E9QAT6;F6S3Z3	B2RQC6;E9QAI5;B7ZN27;G3UWN2	87;86;83;83;35;8	87;86;83;83;35;8	84;83;80;80;34;8		Cad	>tr|B2RQC6|B2RQC6_MOUSE Carbamoyl-phosphate synthetase 2, aspartate transcarbamylase, and dihydroorotase OS=Mus musculus GN=Cad PE=2 SV=1;>tr|E9QAI5|E9QAI5_MOUSE Protein Cad OS=Mus musculus GN=Cad PE=3 SV=1;>tr|B7ZN27|B7ZN27_MOUSE Cad protein OS=Mus muscul	43	31	37	33	57	57	53	59	59	51	44	34	43	31	37	33	57	57	53	59	59	51	44	34	43	31	37	33	56	56	52	58	58	51	43	33	243.24	24.8	18.7	22.1	21.1	35.5
B2RQG2;F7AIS7;E9PXX1	B2RQG2	66;14;11	66;14;11	66;14;11		Phf3	>tr|B2RQG2|B2RQG2_MOUSE PHD finger protein 3 OS=Mus musculus GN=Phf3 PE=2 SV=1	43	40	45	47	40	46	39	37	40	39	38	39	43	40	45	47	40	46	39	37	40	39	38	39	43	40	45	47	40	46	39	37	40	39	38	39	225.54	26.5	25.3	28	29.1	26.1
Q61495;Q7TSF1;B2RQH0;Q7TSF0-2;Q7TSF0	Q61495;Q7TSF1;B2RQH0;Q7TSF0-2;Q7TSF0	2;2;2;1;1	2;2;2;1;1	2;2;2;1;1	Desmoglein-1-alpha;Desmoglein-1-beta;Desmoglein-1-gamma	Dsg1a;Dsg1b;Dsg1c	>sp|Q61495|DSG1A_MOUSE Desmoglein-1-alpha OS=Mus musculus GN=Dsg1a PE=2 SV=2;>sp|Q7TSF1|DSG1B_MOUSE Desmoglein-1-beta OS=Mus musculus GN=Dsg1b PE=1 SV=1;>tr|B2RQH0|B2RQH0_MOUSE Desmoglein 1 beta OS=Mus musculus GN=Dsg1b PE=2 SV=1;>sp|Q7TSF0-2|DSG1C_MOUSE I	1	0	2	0	0	0	1	1	0	1	2	1	1	0	2	0	0	0	1	1	0	1	2	1	1	0	2	0	0	0	1	1	0	1	2	1	114.6	1.2	0	2	0	0
P08122;B2RQQ8;D3YV27	P08122;B2RQQ8	5;5;1	5;5;1	5;5;1	Collagen alpha-2(IV) chain;Canstatin	Col4a2	>sp|P08122|CO4A2_MOUSE Collagen alpha-2(IV) chain OS=Mus musculus GN=Col4a2 PE=2 SV=4;>tr|B2RQQ8|B2RQQ8_MOUSE Collagen, type IV, alpha 2 OS=Mus musculus GN=Col4a2 PE=2 SV=1	0	1	3	3	1	2	1	1	2	0	0	1	0	1	3	3	1	2	1	1	2	0	0	1	0	1	3	3	1	2	1	1	2	0	0	1	167.32	0	0.7	2.6	2.1	0.8
B2RQS1;Q9ERG2;B3STQ1	B2RQS1;Q9ERG2	8;7;2	7;6;2	7;6;2	Striatin-3	Strn3	>tr|B2RQS1|B2RQS1_MOUSE Striatin-3 OS=Mus musculus GN=Strn3 PE=2 SV=1;>sp|Q9ERG2|STRN3_MOUSE Striatin-3 OS=Mus musculus GN=Strn3 PE=1 SV=1	3	2	1	1	3	3	4	3	4	4	1	1	2	1	1	1	3	3	4	3	4	4	1	0	2	1	1	1	3	3	4	3	4	4	1	0	77.731	5.9	3.2	1.5	2.9	6.3
Q8BWZ3-2;Q8BWZ3;B2RQV1;G3UZ51	Q8BWZ3-2;Q8BWZ3;B2RQV1	16;16;16;1	16;16;16;1	16;16;16;1	N-alpha-acetyltransferase 25, NatB auxiliary subunit	Naa25	>sp|Q8BWZ3-2|NAA25_MOUSE Isoform 2 of N-alpha-acetyltransferase 25, NatB auxiliary subunit OS=Mus musculus GN=Naa25;>sp|Q8BWZ3|NAA25_MOUSE N-alpha-acetyltransferase 25, NatB auxiliary subunit OS=Mus musculus GN=Naa25 PE=1 SV=1;>tr|B2RQV1|B2RQV1_MOUSE RIKEN	4	4	1	3	4	6	8	4	8	7	5	5	4	4	1	3	4	6	8	4	8	7	5	5	4	4	1	3	4	6	8	4	8	7	5	5	107.52	4.4	4.8	0.9	3.4	5
Q9JHD1;B2RR30;E9Q1F7	Q9JHD1;B2RR30	7;7;1	3;3;1	3;3;1	Histone acetyltransferase KAT2B	Kat2b	>sp|Q9JHD1|KAT2B_MOUSE Histone acetyltransferase KAT2B OS=Mus musculus GN=Kat2b PE=1 SV=2;>tr|B2RR30|B2RR30_MOUSE K(Lysine) acetyltransferase 2B OS=Mus musculus GN=Kat2b PE=2 SV=1	4	3	5	5	3	3	3	3	2	4	2	2	2	2	2	3	2	1	2	2	1	1	2	1	2	2	2	3	2	1	2	2	1	1	2	1	91.768	5.8	4.3	6.8	7	4.7
Q8VDS7;B2RR53;G5E828;Q8VDS7-2;Q8VDS7-1	Q8VDS7;B2RR53;G5E828;Q8VDS7-2;Q8VDS7-1	4;4;4;2;2	4;4;4;2;2	4;4;4;2;2	Centrosomal protein CEP57L1	Cep57l1	>sp|Q8VDS7|CE57L_MOUSE Centrosomal protein CEP57L1 OS=Mus musculus GN=Cep57l1 PE=2 SV=1;>tr|B2RR53|B2RR53_MOUSE 2410017P07Rik protein OS=Mus musculus GN=Cep57l1 PE=2 SV=1;>tr|G5E828|G5E828_MOUSE Centrosomal protein CEP57L1 OS=Mus musculus GN=Cep57l1 PE=4 S	0	0	0	1	0	0	2	1	1	1	0	3	0	0	0	1	0	0	2	1	1	1	0	3	0	0	0	1	0	0	2	1	1	1	0	3	46.79	0	0	0	2.5	0
E9QNG1;B2RR82;Q9Z0R6;Q9Z0R6-2;Q3V3Y8	E9QNG1;B2RR82;Q9Z0R6;Q9Z0R6-2;Q3V3Y8	15;15;14;11;9	12;12;11;9;7	12;12;11;9;7	Intersectin-2	Itsn2	>tr|E9QNG1|E9QNG1_MOUSE Intersectin-2 OS=Mus musculus GN=Itsn2 PE=4 SV=1;>tr|B2RR82|B2RR82_MOUSE Intersectin-2 OS=Mus musculus GN=Itsn2 PE=2 SV=1;>sp|Q9Z0R6|ITSN2_MOUSE Intersectin-2 OS=Mus musculus GN=Itsn2 PE=1 SV=2;>sp|Q9Z0R6-2|ITSN2_MOUSE Isoform 2 of	4	1	4	1	1	5	2	4	3	6	4	3	3	0	3	0	1	4	2	4	2	5	4	2	3	0	3	0	1	4	2	4	2	5	4	2	188.78	2.8	0.5	3	0.5	0.9
B2RR83	B2RR83	2	2	2	Probable ATP-dependent RNA helicase YTHDC2	Ythdc2	>sp|B2RR83|YTDC2_MOUSE Probable ATP-dependent RNA helicase YTHDC2 OS=Mus musculus GN=Ythdc2 PE=2 SV=1	0	0	0	0	0	1	0	1	0	0	0	0	0	0	0	0	0	1	0	1	0	0	0	0	0	0	0	0	0	1	0	1	0	0	0	0	161.09	0	0	0	0	0
Q9Z0X4;B2RR84	Q9Z0X4;B2RR84	2;2	2;2	2;2	cGMP-inhibited 3,5-cyclic phosphodiesterase A	Pde3a	>sp|Q9Z0X4|PDE3A_MOUSE cGMP-inhibited 3,5-cyclic phosphodiesterase A OS=Mus musculus GN=Pde3a PE=1 SV=1;>tr|B2RR84|B2RR84_MOUSE Phosphodiesterase 3A, cGMP inhibited OS=Mus musculus GN=Pde3a PE=2 SV=1	1	0	1	0	0	1	0	0	0	0	1	0	1	0	1	0	0	1	0	0	0	0	1	0	1	0	1	0	0	1	0	0	0	0	1	0	124.51	1.6	0	1.6	0	0
B2RRD7;E9Q9R6;E9PXP1;Q80XK2;Q3U109	B2RRD7;E9Q9R6;E9PXP1;Q80XK2;Q3U109	24;24;23;23;22	24;24;23;23;22	23;23;22;22;21		Brpf1	>tr|B2RRD7|B2RRD7_MOUSE Bromodomain and PHD finger containing, 1 OS=Mus musculus GN=Brpf1 PE=2 SV=1;>tr|E9Q9R6|E9Q9R6_MOUSE Protein Brpf1 OS=Mus musculus GN=Brpf1 PE=4 SV=1;>tr|E9PXP1|E9PXP1_MOUSE Protein Brpf1 OS=Mus musculus GN=Brpf1 PE=4 SV=1;>tr|Q80XK2	15	8	15	15	15	11	16	11	16	9	13	10	15	8	15	15	15	11	16	11	16	9	13	10	14	8	14	14	14	10	15	10	15	8	12	9	137.31	13.3	10.1	13.4	15.3	14.4
Q9WTQ5;B2RRE0;Q9WTQ5-2;F8WI21	Q9WTQ5;B2RRE0;Q9WTQ5-2	40;40;39;14	40;40;39;14	40;40;39;14	A-kinase anchor protein 12	Akap12	>sp|Q9WTQ5|AKA12_MOUSE A-kinase anchor protein 12 OS=Mus musculus GN=Akap12 PE=1 SV=1;>tr|B2RRE0|B2RRE0_MOUSE A kinase (PRKA) anchor protein (Gravin) 12 OS=Mus musculus GN=Akap12 PE=2 SV=1;>sp|Q9WTQ5-2|AKA12_MOUSE Isoform 2 of A-kinase anchor protein 12 OS	21	16	15	9	14	27	16	20	17	30	16	10	21	16	15	9	14	27	16	20	17	30	16	10	21	16	15	9	14	27	16	20	17	30	16	10	180.69	19.2	15.7	12.7	8.6	13.7
Q9JMH9-4;Q9JMH9-1;B2RRE2;Q9JMH9;Q9JMH9-6;E9QAX2;E9Q405;Q9JMH9-5;Q9JMH9-7;Q9JMH9-2;E9QA74	Q9JMH9-4;Q9JMH9-1;B2RRE2;Q9JMH9;Q9JMH9-6;E9QAX2;E9Q405;Q9JMH9-5;Q9JMH9-7;Q9JMH9-2;E9QA74	36;36;36;36;36;36;30;30;30;30;28	36;36;36;36;36;36;30;30;30;30;28	36;36;36;36;36;36;30;30;30;30;28	Unconventional myosin-XVIIIa	Myo18a	>sp|Q9JMH9-4|MY18A_MOUSE Isoform 4 of Unconventional myosin-XVIIIa OS=Mus musculus GN=Myo18a;>sp|Q9JMH9-1|MY18A_MOUSE Isoform 1 of Unconventional myosin-XVIIIa OS=Mus musculus GN=Myo18a;>tr|B2RRE2|B2RRE2_MOUSE Myo18a protein OS=Mus musculus GN=Myo18a PE=2	11	12	15	9	3	7	16	11	18	8	15	7	11	12	15	9	3	7	16	11	18	8	15	7	11	12	15	9	3	7	16	11	18	8	15	7	226.35	7.5	7.4	8.9	6	2
B2RRE4	B2RRE4	45	45	45	Zinc finger protein 518B	Znf518b	>sp|B2RRE4|Z518B_MOUSE Zinc finger protein 518B OS=Mus musculus GN=Znf518b PE=2 SV=1	30	21	30	30	28	30	32	25	31	25	24	29	30	21	30	30	28	30	32	25	31	25	24	29	30	21	30	30	28	30	32	25	31	25	24	29	119	39.7	29.8	37.6	40.9	39.8
B2RRE7;E9QMS3;G3UXM1;G3UXQ0	B2RRE7;E9QMS3	16;15;4;3	16;15;4;3	16;15;4;3	OTU domain-containing protein 4	Otud4	>sp|B2RRE7|OTUD4_MOUSE OTU domain-containing protein 4 OS=Mus musculus GN=Otud4 PE=1 SV=1;>tr|E9QMS3|E9QMS3_MOUSE OTU domain-containing protein 4 OS=Mus musculus GN=Otud4 PE=4 SV=1	8	4	5	3	7	6	11	5	9	10	3	3	8	4	5	3	7	6	11	5	9	10	3	3	8	4	5	3	7	6	11	5	9	10	3	3	123.05	9.1	4.6	5.8	3.7	8.9
B2RRF0;P35822	B2RRF0;P35822	8;8	8;8	8;8	Receptor-type tyrosine-protein phosphatase kappa	Ptprk	>tr|B2RRF0|B2RRF0_MOUSE Ptprk protein OS=Mus musculus GN=Ptprk PE=2 SV=1;>sp|P35822|PTPRK_MOUSE Receptor-type tyrosine-protein phosphatase kappa OS=Mus musculus GN=Ptprk PE=1 SV=1	2	1	0	1	3	3	4	4	1	2	1	1	2	1	0	1	3	3	4	4	1	2	1	1	2	1	0	1	3	3	4	4	1	2	1	1	163	1.7	1.4	0	1	3.7
B2RRF6	B2RRF6	34	34	34	Zinc finger protein 518A	Znf518a	>sp|B2RRF6|Z518A_MOUSE Zinc finger protein 518A OS=Mus musculus GN=Znf518a PE=1 SV=1	16	9	22	12	14	21	19	12	21	11	8	16	16	9	22	12	14	21	19	12	21	11	8	16	16	9	22	12	14	21	19	12	21	11	8	16	165.6	14.7	8.5	19.2	11.8	14
Q3THK7;B2RRH9	Q3THK7;B2RRH9	48;48	48;48	48;48	GMP synthase [glutamine-hydrolyzing]	Gmps	>sp|Q3THK7|GUAA_MOUSE GMP synthase [glutamine-hydrolyzing] OS=Mus musculus GN=Gmps PE=1 SV=2;>tr|B2RRH9|B2RRH9_MOUSE Guanine monphosphate synthetase OS=Mus musculus GN=Gmps PE=2 SV=1	32	37	38	41	38	41	39	37	38	35	35	39	32	37	38	41	38	41	39	37	38	35	35	39	32	37	38	41	38	41	39	37	38	35	35	39	76.723	50.8	58.6	60.6	71.7	64.4
B2RRI2;Q689Z5;Q689Z5-2;E9PW13;E9Q429	B2RRI2;Q689Z5;Q689Z5-2	55;53;53;27;25	55;53;53;27;25	45;45;45;22;20	Protein strawberry notch homolog 1	Sbno1	>tr|B2RRI2|B2RRI2_MOUSE Protein strawberry notch homolog 1 OS=Mus musculus GN=Sbno1 PE=2 SV=1;>sp|Q689Z5|SBNO1_MOUSE Protein strawberry notch homolog 1 OS=Mus musculus GN=Sbno1 PE=1 SV=2;>sp|Q689Z5-2|SBNO1_MOUSE Isoform 2 of Protein strawberry notch homolo	37	34	36	35	38	37	35	32	34	34	40	37	37	34	36	35	38	37	35	32	34	34	40	37	27	25	27	26	30	28	28	26	26	26	31	28	153.92	35.7	32.8	33.9	33.5	38.2
P60710;B2RRX1;E9Q1F2;E9Q5F4;E9QAZ1;E9Q2D1	P60710;B2RRX1;E9Q1F2;E9Q5F4	23;23;17;16;10;5	23;23;17;16;10;5	1;1;1;1;1;1	Actin, cytoplasmic 1;Actin, cytoplasmic 1, N-terminally processed	Actb	>sp|P60710|ACTB_MOUSE Actin, cytoplasmic 1 OS=Mus musculus GN=Actb PE=1 SV=1;>tr|B2RRX1|B2RRX1_MOUSE Actin, beta OS=Mus musculus GN=Actb PE=2 SV=1;>tr|E9Q1F2|E9Q1F2_MOUSE Actin, cytoplasmic 1, N-terminally processed OS=Mus musculus GN=Actb PE=3 SV=1;>tr|E9	20	19	22	20	22	21	21	21	20	20	21	21	20	19	22	20	22	21	21	21	20	20	21	21	1	1	1	1	1	1	1	1	1	1	1	1	41.736	70.4	70.4	74.9	67.2	74.9
P63328-2;P63328;B2RRX2;Q4V9X0;G3X8V4;E9Q6P2;Q3V074;P48455;G3X8U7;P48453-2;E0CZ78;P48453;Q80XK0	P63328-2;P63328;B2RRX2;Q4V9X0;G3X8V4;E9Q6P2;Q3V074;P48455;G3X8U7;P48453-2;E0CZ78;P48453;Q80XK0	4;4;4;2;2;2;2;2;2;2;2;2;2	4;4;4;2;2;2;2;2;2;2;2;2;2	4;4;4;2;2;2;2;2;2;2;2;2;2	Serine/threonine-protein phosphatase 2B catalytic subunit alpha isoform;Serine/threonine-protein phosphatase;Serine/threonine-protein phosphatase 2B catalytic subunit gamma isoform;Serine/threonine-protein phosphatase 2B catalytic subunit beta isoform	Ppp3ca;Ppp3cb;Ppp3cc	>sp|P63328-2|PP2BA_MOUSE Isoform 2 of Serine/threonine-protein phosphatase 2B catalytic subunit alpha isoform OS=Mus musculus GN=Ppp3ca;>sp|P63328|PP2BA_MOUSE Serine/threonine-protein phosphatase 2B catalytic subunit alpha isoform OS=Mus musculus GN=Ppp3ca	0	1	1	2	1	1	0	1	2	1	2	1	0	1	1	2	1	1	0	1	2	1	2	1	0	1	1	2	1	1	0	1	2	1	2	1	57.614	0	2	2	5.3	2
Q9JLB2;B2RRY4	Q9JLB2;B2RRY4	5;5	5;5	5;5	MAGUK p55 subfamily member 5	Mpp5	>sp|Q9JLB2|MPP5_MOUSE MAGUK p55 subfamily member 5 OS=Mus musculus GN=Mpp5 PE=1 SV=1;>tr|B2RRY4|B2RRY4_MOUSE Membrane protein, palmitoylated 5 (MAGUK p55 subfamily member 5) OS=Mus musculus GN=Mpp5 PE=2 SV=1	0	0	2	1	0	1	1	0	1	1	0	0	0	0	2	1	0	1	1	0	1	1	0	0	0	0	2	1	0	1	1	0	1	1	0	0	77.229	0	0	4.3	2.1	0
Q3U0V2;B2RRZ7	Q3U0V2;B2RRZ7	6;6	6;6	6;6	Tumor necrosis factor receptor type 1-associated DEATH domain protein	Tradd	>sp|Q3U0V2|TRADD_MOUSE Tumor necrosis factor receptor type 1-associated DEATH domain protein OS=Mus musculus GN=Tradd PE=1 SV=1;>tr|B2RRZ7|B2RRZ7_MOUSE TNFRSF1A-associated via death domain OS=Mus musculus GN=Tradd PE=2 SV=1	5	2	2	1	2	2	2	2	2	2	4	4	5	2	2	1	2	2	2	2	2	2	4	4	5	2	2	1	2	2	2	2	2	2	4	4	34.577	25.8	11.6	11.6	6.5	11.3
Q7JJ13;B2RS09;Q7JJ13-2;F8WIU6;Q3TH63;G3UZR9	Q7JJ13;B2RS09;Q7JJ13-2;F8WIU6	41;41;34;30;9;5	41;41;34;30;9;5	36;36;29;25;9;4	Bromodomain-containing protein 2	Brd2	>sp|Q7JJ13|BRD2_MOUSE Bromodomain-containing protein 2 OS=Mus musculus GN=Brd2 PE=1 SV=1;>tr|B2RS09|B2RS09_MOUSE Bromodomain containing 2 OS=Mus musculus GN=Brd2 PE=2 SV=1;>sp|Q7JJ13-2|BRD2_MOUSE Isoform 2 of Bromodomain-containing protein 2 OS=Mus musculu	34	29	33	31	36	31	35	31	34	31	28	31	34	29	33	31	36	31	35	31	34	31	28	31	30	25	29	27	32	27	31	27	30	28	25	26	88.066	48.2	40.9	45.9	40.6	49
Q8C4Y1;B2RS19;P28574;E9Q7Z1	Q8C4Y1;B2RS19;P28574;E9Q7Z1	6;6;5;4	6;6;5;4	6;6;5;4	Protein max	Max	>tr|Q8C4Y1|Q8C4Y1_MOUSE Max protein OS=Mus musculus GN=Max PE=2 SV=1;>tr|B2RS19|B2RS19_MOUSE Max protein OS=Mus musculus GN=Max PE=2 SV=1;>sp|P28574|MAX_MOUSE Protein max OS=Mus musculus GN=Max PE=1 SV=1;>tr|E9Q7Z1|E9Q7Z1_MOUSE Protein max OS=Mus musculus	4	5	5	4	5	5	4	5	4	4	3	5	4	5	5	4	5	5	4	5	4	4	3	5	4	5	5	4	5	5	4	5	4	4	3	5	17.171	35.1	40.4	41.7	35.1	40.4
E9Q760;Q9Z1Y4;B2RS30	E9Q760;Q9Z1Y4;B2RS30	13;13;13	13;13;13	13;13;13	Thyroid receptor-interacting protein 6	Trip6	>tr|E9Q760|E9Q760_MOUSE Thyroid receptor-interacting protein 6 OS=Mus musculus GN=Trip6 PE=4 SV=1;>sp|Q9Z1Y4|TRIP6_MOUSE Thyroid receptor-interacting protein 6 OS=Mus musculus GN=Trip6 PE=1 SV=1;>tr|B2RS30|B2RS30_MOUSE Thyroid hormone receptor interactor 6	6	3	3	5	2	4	5	5	5	4	1	4	6	3	3	5	2	4	5	5	5	4	1	4	6	3	3	5	2	4	5	5	5	4	1	4	50.602	25.4	15.5	17.6	23.7	12.2
Q5EE38;B2RS36;F8WGW2;Q5EE38-2;Q5EE38-3;Q5EE38-4	Q5EE38;B2RS36	13;13;6;6;5;4	13;13;6;6;5;4	13;13;6;6;5;4	Adrenocortical dysplasia protein	Acd	>sp|Q5EE38|ACD_MOUSE Adrenocortical dysplasia protein OS=Mus musculus GN=Acd PE=1 SV=1;>tr|B2RS36|B2RS36_MOUSE Adrenocortical dysplasia OS=Mus musculus GN=Acd PE=2 SV=1	7	6	7	7	7	6	7	5	8	4	7	7	7	6	7	7	7	6	7	5	8	4	7	7	7	6	7	7	7	6	7	5	8	4	7	7	44.713	31.2	28.6	26	29.3	26
Q9QZ41-2;Q9QZ41;B2RS44;Q9QZ41-3;E9PW04;F7AV51	Q9QZ41-2;Q9QZ41;B2RS44	12;12;12;4;4;3	12;12;12;4;4;3	12;12;12;4;4;3	Protein DBF4 homolog A	Dbf4	>sp|Q9QZ41-2|DBF4A_MOUSE Isoform 2 of Protein DBF4 homolog A OS=Mus musculus GN=Dbf4;>sp|Q9QZ41|DBF4A_MOUSE Protein DBF4 homolog A OS=Mus musculus GN=Dbf4 PE=1 SV=1;>tr|B2RS44|B2RS44_MOUSE DBF4 homolog (S. cerevisiae) OS=Mus musculus GN=Dbf4 PE=2 SV=1	4	3	3	3	6	6	5	6	5	5	3	5	4	3	3	3	6	6	5	6	5	5	3	5	4	3	3	3	6	6	5	6	5	5	3	5	74.173	7.1	5.6	4.7	5.4	14.7
B2RS91	B2RS91	23	23	23	RNA polymerase I-specific transcription initiation factor RRN3	Rrn3	>sp|B2RS91|RRN3_MOUSE RNA polymerase I-specific transcription initiation factor RRN3 OS=Mus musculus GN=Rrn3 PE=1 SV=1	6	6	12	8	7	11	10	9	10	9	8	10	6	6	12	8	7	11	10	9	10	9	8	10	6	6	12	8	7	11	10	9	10	9	8	10	74.517	9.8	10.1	18.1	12.3	11.1
P46935;B2RSC8	P46935;B2RSC8	37;37	37;37	32;32	E3 ubiquitin-protein ligase NEDD4;E3 ubiquitin-protein ligase	Nedd4	>sp|P46935|NEDD4_MOUSE E3 ubiquitin-protein ligase NEDD4 OS=Mus musculus GN=Nedd4 PE=1 SV=3;>tr|B2RSC8|B2RSC8_MOUSE E3 ubiquitin-protein ligase OS=Mus musculus GN=Nedd4 PE=2 SV=1	28	22	23	18	27	27	29	25	24	27	25	23	28	22	23	18	27	27	29	25	24	27	25	23	25	18	20	15	24	22	26	20	22	24	22	20	102.71	34	28.1	27.8	23.3	33.6
Q6J1H4;B2RSF1;Q6J1H4-2	Q6J1H4;B2RSF1;Q6J1H4-2	18;18;15	18;18;15	18;18;15	Undifferentiated embryonic cell transcription factor 1	Utf1	>sp|Q6J1H4|UTF1_MOUSE Undifferentiated embryonic cell transcription factor 1 OS=Mus musculus GN=Utf1 PE=1 SV=2;>tr|B2RSF1|B2RSF1_MOUSE Undifferentiated embryonic cell transcription factor 1 OS=Mus musculus GN=Utf1 PE=2 SV=1;>sp|Q6J1H4-2|UTF1_MOUSE Isoform	16	10	14	14	15	16	14	15	14	16	14	15	16	10	14	14	15	16	14	15	14	16	14	15	16	10	14	14	15	16	14	15	14	16	14	15	36.407	59.9	44.2	56.3	58.4	57.2
Q08091-2;Q08091;B2RSH3	Q08091-2;Q08091;B2RSH3	5;5;5	5;5;5	5;5;5	Calponin-1	Cnn1	>sp|Q08091-2|CNN1_MOUSE Isoform Beta of Calponin-1 OS=Mus musculus GN=Cnn1;>sp|Q08091|CNN1_MOUSE Calponin-1 OS=Mus musculus GN=Cnn1 PE=2 SV=1;>tr|B2RSH3|B2RSH3_MOUSE Calponin 1 OS=Mus musculus GN=Cnn1 PE=2 SV=1	0	0	0	0	0	0	0	0	0	0	0	0	0	0	0	0	0	0	0	0	0	0	0	0	0	0	0	0	0	0	0	0	0	0	0	0	29.153	0	0	0	0	0
Q8BZI0;B2RSM5;Q8BZI0-2	Q8BZI0;B2RSM5	3;3;1	3;3;1	3;3;1	Actin filament-associated protein 1-like 1	Afap1l1	>sp|Q8BZI0|AF1L1_MOUSE Actin filament-associated protein 1-like 1 OS=Mus musculus GN=Afap1l1 PE=1 SV=1;>tr|B2RSM5|B2RSM5_MOUSE Actin filament associated protein 1-like 1 OS=Mus musculus GN=Afap1l1 PE=2 SV=1	1	1	1	1	2	1	1	2	1	2	2	1	1	1	1	1	2	1	1	2	1	2	2	1	1	1	1	1	2	1	1	2	1	2	2	1	86.637	1.2	1.2	1.2	1.2	2.6
Q9CWF2;B2RSN3	Q9CWF2;B2RSN3	26;26	7;7	1;1	Tubulin beta-2B chain	Tubb2b	>sp|Q9CWF2|TBB2B_MOUSE Tubulin beta-2B chain OS=Mus musculus GN=Tubb2b PE=1 SV=1;>tr|B2RSN3|B2RSN3_MOUSE MCG1395 OS=Mus musculus GN=Tubb2b PE=2 SV=1	18	20	23	22	22	24	21	20	22	21	22	22	4	4	5	6	5	7	4	6	5	5	5	6	0	1	1	1	1	1	1	1	1	1	1	1	49.953	48.1	60.7	62.9	62.7	62.7
Q3ULJ0-2;Q3ULJ0;B2RSR7;D3Z0L6	Q3ULJ0-2;Q3ULJ0;B2RSR7	7;7;7;2	7;7;7;2	7;7;7;2	Glycerol-3-phosphate dehydrogenase 1-like protein	Gpd1l	>sp|Q3ULJ0-2|GPD1L_MOUSE Isoform 2 of Glycerol-3-phosphate dehydrogenase 1-like protein OS=Mus musculus GN=Gpd1l;>sp|Q3ULJ0|GPD1L_MOUSE Glycerol-3-phosphate dehydrogenase 1-like protein OS=Mus musculus GN=Gpd1l PE=1 SV=2;>tr|B2RSR7|B2RSR7_MOUSE Glycerol-3-	1	2	1	2	2	2	0	0	3	0	2	2	1	2	1	2	2	2	0	0	3	0	2	2	1	2	1	2	2	2	0	0	3	0	2	2	34.634	2.2	7.5	2.2	6.9	4.4
Q80V62;B2RSU4;E9Q6F3;Q80V62-2;F7CAP1	Q80V62;B2RSU4;E9Q6F3	38;38;37;5;2	38;38;37;5;2	38;38;37;5;2	Fanconi anemia group D2 protein homolog	Fancd2	>sp|Q80V62|FACD2_MOUSE Fanconi anemia group D2 protein homolog OS=Mus musculus GN=Fancd2 PE=1 SV=2;>tr|B2RSU4|B2RSU4_MOUSE Fanconi anemia, complementation group D2 OS=Mus musculus GN=Fancd2 PE=2 SV=1;>tr|E9Q6F3|E9Q6F3_MOUSE Fanconi anemia group D2 protein	22	19	24	23	20	24	20	21	23	20	25	21	22	19	24	23	20	24	20	21	23	20	25	21	22	19	24	23	20	24	20	21	23	20	25	21	163.62	19.2	16.1	20.7	18.7	18.5
Q6AW69-5;Q6AW69-4;B2RSU6;Q6AW69;Q6AW69-3;D3Z3H4;Q6AW69-2	Q6AW69-5;Q6AW69-4;B2RSU6;Q6AW69;Q6AW69-3;D3Z3H4	14;14;14;14;11;11;1	14;14;14;14;11;11;1	14;14;14;14;11;11;1	Cingulin-like protein 1	Cgnl1	>sp|Q6AW69-5|CGNL1_MOUSE Isoform 5 of Cingulin-like protein 1 OS=Mus musculus GN=Cgnl1;>sp|Q6AW69-4|CGNL1_MOUSE Isoform 4 of Cingulin-like protein 1 OS=Mus musculus GN=Cgnl1;>tr|B2RSU6|B2RSU6_MOUSE Cingulin-like 1 OS=Mus musculus GN=Cgnl1 PE=2 SV=1;>sp|Q6A	2	0	7	7	2	4	3	2	3	2	3	1	2	0	7	7	2	4	3	2	3	2	3	1	2	0	7	7	2	4	3	2	3	2	3	1	147.8	1.6	0	6.8	6.4	1.6
Q8CHG3;B2RSU7;E9PWI6;E0CYI9;E0CY89;E0CX24	Q8CHG3;B2RSU7;E9PWI6;E0CYI9	42;42;41;37;4;1	42;42;41;37;4;1	42;42;41;37;4;1	GRIP and coiled-coil domain-containing protein 2	Gcc2	>sp|Q8CHG3|GCC2_MOUSE GRIP and coiled-coil domain-containing protein 2 OS=Mus musculus GN=Gcc2 PE=1 SV=2;>tr|B2RSU7|B2RSU7_MOUSE GRIP and coiled-coil domain containing 2 OS=Mus musculus GN=Gcc2 PE=2 SV=1;>tr|E9PWI6|E9PWI6_MOUSE GRIP and coiled-coil domain-	14	20	9	7	14	21	10	9	8	23	20	16	14	20	9	7	14	21	10	9	8	23	20	16	14	20	9	7	14	21	10	9	8	23	20	16	194.44	11.2	15.3	6.8	6	11.1
Q921M3;B2RSV4;Q921M3-2;F8WHW1	Q921M3;B2RSV4;Q921M3-2;F8WHW1	57;57;50;50	57;57;50;50	57;57;50;50	Splicing factor 3B subunit 3	Sf3b3	>sp|Q921M3|SF3B3_MOUSE Splicing factor 3B subunit 3 OS=Mus musculus GN=Sf3b3 PE=2 SV=1;>tr|B2RSV4|B2RSV4_MOUSE Splicing factor 3b, subunit 3 OS=Mus musculus GN=Sf3b3 PE=2 SV=1;>sp|Q921M3-2|SF3B3_MOUSE Isoform 2 of Splicing factor 3B subunit 3 OS=Mus muscul	44	37	43	43	48	46	42	44	42	40	46	46	44	37	43	43	48	46	42	44	42	40	46	46	44	37	43	43	48	46	42	44	42	40	46	46	135.55	41.7	36.8	41.6	44.5	47
B2RT41;E9Q0S3	B2RT41;E9Q0S3	47;26	47;26	47;26		Zfc3h1	>tr|B2RT41|B2RT41_MOUSE Protein Zfc3h1 OS=Mus musculus GN=Zfc3h1 PE=2 SV=1;>tr|E9Q0S3|E9Q0S3_MOUSE Protein Zfc3h1 OS=Mus musculus GN=Zfc3h1 PE=4 SV=1	23	22	25	21	31	31	28	22	32	22	22	25	23	22	25	21	31	31	28	22	32	22	22	25	23	22	25	21	31	31	28	22	32	22	22	25	225.05	15.6	13.5	16	12.5	21.7
Q78WZ7;B2RT77	Q78WZ7;B2RT77	9;9	9;9	9;9	DNA-directed RNA polymerase I subunit RPA43	Twistnb	>sp|Q78WZ7|RPA43_MOUSE DNA-directed RNA polymerase I subunit RPA43 OS=Mus musculus GN=Twistnb PE=1 SV=1;>tr|B2RT77|B2RT77_MOUSE TWIST neighbor OS=Mus musculus GN=Twistnb PE=2 SV=1	7	6	5	6	6	6	6	3	7	6	7	5	7	6	5	6	6	6	6	3	7	6	7	5	7	6	5	6	6	6	6	3	7	6	7	5	36.721	30.6	27.3	17	19.7	19.7
Q9WVJ2;B2RT97;E9Q5I9;E9Q0U1;F6ZQQ3;E9PY93;F6PXS6	Q9WVJ2;B2RT97;E9Q5I9;E9Q0U1	22;22;20;11;8;3;3	22;22;20;11;8;3;3	22;22;20;11;8;3;3	26S proteasome non-ATPase regulatory subunit 13	Psmd13	>sp|Q9WVJ2|PSD13_MOUSE 26S proteasome non-ATPase regulatory subunit 13 OS=Mus musculus GN=Psmd13 PE=1 SV=1;>tr|B2RT97|B2RT97_MOUSE Proteasome (Prosome, macropain) 26S subunit, non-ATPase, 13 OS=Mus musculus GN=Psmd13 PE=2 SV=1;>tr|E9Q5I9|E9Q5I9_MOUSE 26S p	16	17	15	18	17	20	16	19	16	18	16	13	16	17	15	18	17	20	16	19	16	18	16	13	16	17	15	18	17	20	16	19	16	18	16	13	42.809	51.3	50.3	43.4	55.6	48.7
Q3UHX2;B2RTB0	Q3UHX2;B2RTB0	10;10	10;10	10;10	28 kDa heat- and acid-stable phosphoprotein	Pdap1	>sp|Q3UHX2|HAP28_MOUSE 28 kDa heat- and acid-stable phosphoprotein OS=Mus musculus GN=Pdap1 PE=1 SV=1;>tr|B2RTB0|B2RTB0_MOUSE MCG17262 OS=Mus musculus GN=Pdap1 PE=2 SV=1	8	9	10	10	10	10	10	8	10	8	9	7	8	9	10	10	10	10	10	8	10	8	9	7	8	9	10	10	10	10	10	8	10	8	9	7	20.605	34.8	30.4	39.2	39.2	39.2
Q4FK66;B2RTE3;Q4FK66-2	Q4FK66;B2RTE3	14;14;2	14;14;2	14;14;2	Pre-mRNA-splicing factor 38A	Prpf38a	>sp|Q4FK66|PR38A_MOUSE Pre-mRNA-splicing factor 38A OS=Mus musculus GN=Prpf38a PE=1 SV=1;>tr|B2RTE3|B2RTE3_MOUSE MCG17981 OS=Mus musculus GN=Prpf38a PE=2 SV=1	9	8	12	9	10	12	11	11	12	9	11	13	9	8	12	9	10	12	11	11	12	9	11	13	9	8	12	9	10	12	11	11	12	9	11	13	37.436	26.9	23.4	34.3	26	34.3
Q3TMW1;B2RTE5;E0CYE3	Q3TMW1;B2RTE5;E0CYE3	2;2;1	2;2;1	2;2;1	Coiled-coil domain-containing protein 102A	Ccdc102a	>sp|Q3TMW1|C102A_MOUSE Coiled-coil domain-containing protein 102A OS=Mus musculus GN=Ccdc102a PE=2 SV=2;>tr|B2RTE5|B2RTE5_MOUSE Coiled-coil domain containing 102A OS=Mus musculus GN=Ccdc102a PE=2 SV=1;>tr|E0CYE3|E0CYE3_MOUSE Coiled-coil domain-containing p	0	1	0	0	0	0	0	0	0	0	0	0	0	1	0	0	0	0	0	0	0	0	0	0	0	1	0	0	0	0	0	0	0	0	0	0	62.623	0	2.6	0	0	0
B2RTG7;E0CYH4;Q8C6G8;F7DFQ2;F6UT94;F8WH48	B2RTG7;E0CYH4;Q8C6G8	15;15;15;4;2;1	15;15;15;4;2;1	15;15;15;4;2;1	WD repeat-containing protein 26	Wdr26	>tr|B2RTG7|B2RTG7_MOUSE WD repeat domain 26 OS=Mus musculus GN=Wdr26 PE=2 SV=1;>tr|E0CYH4|E0CYH4_MOUSE WD repeat-containing protein 26 OS=Mus musculus GN=Wdr26 PE=4 SV=1;>sp|Q8C6G8|WDR26_MOUSE WD repeat-containing protein 26 OS=Mus musculus GN=Wdr26 PE=1 S	9	5	7	7	8	8	8	7	9	6	7	7	9	5	7	7	8	8	8	7	9	6	7	7	9	5	7	7	8	8	8	7	9	6	7	7	58.563	25.3	12.3	17.3	19.1	20.4
Q9D011;B2RTG9	Q9D011;B2RTG9	2;2	2;2	2;2	M-phase-specific PLK1-interacting protein	Mplkip	>sp|Q9D011|MPLKI_MOUSE M-phase-specific PLK1-interacting protein OS=Mus musculus GN=Mplkip PE=2 SV=1;>tr|B2RTG9|B2RTG9_MOUSE RIKEN cDNA 2810021B07 OS=Mus musculus GN=2810021B07Rik PE=2 SV=1	2	2	1	2	1	2	1	1	2	2	2	1	2	2	1	2	1	2	1	1	2	2	2	1	2	2	1	2	1	2	1	1	2	2	2	1	19.06	22.5	22.5	8.4	22.5	8.4
O35710-2;O35710;B2RTJ8	O35710-2;O35710;B2RTJ8	6;6;6	6;6;6	6;6;6	Nocturnin	Ccrn4l	>sp|O35710-2|NOCT_MOUSE Isoform 2 of Nocturnin OS=Mus musculus GN=Ccrn4l;>sp|O35710|NOCT_MOUSE Nocturnin OS=Mus musculus GN=Ccrn4l PE=2 SV=3;>tr|B2RTJ8|B2RTJ8_MOUSE CCR4 carbon catabolite repression 4-like (S. cerevisiae) OS=Mus musculus GN=Ccrn4l PE=2 SV=	3	4	2	4	2	3	3	3	3	2	2	3	3	4	2	4	2	3	3	3	3	2	2	3	3	4	2	4	2	3	3	3	3	2	2	3	41.499	14.8	16.7	9.6	16.7	10.4
P62806;B2RTM0	P62806;B2RTM0	18;18	18;18	18;18	Histone H4	Hist1h4a;Gm11275	>sp|P62806|H4_MOUSE Histone H4 OS=Mus musculus GN=Hist1h4a PE=1 SV=2;>tr|B2RTM0|B2RTM0_MOUSE Histone H4 OS=Mus musculus GN=Gm11275 PE=3 SV=1	17	16	17	16	18	17	18	16	18	18	17	17	17	16	17	16	18	17	18	16	18	18	17	17	17	16	17	16	18	17	18	16	18	18	17	17	11.367	68	68	68.9	68	68.9
3732;1763733;1763734;1763735;1763736;1763737;1763738;1763739;1763740;1763741;1763742;1763743;1763744;1763745;1763746;1763747;1763748;1763749;1763750;1763751;1763752;1763753;1763754;1763755;1763756;1763757;1763758;1763759;1763760;1763761;1763762;1763763;1763764;1763765;1763766;1763767;1763768;1763769;1763770;1763771;1763772;1763773;1763774;1763775;1763776;1763777;1811845;1811846;1811847;1811848;18…	155748;155749;155750;155751;155752;155753;155754;155755;155756;155757;155758;155759;155760;155761;155762;155763;155764;155765;155766;155767;155768;155769;155770;155771;155772;155773;155774;155775;155776;155777;155778;155779;155780;155781;155782;155783;155784;155785;155786;155787;155788;155789;155790;155791;155792;155793;155794;155795;155796;155797;155798;155799;155800;155801;155802;155803;155804;…	155898;156043;156058;194040;194284;194366;561348;561644;625008;625108;968035;1142757;1180625;1181132;1213130;1213495;1247231;1247259	284	85
Q91YM2;B2RTN5	Q91YM2;B2RTN5	11;11	11;11	11;11	Rho GTPase-activating protein 35	Arhgap35;Grlf1	>sp|Q91YM2|RHG35_MOUSE Rho GTPase-activating protein 35 OS=Mus musculus GN=Arhgap35 PE=1 SV=3;>tr|B2RTN5|B2RTN5_MOUSE Glucocorticoid receptor DNA binding factor 1 OS=Mus musculus GN=Grlf1 PE=2 SV=1	5	2	0	1	2	2	4	2	2	2	0	2	5	2	0	1	2	2	4	2	2	2	0	2	5	2	0	1	2	2	4	2	2	2	0	2	170.39	4.5	1.8	0	1.1	2
Q6S5J6-2;H7BXB3;Q6S5J6-3;Q6S5J6;B2RUA8;Q6S5J6-4	Q6S5J6-2;H7BXB3;Q6S5J6-3;Q6S5J6;B2RUA8;Q6S5J6-4	7;7;7;7;7;5	7;7;7;7;7;5	7;7;7;7;7;5	Krev interaction trapped protein 1	Krit1	>sp|Q6S5J6-2|KRIT1_MOUSE Isoform 2 of Krev interaction trapped protein 1 OS=Mus musculus GN=Krit1;>tr|H7BXB3|H7BXB3_MOUSE Krev interaction trapped protein 1 OS=Mus musculus GN=Krit1 PE=4 SV=1;>sp|Q6S5J6-3|KRIT1_MOUSE Isoform 3 of Krev interaction trapped p	1	2	2	1	3	1	3	2	1	1	1	3	1	2	2	1	3	1	3	2	1	1	1	3	1	2	2	1	3	1	3	2	1	1	1	3	79.505	1.7	5	4.9	1.7	5
O54818;B2RUC1	O54818;B2RUC1	4;4	4;4	4;4	Tumor protein D53	Tpd52l1	>sp|O54818|TPD53_MOUSE Tumor protein D53 OS=Mus musculus GN=Tpd52l1 PE=2 SV=1;>tr|B2RUC1|B2RUC1_MOUSE Tpd52l1 protein OS=Mus musculus GN=Tpd52l1 PE=2 SV=1	0	2	1	1	2	2	0	1	1	2	1	0	0	2	1	1	2	2	0	1	1	2	1	0	0	2	1	1	2	2	0	1	1	2	1	0	22.515	0	15.2	5.4	6.9	12.3
Q9Z1Z2;B2RUC7	Q9Z1Z2;B2RUC7	19;19	19;19	19;19	Serine-threonine kinase receptor-associated protein	Strap	>sp|Q9Z1Z2|STRAP_MOUSE Serine-threonine kinase receptor-associated protein OS=Mus musculus GN=Strap PE=1 SV=2;>tr|B2RUC7|B2RUC7_MOUSE Serine/threonine kinase receptor associated protein OS=Mus musculus GN=Strap PE=2 SV=1	13	14	16	13	12	14	12	14	15	15	12	9	13	14	16	13	12	14	12	14	15	15	12	9	13	14	16	13	12	14	12	14	15	15	12	9	38.442	48	51.1	61.4	48.9	40.6
Q8BZ32;D6REV1;B2RUG8;D3Z112;D6RI62;G3UXC9;D6RJK1	Q8BZ32;D6REV1;B2RUG8;D3Z112;D6RI62	12;12;12;7;6;2;1	12;12;12;7;6;2;1	12;12;12;7;6;2;1	Putative Polycomb group protein ASXL2	Asxl2	>sp|Q8BZ32|ASXL2_MOUSE Putative Polycomb group protein ASXL2 OS=Mus musculus GN=Asxl2 PE=2 SV=1;>tr|D6REV1|D6REV1_MOUSE Putative Polycomb group protein ASXL2 OS=Mus musculus GN=Asxl2 PE=4 SV=2;>tr|B2RUG8|B2RUG8_MOUSE Asxl2 protein OS=Mus musculus GN=Asxl2	3	3	5	6	3	3	6	4	5	3	3	7	3	3	5	6	3	3	6	4	5	3	3	7	3	3	5	6	3	3	6	4	5	3	3	7	147.11	3.1	3.6	5	6.6	2.3
Q61315-4;Q61315-3;E9QLQ9;Q61315-2;B2RUG9;Q61315;Q8C493;E9Q4H1	Q61315-4;Q61315-3;E9QLQ9;Q61315-2;B2RUG9;Q61315	3;3;3;3;3;3;1;1	3;3;3;3;3;3;1;1	3;3;3;3;3;3;1;1	Adenomatous polyposis coli protein	Apc	>sp|Q61315-4|APC_MOUSE Isoform 4 of Adenomatous polyposis coli protein OS=Mus musculus GN=Apc;>sp|Q61315-3|APC_MOUSE Isoform 3 of Adenomatous polyposis coli protein OS=Mus musculus GN=Apc;>tr|E9QLQ9|E9QLQ9_MOUSE Adenomatous polyposis coli protein OS=Mus mu	0	0	0	0	0	0	0	0	0	1	0	0	0	0	0	0	0	0	0	0	0	1	0	0	0	0	0	0	0	0	0	0	0	1	0	0	296.47	0	0	0	0	0
B2RUJ8;Q8C0D4;Q8R1F4	B2RUJ8;Q8C0D4	5;5;1	5;5;1	5;5;1	Rho GTPase-activating protein 12	Arhgap12	>tr|B2RUJ8|B2RUJ8_MOUSE Rho GTPase activating protein 12 OS=Mus musculus GN=Arhgap12 PE=2 SV=1;>sp|Q8C0D4|RHG12_MOUSE Rho GTPase-activating protein 12 OS=Mus musculus GN=Arhgap12 PE=1 SV=2	2	0	0	1	0	2	1	1	2	1	2	0	2	0	0	1	0	2	1	1	2	1	2	0	2	0	0	1	0	2	1	1	2	1	2	0	92.659	2.2	0	0	1.1	0
Q3ULR2;B2RUM3	Q3ULR2;B2RUM3	3;3	3;3	3;3		AU015836	>tr|Q3ULR2|Q3ULR2_MOUSE Uncharacterized protein OS=Mus musculus GN=AU015836 PE=2 SV=1;>tr|B2RUM3|B2RUM3_MOUSE AU015836 protein OS=Mus musculus GN=AU015836 PE=2 SV=1	0	0	1	1	0	2	2	1	2	0	0	0	0	0	1	1	0	2	2	1	2	0	0	0	0	0	1	1	0	2	2	1	2	0	0	0	25.8	0	0	5.5	4.6	0
Q8K363;B2RUM8;F6ZX28	Q8K363;B2RUM8	47;47;8	47;47;8	47;47;8	ATP-dependent RNA helicase DDX18	Ddx18	>sp|Q8K363|DDX18_MOUSE ATP-dependent RNA helicase DDX18 OS=Mus musculus GN=Ddx18 PE=2 SV=1;>tr|B2RUM8|B2RUM8_MOUSE DEAD (Asp-Glu-Ala-Asp) box polypeptide 18 OS=Mus musculus GN=Ddx18 PE=2 SV=1	34	31	33	39	39	40	34	33	34	35	31	38	34	31	33	39	39	40	34	33	34	35	31	38	34	31	33	39	39	40	34	33	34	35	31	38	74.18	50.8	46.1	51.5	53.3	60.2
B2RUP0;Q8C5L7;E9Q5Y4	B2RUP0;Q8C5L7	26;24;10	26;24;10	26;24;10	RNA-binding protein 34	Rbm34	>tr|B2RUP0|B2RUP0_MOUSE RNA binding motif protein 34 OS=Mus musculus GN=Rbm34 PE=2 SV=1;>sp|Q8C5L7|RBM34_MOUSE RNA-binding protein 34 OS=Mus musculus GN=Rbm34 PE=1 SV=1	22	21	20	20	20	18	19	15	20	20	18	21	22	21	20	20	20	18	19	15	20	20	18	21	22	21	20	20	20	18	19	15	20	20	18	21	49.116	49.8	54.1	52.9	48.6	52.7
B2RUP2-2;B2RUP2	B2RUP2-2;B2RUP2	4;4	4;4	4;4	Protein unc-13 homolog D	Unc13d	>sp|B2RUP2-2|UN13D_MOUSE Isoform 2 of Protein unc-13 homolog D OS=Mus musculus GN=Unc13d;>sp|B2RUP2|UN13D_MOUSE Protein unc-13 homolog D OS=Mus musculus GN=Unc13d PE=1 SV=2	0	0	0	0	0	0	0	1	0	0	1	1	0	0	0	0	0	0	0	1	0	0	1	1	0	0	0	0	0	0	0	1	0	0	1	1	122.89	0	0	0	0	0
B2RUR8;D3Z210	B2RUR8	10;1	10;1	8;1	OTU domain-containing protein 7B	Otud7b	>tr|B2RUR8|B2RUR8_MOUSE OTU domain containing 7B OS=Mus musculus GN=Otud7b PE=2 SV=1	3	2	5	4	3	4	5	3	4	1	4	3	3	2	5	4	3	4	5	3	4	1	4	3	1	1	4	3	2	3	4	3	3	1	4	3	91.982	4.9	3.7	6.7	8.2	5
Q5SYH2;B2RV69	Q5SYH2;B2RV69	1;1	1;1	1;1	Transmembrane protein 199	Tmem199	>sp|Q5SYH2|TM199_MOUSE Transmembrane protein 199 OS=Mus musculus GN=Tmem199 PE=2 SV=1;>tr|B2RV69|B2RV69_MOUSE Expressed sequence AI316787 OS=Mus musculus GN=Tmem199 PE=2 SV=1	0	0	0	0	0	0	1	0	0	0	0	1	0	0	0	0	0	0	1	0	0	0	0	1	0	0	0	0	0	0	1	0	0	0	0	1	23.099	0	0	0	0	0
Q8CGP1;B2RVD5	Q8CGP1;B2RVD5	18;18	1;1	0;0	Histone H2B type 1-K;Histone H2B	Hist1h2bk	>sp|Q8CGP1|H2B1K_MOUSE Histone H2B type 1-K OS=Mus musculus GN=Hist1h2bk PE=1 SV=3;>tr|B2RVD5|B2RVD5_MOUSE Histone H2B OS=Mus musculus GN=Hist1h2bk PE=2 SV=1	15	15	14	14	15	16	17	12	16	15	14	14	0	0	0	0	0	0	1	0	1	0	0	0	0	0	0	0	0	0	0	0	0	0	0	0	13.92	77.8	77.8	69	72.2	77.8
Q9CZ92;B2RVI6;Q9CZ92-2	Q9CZ92;B2RVI6;Q9CZ92-2	7;7;5	7;7;5	7;7;5	Centromere protein P	Cenpp	>sp|Q9CZ92|CENPP_MOUSE Centromere protein P OS=Mus musculus GN=Cenpp PE=2 SV=1;>tr|B2RVI6|B2RVI6_MOUSE Centromere protein P OS=Mus musculus GN=Cenpp PE=2 SV=1;>sp|Q9CZ92-2|CENPP_MOUSE Isoform 2 of Centromere protein P OS=Mus musculus GN=Cenpp	5	6	4	4	5	6	6	6	4	5	4	4	5	6	4	4	5	6	6	6	4	5	4	4	5	6	4	4	5	6	6	6	4	5	4	4	33.288	15.4	19.2	14.3	17.8	18.2
Q3THW5;P0C0S6;B2RVP5;Q8R029;Q5NC91;G3UWL7;Q3UA95	Q3THW5;P0C0S6;B2RVP5;Q8R029;Q5NC91	7;7;7;4;4;3;3	5;5;5;3;3;2;2	5;5;5;3;3;2;2	Histone H2A.V;Histone H2A.Z;Histone H2A	H2afv;H2afz	>sp|Q3THW5|H2AV_MOUSE Histone H2A.V OS=Mus musculus GN=H2afv PE=1 SV=3;>sp|P0C0S6|H2AZ_MOUSE Histone H2A.Z OS=Mus musculus GN=H2afz PE=1 SV=2;>tr|B2RVP5|B2RVP5_MOUSE Histone H2A OS=Mus musculus GN=H2afv PE=2 SV=1;>tr|Q8R029|Q8R029_MOUSE Histone H2A OS=Mus	5	6	6	6	6	6	6	7	6	6	6	6	3	4	4	4	4	4	4	5	4	4	4	4	3	4	4	4	4	4	4	5	4	4	4	4	13.509	31.2	53.9	53.9	53.9	53.9
Q9D115;B2RVQ7	Q9D115;B2RVQ7	2;2	2;2	2;2	Zinc finger protein 706	Znf706;Zfp706	>sp|Q9D115|ZN706_MOUSE Zinc finger protein 706 OS=Mus musculus GN=Znf706 PE=2 SV=1;>tr|B2RVQ7|B2RVQ7_MOUSE Zinc finger protein 706 OS=Mus musculus GN=Zfp706 PE=4 SV=1	2	2	1	2	1	2	1	1	2	2	2	2	2	2	1	2	1	2	1	1	2	2	2	2	2	2	1	2	1	2	1	1	2	2	2	2	8.4977	30.3	30.3	15.8	30.3	15.8
Q9CVI2-2;Q9CVI2;B2RVR0	Q9CVI2-2;Q9CVI2;B2RVR0	4;4;4	4;4;4	4;4;4	Protein FAM133B	Fam133b	>sp|Q9CVI2-2|F133B_MOUSE Isoform 2 of Protein FAM133B OS=Mus musculus GN=Fam133b;>sp|Q9CVI2|F133B_MOUSE Protein FAM133B OS=Mus musculus GN=Fam133b PE=1 SV=2;>tr|B2RVR0|B2RVR0_MOUSE Protein FAM133B OS=Mus musculus GN=Fam133b PE=2 SV=1	3	4	3	4	2	3	1	2	3	3	3	2	3	4	3	4	2	3	1	2	3	3	3	2	3	4	3	4	2	3	1	2	3	3	3	2	13.492	25.2	32.2	22.6	32.2	25.2
Q8BZA9;B2RWB7	Q8BZA9;B2RWB7	10;10	10;10	10;10	Fructose-2,6-bisphosphatase TIGAR	Tigar;9630033F20Rik	>sp|Q8BZA9|TIGAR_MOUSE Fructose-2,6-bisphosphatase TIGAR OS=Mus musculus GN=Tigar PE=2 SV=1;>tr|B2RWB7|B2RWB7_MOUSE 9630033F20Rik protein OS=Mus musculus GN=9630033F20Rik PE=2 SV=1	8	5	7	8	6	7	8	7	5	7	7	6	8	5	7	8	6	7	8	7	5	7	7	6	8	5	7	8	6	7	8	7	5	7	7	6	29.19	46.5	31.6	42.8	46.5	39.4
Q64523;Q149V4;Q6GSS7;B2RWH3;F8WIX8	Q64523;Q149V4;Q6GSS7;B2RWH3;F8WIX8	13;13;13;13;12	13;13;13;13;12	2;2;2;2;2	Histone H2A type 2-C;Histone H2A;Histone H2A type 2-A	Hist2h2ac;Hist2h2aa1;Hist1h2al	>sp|Q64523|H2A2C_MOUSE Histone H2A type 2-C OS=Mus musculus GN=Hist2h2ac PE=1 SV=3;>tr|Q149V4|Q149V4_MOUSE Histone H2A OS=Mus musculus GN=Hist2h2ac PE=2 SV=1;>sp|Q6GSS7|H2A2A_MOUSE Histone H2A type 2-A OS=Mus musculus GN=Hist2h2aa1 PE=1 SV=3;>tr|B2RWH3|B2R	8	10	10	10	7	10	7	9	8	8	7	9	8	10	10	10	7	10	7	9	8	8	7	9	1	1	2	1	1	1	1	1	1	1	1	2	13.988	58.9	66.7	65.9	73.6	58.1
E9PYJ8;B2RWS6;E9Q5K0	E9PYJ8;B2RWS6	60;60;1	60;60;1	42;42;1	Histone acetyltransferase p300	Ep300	>tr|E9PYJ8|E9PYJ8_MOUSE Histone acetyltransferase p300 OS=Mus musculus GN=Ep300 PE=4 SV=1;>sp|B2RWS6|EP300_MOUSE Histone acetyltransferase p300 OS=Mus musculus GN=Ep300 PE=1 SV=1	39	33	35	41	39	42	44	35	42	34	34	40	39	33	35	41	39	42	44	35	42	34	34	40	23	21	21	27	24	28	29	21	27	20	21	28	263.3	19.9	17.5	18	19.2	18.7
B2RX31	B2RX31	8	7	7		Zscan25	>tr|B2RX31|B2RX31_MOUSE MCG126735 OS=Mus musculus GN=Zfp498 PE=2 SV=1	3	4	3	3	2	2	2	1	5	2	1	1	3	3	3	3	2	2	2	1	5	2	1	1	3	3	3	3	2	2	2	1	5	2	1	1	60.715	7.6	9.8	7.6	7.6	5.3
Q5F2E8;B2RX66;Q8BYC6;F6RXB5;Q3V3K3	Q5F2E8;B2RX66	7;7;2;1;1	7;7;2;1;1	7;7;2;1;1	Serine/threonine-protein kinase TAO1	Taok1	>sp|Q5F2E8|TAOK1_MOUSE Serine/threonine-protein kinase TAO1 OS=Mus musculus GN=Taok1 PE=1 SV=1;>tr|B2RX66|B2RX66_MOUSE MCG124812 OS=Mus musculus GN=Taok1 PE=2 SV=1	2	1	1	0	2	1	3	1	2	3	2	2	2	1	1	0	2	1	3	1	2	3	2	2	2	1	1	0	2	1	3	1	2	3	2	2	116.05	2.2	0.9	0.9	0	2.4
Q9D483;B2RX77;F6QK97;Q9D483-2;D3YYS2	Q9D483;B2RX77;F6QK97	14;14;7;6;2	14;14;7;6;2	14;14;7;6;2	DNA-directed RNA polymerase III subunit RPC3	Polr3c	>sp|Q9D483|RPC3_MOUSE DNA-directed RNA polymerase III subunit RPC3 OS=Mus musculus GN=Polr3c PE=2 SV=1;>tr|B2RX77|B2RX77_MOUSE MCG14870 OS=Mus musculus GN=Polr3c PE=2 SV=1;>tr|F6QK97|F6QK97_MOUSE DNA-directed RNA polymerase III subunit RPC3 (Fragment) OS=M	7	9	9	10	6	10	4	8	6	8	7	7	7	9	9	10	6	10	4	8	6	8	7	7	7	9	9	10	6	10	4	8	6	8	7	7	60.705	16.9	20.1	22.5	21.6	15
Q8CHH5;B2RX81	Q8CHH5;B2RX81	20;20	20;20	20;20	GLTSCR1-like protein	Gltscr1l	>sp|Q8CHH5|K0240_MOUSE Uncharacterized protein KIAA0240 OS=Mus musculus GN=Kiaa0240 PE=2 SV=2;>tr|B2RX81|B2RX81_MOUSE BC032203 protein OS=Mus musculus GN=BC032203 PE=2 SV=1	14	13	13	15	11	11	11	11	13	16	13	14	14	13	13	15	11	11	11	11	13	16	13	14	14	13	13	15	11	11	11	11	13	16	13	14	114.35	18.5	16.9	15.4	20.5	13.6
B2RX88-2;B2RX88-4;B2RX88;F6QJJ3;E9Q3Y0;B2RX88-6;B2RX88-5;H7BX62;B2RX88-3	B2RX88-2;B2RX88-4;B2RX88	5;5;5;2;2;2;2;2;2	5;5;5;2;2;2;2;2;2	5;5;5;2;2;2;2;2;2	Centrosome and spindle pole associated protein 1	Cspp1	>sp|B2RX88-2|CSPP1_MOUSE Isoform 2 of Centrosome and spindle pole associated protein 1 OS=Mus musculus GN=Cspp1;>sp|B2RX88-4|CSPP1_MOUSE Isoform 4 of Centrosome and spindle pole associated protein 1 OS=Mus musculus GN=Cspp1;>sp|B2RX88|CSPP1_MOUSE Centrosom	2	0	0	1	0	1	1	1	0	2	1	1	2	0	0	1	0	1	1	1	0	2	1	1	2	0	0	1	0	1	1	1	0	2	1	1	131.21	3.8	0	0	1.1	0
B2RXC1	B2RXC1	12	12	12	Trafficking protein particle complex subunit 11	Trappc11	>sp|B2RXC1|TPC11_MOUSE Trafficking protein particle complex subunit 11 OS=Mus musculus GN=Trappc11 PE=2 SV=1	1	3	3	1	1	3	1	5	3	2	0	1	1	3	3	1	1	3	1	5	3	2	0	1	1	3	3	1	1	3	1	5	3	2	0	1	128.39	1.1	3.8	3.5	1.1	0.9
B2RXC6	B2RXC6	43	42	42	DNA-directed RNA polymerase	Polr3a	>tr|B2RXC6|B2RXC6_MOUSE DNA-directed RNA polymerase OS=Mus musculus GN=Polr3a PE=2 SV=1	19	14	24	29	20	27	17	21	15	21	21	21	18	13	23	28	19	26	16	20	14	20	20	20	18	13	23	28	19	26	16	20	14	20	20	20	155.74	18	12.6	21.2	24.6	19.5
Q9D1J3;B2RXM7	Q9D1J3;B2RXM7	10;10	10;10	10;10	SAP domain-containing ribonucleoprotein	Sarnp	>sp|Q9D1J3|SARNP_MOUSE SAP domain-containing ribonucleoprotein OS=Mus musculus GN=Sarnp PE=1 SV=3;>tr|B2RXM7|B2RXM7_MOUSE MCG113697 OS=Mus musculus GN=Sarnp PE=2 SV=1	9	9	9	10	9	10	8	8	8	9	9	9	9	9	9	10	9	10	8	8	8	9	9	9	9	9	9	10	9	10	8	8	8	9	9	9	23.532	42.9	43.3	47.6	48.1	47.6
B7ZWM8;B2RXP1;Q8BVU0;E9QAU9;E9Q892;F6YZL6;F6Y466;F6TPH7	B7ZWM8;B2RXP1;Q8BVU0;E9QAU9	6;6;6;5;2;1;1;1	6;6;6;5;2;1;1;1	6;6;6;5;2;1;1;1	Leucine-rich repeat and calponin homology domain-containing protein 3	Lrch3	>tr|B7ZWM8|B7ZWM8_MOUSE Leucine-rich repeat and calponin homology domain-containing protein 3 OS=Mus musculus GN=Lrch3 PE=2 SV=1;>tr|B2RXP1|B2RXP1_MOUSE Leucine-rich repeat and calponin homology domain-containing protein 3 OS=Mus musculus GN=Lrch3 PE=2 SV=	0	0	0	0	0	1	1	0	0	0	0	0	0	0	0	0	0	1	1	0	0	0	0	0	0	0	0	0	0	1	1	0	0	0	0	0	76.286	0	0	0	0	0
B2RXP3;E9Q659;Q8C267;Q8C267-2	B2RXP3;E9Q659;Q8C267;Q8C267-2	4;3;3;2	4;3;3;2	4;3;3;2	Histone-lysine N-methyltransferase SETDB2	Setdb2	>tr|B2RXP3|B2RXP3_MOUSE Histone-lysine N-methyltransferase SETDB2 OS=Mus musculus GN=Setdb2 PE=2 SV=1;>tr|E9Q659|E9Q659_MOUSE Histone-lysine N-methyltransferase SETDB2 OS=Mus musculus GN=Setdb2 PE=3 SV=1;>sp|Q8C267|SETB2_MOUSE Histone-lysine N-methyltransf	1	2	2	1	1	1	1	0	1	1	0	0	1	2	2	1	1	1	1	0	1	1	0	0	1	2	2	1	1	1	1	0	1	1	0	0	78.801	2.4	3.3	4	2.2	2.2
Q8BFQ4;B2RXQ8	Q8BFQ4;B2RXQ8	18;18	18;18	18;18	WD repeat-containing protein 82	Wdr82	>sp|Q8BFQ4|WDR82_MOUSE WD repeat-containing protein 82 OS=Mus musculus GN=Wdr82 PE=1 SV=1;>tr|B2RXQ8|B2RXQ8_MOUSE MCG19514, isoform CRA_a OS=Mus musculus GN=Wdr82 PE=2 SV=1	11	14	13	16	14	15	11	13	11	11	14	14	11	14	13	16	14	15	11	13	11	11	14	14	11	14	13	16	14	15	11	13	11	11	14	14	35.079	39.9	55	44.1	55.9	51.1
E9Q832;B2RXS4;E9PY77	E9Q832;B2RXS4	6;6;2	6;6;2	6;6;2	Plexin-B2	Plxnb2	>tr|E9Q832|E9Q832_MOUSE Plexin-B2 OS=Mus musculus GN=Plxnb2 PE=4 SV=1;>sp|B2RXS4|PLXB2_MOUSE Plexin-B2 OS=Mus musculus GN=Plxnb2 PE=1 SV=1	3	2	1	2	2	1	3	4	4	3	1	2	3	2	1	2	2	1	3	4	4	3	1	2	3	2	1	2	2	1	3	4	4	3	1	2	160.89	3.5	2.1	0.8	2	2.1
B2RXW8;B8QI33;Q3UJC0;E9Q4K4;B8QI36;E9Q6F1;Q8BSS9;B8QI34;F6UCP8	B2RXW8;B8QI33	27;27;5;5;5;5;5;5;5	27;27;5;5;5;5;5;5;5	24;24;5;2;2;3;3;3;3		Ppfia1	>tr|B2RXW8|B2RXW8_MOUSE Ppfia1 protein OS=Mus musculus GN=Ppfia1 PE=2 SV=1;>tr|B8QI33|B8QI33_MOUSE Liprin-alpha 1 OS=Mus musculus GN=Ppfia1 PE=2 SV=1	13	13	14	15	11	16	14	13	13	15	16	9	13	13	14	15	11	16	14	13	13	15	16	9	12	12	12	14	10	14	14	12	12	13	16	8	140.13	12.9	14.3	14.8	17.3	11.6
Q6ZPE2;D3Z1C0;B2RXX4;F7AWK3;D6RG52;H3BKD9	Q6ZPE2;D3Z1C0;B2RXX4	7;7;7;1;1;1	7;7;7;1;1;1	7;7;7;1;1;1	Myotubularin-related protein 5	Sbf1	>sp|Q6ZPE2|MTMR5_MOUSE Myotubularin-related protein 5 OS=Mus musculus GN=Sbf1 PE=1 SV=2;>tr|D3Z1C0|D3Z1C0_MOUSE Myotubularin-related protein 5 OS=Mus musculus GN=Sbf1 PE=4 SV=1;>tr|B2RXX4|B2RXX4_MOUSE Myotubularin-related protein 5 OS=Mus musculus GN=Sbf1	4	1	1	0	0	0	0	1	0	2	1	0	4	1	1	0	0	0	0	1	0	2	1	0	4	1	1	0	0	0	0	1	0	2	1	0	208.69	3.5	0.7	1	0	0
Q91Z83;B2RXX9;B8JJH5	Q91Z83;B2RXX9	6;6;2	5;5;1	4;4;0	Myosin-7	Myh7	>sp|Q91Z83|MYH7_MOUSE Myosin-7 OS=Mus musculus GN=Myh7 PE=1 SV=1;>tr|B2RXX9|B2RXX9_MOUSE Myosin, heavy polypeptide 7, cardiac muscle, beta OS=Mus musculus GN=Myh7 PE=2 SV=1	1	1	2	0	2	2	2	2	3	2	2	0	1	1	1	0	2	1	1	1	2	1	1	0	0	1	1	0	2	1	0	1	1	1	1	0	222.88	0.8	0.7	1.4	0	1.5
P48758;B2RXY7	P48758;B2RXY7	18;18	18;18	17;17	Carbonyl reductase [NADPH] 1	Cbr1	>sp|P48758|CBR1_MOUSE Carbonyl reductase [NADPH] 1 OS=Mus musculus GN=Cbr1 PE=1 SV=3;>tr|B2RXY7|B2RXY7_MOUSE Carbonyl reductase 1 OS=Mus musculus GN=Cbr1 PE=2 SV=1	13	12	11	10	13	10	10	15	12	14	13	11	13	12	11	10	13	10	10	15	12	14	13	11	12	11	10	9	12	9	10	14	11	13	12	11	30.641	64.6	57	55.2	49.5	64.3
B2RY04	B2RY04	5	5	5	Dedicator of cytokinesis protein 5	Dock5	>sp|B2RY04|DOCK5_MOUSE Dedicator of cytokinesis protein 5 OS=Mus musculus GN=Dock5 PE=1 SV=2	1	0	0	1	1	2	2	2	3	1	0	0	1	0	0	1	1	2	2	2	3	1	0	0	1	0	0	1	1	2	2	2	3	1	0	0	214.43	0.6	0	0	0.6	0.6
B2RY56-2;B2RY56;B2RY56-3	B2RY56-2;B2RY56	38;37;16	38;37;16	38;37;16	RNA-binding protein 25	Rbm25	>sp|B2RY56-2|RBM25_MOUSE Isoform 2 of RNA-binding protein 25 OS=Mus musculus GN=Rbm25;>sp|B2RY56|RBM25_MOUSE RNA-binding protein 25 OS=Mus musculus GN=Rbm25 PE=1 SV=1	30	25	28	33	26	29	28	27	30	26	20	25	30	25	28	33	26	29	28	27	30	26	20	25	30	25	28	33	26	29	28	27	30	26	20	25	99.551	32.5	30	31.5	42.6	32.6
Q8R3L2-4;Q8R3L2-3;Q8R3L2-2;Q8R3L2-5;B2ZAC8;Q8R3L2	Q8R3L2-4;Q8R3L2-3;Q8R3L2-2;Q8R3L2-5;B2ZAC8;Q8R3L2	11;11;11;11;11;11	11;11;11;11;11;11	11;11;11;11;11;11	Transcription factor 25	Tcf25	>sp|Q8R3L2-4|TCF25_MOUSE Isoform 4 of Transcription factor 25 OS=Mus musculus GN=Tcf25;>sp|Q8R3L2-3|TCF25_MOUSE Isoform 3 of Transcription factor 25 OS=Mus musculus GN=Tcf25;>sp|Q8R3L2-2|TCF25_MOUSE Isoform 2 of Transcription factor 25 OS=Mus musculus GN=T	2	3	4	4	4	3	3	4	2	3	3	3	2	3	4	4	4	3	3	4	2	3	3	3	2	3	4	4	4	3	3	4	2	3	3	3	68.213	4.7	6.8	8.7	8.2	8.7
Q570Y9;B2ZRS3;Q570Y9-2;B2ZRS7;Q570Y9-3;B2ZRS5	Q570Y9;B2ZRS3;Q570Y9-2;B2ZRS7;Q570Y9-3;B2ZRS5	6;6;5;5;5;5	6;6;5;5;5;5	6;6;5;5;5;5	DEP domain-containing mTOR-interacting protein	Deptor	>sp|Q570Y9|DPTOR_MOUSE DEP domain-containing mTOR-interacting protein OS=Mus musculus GN=Deptor PE=1 SV=2;>tr|B2ZRS3|B2ZRS3_MOUSE Depdc6-001 OS=Mus musculus GN=Deptor PE=4 SV=1;>sp|Q570Y9-2|DPTOR_MOUSE Isoform 2 of DEP domain-containing mTOR-interacting pr	1	1	0	0	3	4	3	2	3	2	3	0	1	1	0	0	3	4	3	2	3	2	3	0	1	1	0	0	3	4	3	2	3	2	3	0	46.119	4.2	4.2	0	0	9.3
Q6URW6-2;Q6URW6;B3F3T1	Q6URW6-2;Q6URW6;B3F3T1	14;14;14	6;6;6	6;6;6	Myosin-14	Myh14	>sp|Q6URW6-2|MYH14_MOUSE Isoform 2 of Myosin-14 OS=Mus musculus GN=Myh14;>sp|Q6URW6|MYH14_MOUSE Myosin-14 OS=Mus musculus GN=Myh14 PE=1 SV=1;>tr|B3F3T1|B3F3T1_MOUSE Myosin-14 OS=Mus musculus GN=Myh14 PE=2 SV=1	8	6	8	7	7	7	10	9	9	9	8	8	2	1	1	1	1	1	2	2	1	2	1	1	2	1	1	1	1	1	2	2	1	2	1	1	227.76	4.3	2.9	4.2	3.7	3.8
P48678;B3RH23;P48678-2;B3RH24;P48678-3;D3YUF7	P48678;B3RH23;P48678-2;B3RH24;P48678-3	56;56;52;52;41;11	54;54;50;50;39;11	54;54;50;50;39;11	Prelamin-A/C;Lamin-A/C	Lmna	>sp|P48678|LMNA_MOUSE Prelamin-A/C OS=Mus musculus GN=Lmna PE=1 SV=2;>tr|B3RH23|B3RH23_MOUSE Lamin A OS=Mus musculus GN=Lmna PE=2 SV=1;>sp|P48678-2|LMNA_MOUSE Isoform C of Prelamin-A/C OS=Mus musculus GN=Lmna;>tr|B3RH24|B3RH24_MOUSE Lamin C OS=Mus musculus	49	45	48	50	48	48	52	53	51	48	51	50	47	43	46	48	46	46	50	51	49	46	49	48	47	43	46	48	46	46	50	51	49	46	49	48	74.237	68.1	65.6	69.8	69.6	72
Q3UVG3;B6YY24	Q3UVG3;B6YY24	4;4	4;4	4;4	Protein FAM91A1	Fam91a1;D15Ertd621e	>sp|Q3UVG3|F91A1_MOUSE Protein FAM91A1 OS=Mus musculus GN=Fam91a1 PE=1 SV=1;>tr|B6YY24|B6YY24_MOUSE DNA segment, Chr 15, ERATO Doi 621, expressed, isoform CRA_a OS=Mus musculus GN=D15Ertd621e PE=2 SV=1	1	0	0	1	1	2	1	0	0	1	1	1	1	0	0	1	1	2	1	0	0	1	1	1	1	0	0	1	1	2	1	0	0	1	1	1	93.462	1.1	0	0	1.8	1.1
B7FAU9;Q8BTM8;B7FAV1;F6XC15;F6Z2C0;Q8BTM8-2;F7AVL7	B7FAU9;Q8BTM8;B7FAV1	121;121;118;23;9;8;1	113;113;110;15;9;2;1	110;110;107;15;9;2;1	Filamin-A	Flna	>tr|B7FAU9|B7FAU9_MOUSE Filamin, alpha OS=Mus musculus GN=Flna PE=4 SV=1;>sp|Q8BTM8|FLNA_MOUSE Filamin-A OS=Mus musculus GN=Flna PE=1 SV=5;>tr|B7FAV1|B7FAV1_MOUSE Filamin, alpha (Fragment) OS=Mus musculus GN=Flna PE=4 SV=1	85	82	77	82	81	92	91	88	94	92	88	76	80	76	71	76	77	87	85	82	88	86	82	71	78	74	69	74	75	86	82	80	85	84	79	68	280.5	45.4	44.2	42.5	44.7	47
Q8BG17;B7ZBX8;B7ZBX7;F8WGP0;B7ZCM5	Q8BG17;B7ZBX8;B7ZBX7	7;7;5;2;1	7;7;5;2;1	7;7;5;2;1	Nucleolar protein 12	Nol12	>sp|Q8BG17|NOL12_MOUSE Nucleolar protein 12 OS=Mus musculus GN=Nol12 PE=2 SV=1;>tr|B7ZBX8|B7ZBX8_MOUSE Nucleolar protein 12 OS=Mus musculus GN=Nol12 PE=4 SV=1;>tr|B7ZBX7|B7ZBX7_MOUSE Nucleolar protein 12 OS=Mus musculus GN=Nol12 PE=4 SV=1	4	5	5	5	4	5	3	3	5	2	2	4	4	5	5	5	4	5	3	3	5	2	2	4	4	5	5	5	4	5	3	3	5	2	2	4	25.356	35	39.2	41	41	34.6
B7ZCA9	B7ZCA9	2	2	1		Tefm	>tr|B7ZCA9|B7ZCA9_MOUSE Novel protein (1110002N22Rik) (Fragment) OS=Mus musculus GN=1110002N22Rik PE=4 SV=1	1	0	1	0	0	1	2	1	1	1	1	1	1	0	1	0	0	1	2	1	1	1	1	1	1	0	1	0	0	1	1	1	0	1	1	1	25.464	5.4	0	5.4	0	0
B7ZCB8;F7CJY7;Q8C0W8;Q8BVI5;E9QM25	B7ZCB8;F7CJY7;Q8C0W8;Q8BVI5;E9QM25	1;1;1;1;1	1;1;1;1;1	1;1;1;1;1	Syntaxin-16	Stx16	>tr|B7ZCB8|B7ZCB8_MOUSE Syntaxin 16 (Fragment) OS=Mus musculus GN=Stx16 PE=4 SV=1;>tr|F7CJY7|F7CJY7_MOUSE Syntaxin-16 (Fragment) OS=Mus musculus GN=Stx16 PE=4 SV=1;>tr|Q8C0W8|Q8C0W8_MOUSE Stx16 protein OS=Mus musculus GN=Stx16 PE=2 SV=1;>sp|Q8BVI5|STX16_MO	0	0	0	0	0	0	0	1	0	0	0	0	0	0	0	0	0	0	0	1	0	0	0	0	0	0	0	0	0	0	0	1	0	0	0	0	18.671	0	0	0	0	0
B7ZCC2	B7ZCC2	6	6	6		Aim1l	>tr|B7ZCC2|B7ZCC2_MOUSE Absent in melanoma 1-like OS=Mus musculus GN=Aim1l PE=4 SV=1	0	0	0	1	0	0	3	2	2	0	0	0	0	0	0	1	0	0	3	2	2	0	0	0	0	0	0	1	0	0	3	2	2	0	0	0	164.16	0	0	0	0.5	0
B7ZCC4;B7ZCC3;Q8C8K6;Q5HZJ2;Q6KAM3;A2AE44	B7ZCC4;B7ZCC3;Q8C8K6;Q5HZJ2	6;6;6;6;2;1	6;6;6;6;2;1	6;6;6;6;2;1		Atxn7l2	>tr|B7ZCC4|B7ZCC4_MOUSE Ataxin 7-like 2 OS=Mus musculus GN=Atxn7l2 PE=4 SV=1;>tr|B7ZCC3|B7ZCC3_MOUSE Ataxin 7-like 2 OS=Mus musculus GN=Atxn7l2 PE=4 SV=1;>tr|Q8C8K6|Q8C8K6_MOUSE Ataxin 7-like 2 OS=Mus musculus GN=Atxn7l2 PE=2 SV=1;>tr|Q5HZJ2|Q5HZJ2_MOUSE A	4	1	2	3	3	3	3	1	2	2	3	3	4	1	2	3	3	3	3	1	2	2	3	3	4	1	2	3	3	3	3	1	2	2	3	3	69.998	7.9	2.1	3.8	5.4	5.3
B7ZCH2	B7ZCH2	5	1	1		Klf4	>tr|B7ZCH2|B7ZCH2_MOUSE Krueppel-like factor 4 (Fragment) OS=Mus musculus GN=Klf4 PE=4 SV=1	3	1	2	1	2	2	1	1	2	1	1	1	0	0	0	0	0	0	0	0	0	0	0	0	0	0	0	0	0	0	0	0	0	0	0	0	16.223	36.2	6.9	30	23.8	31.2
Q6DFV3;B7ZCJ0;E9Q570;B7ZCJ1;G3UWM5;G3UX38	Q6DFV3;B7ZCJ0;E9Q570;B7ZCJ1;G3UWM5	10;10;10;10;9;4	10;10;10;10;9;4	10;10;10;10;9;4	Rho GTPase-activating protein 21	Arhgap21	>sp|Q6DFV3|RHG21_MOUSE Rho GTPase-activating protein 21 OS=Mus musculus GN=Arhgap21 PE=1 SV=1;>tr|B7ZCJ0|B7ZCJ0_MOUSE Rho GTPase activating protein 21 OS=Mus musculus GN=Arhgap21 PE=4 SV=1;>tr|E9Q570|E9Q570_MOUSE Rho GTPase-activating protein 21 OS=Mus mus	0	2	0	4	0	4	2	2	3	2	1	1	0	2	0	4	0	4	2	2	3	2	1	1	0	2	0	4	0	4	2	2	3	2	1	1	215.74	0	1.4	0	2.8	0
B7ZCR6;Q6PHP4;E9QAV4;F6R5G3;D6RE21;B7ZCR8	B7ZCR6;Q6PHP4;E9QAV4	16;16;16;3;1;1	16;16;16;3;1;1	10;10;10;1;1;1		Znf512b	>tr|B7ZCR6|B7ZCR6_MOUSE Protein Znf512b OS=Mus musculus GN=Znf512b PE=4 SV=1;>tr|Q6PHP4|Q6PHP4_MOUSE MCG140111, isoform CRA_c (Fragment) OS=Mus musculus GN=Znf512b PE=2 SV=1;>tr|E9QAV4|E9QAV4_MOUSE Protein Znf512b OS=Mus musculus GN=Znf512b PE=4 SV=1	6	5	9	7	8	10	5	6	6	8	11	10	6	5	9	7	8	10	5	6	6	8	11	10	2	2	5	4	5	6	3	3	3	4	6	6	95.329	10.5	7.9	15.8	11.6	14.5
Q8CBW3-5;B7ZCU1;B7ZCU2;B7ZCU5;Q8CBW3-2;Q3TPY5;B7ZCU4;B7ZCU3;Q8CBW3-4;Q3TJR5;Q8CBW3-3;Q3TJ64;B7ZCU0;Q8CBW3;B7ZCT9	Q8CBW3-5;B7ZCU1;B7ZCU2;B7ZCU5;Q8CBW3-2;Q3TPY5;B7ZCU4;B7ZCU3;Q8CBW3-4;Q3TJR5;Q8CBW3-3;Q3TJ64;B7ZCU0;Q8CBW3;B7ZCT9	9;9;9;9;9;9;9;9;9;9;9;9;9;9;9	9;9;9;9;9;9;9;9;9;9;9;9;9;9;9	8;8;8;8;8;8;8;8;8;8;8;8;8;8;8	Abl interactor 1	Abi1	>sp|Q8CBW3-5|ABI1_MOUSE Isoform 5 of Abl interactor 1 OS=Mus musculus GN=Abi1;>tr|B7ZCU1|B7ZCU1_MOUSE Abl-interactor 1 OS=Mus musculus GN=Abi1 PE=4 SV=1;>tr|B7ZCU2|B7ZCU2_MOUSE Abl interactor 1 OS=Mus musculus GN=Abi1 PE=4 SV=1;>tr|B7ZCU5|B7ZCU5_MOUSE Abl	5	1	3	4	3	4	3	3	4	5	3	2	5	1	3	4	3	4	3	3	4	5	3	2	4	0	2	3	2	3	2	2	3	4	2	1	42.547	13.4	2.3	9.3	13.7	9.5
B7ZDF7;Q9Z2V6;E9Q8S6;Q3UJF1;B7ZDF5;A2AWS5;B7ZDF6;B7ZDF3;B7ZDF4	B7ZDF7;Q9Z2V6;E9Q8S6;Q3UJF1;B7ZDF5;A2AWS5	9;9;9;9;9;7;2;1;1	9;9;9;9;9;7;2;1;1	9;9;9;9;9;7;2;1;1	Histone deacetylase 5	Hdac5	>tr|B7ZDF7|B7ZDF7_MOUSE Histone deacetylase 5 OS=Mus musculus GN=Hdac5 PE=4 SV=1;>sp|Q9Z2V6|HDAC5_MOUSE Histone deacetylase 5 OS=Mus musculus GN=Hdac5 PE=1 SV=2;>tr|E9Q8S6|E9Q8S6_MOUSE Histone deacetylase 5 OS=Mus musculus GN=Hdac5 PE=4 SV=1;>tr|Q3UJF1|Q3U	3	2	1	2	1	2	2	2	1	2	2	1	3	2	1	2	1	2	2	2	1	2	2	1	3	2	1	2	1	2	2	2	1	2	2	1	119.82	4.5	1.8	0.9	3	0.7
D3YVC8;F6UDW0;F6WLR1;B7ZMQ0;Q14AI6-2;Q14AI6	D3YVC8;F6UDW0;F6WLR1;B7ZMQ0;Q14AI6-2;Q14AI6	1;1;1;1;1;1	1;1;1;1;1;1	1;1;1;1;1;1	RNA pseudouridylate synthase domain-containing protein 3	Rpusd3	>tr|D3YVC8|D3YVC8_MOUSE RNA pseudouridylate synthase domain-containing protein 3 (Fragment) OS=Mus musculus GN=Rpusd3 PE=4 SV=1;>tr|F6UDW0|F6UDW0_MOUSE RNA pseudouridylate synthase domain-containing protein 3 (Fragment) OS=Mus musculus GN=Rpusd3 PE=4 SV=1;	0	0	0	0	0	0	0	0	0	0	0	0	0	0	0	0	0	0	0	0	0	0	0	0	0	0	0	0	0	0	0	0	0	0	0	0	12.959	0	0	0	0	0
Q0VEE6;B7ZMR9;D3YV79;D3YZL3	Q0VEE6;B7ZMR9;D3YV79	9;9;5;3	9;9;5;3	9;9;5;3	Zinc finger protein 800	Znf800;Zfp800	>sp|Q0VEE6|ZN800_MOUSE Zinc finger protein 800 OS=Mus musculus GN=Znf800 PE=1 SV=1;>tr|B7ZMR9|B7ZMR9_MOUSE MCG12507, isoform CRA_a OS=Mus musculus GN=Zfp800 PE=2 SV=1;>tr|D3YV79|D3YV79_MOUSE Protein Zfp800 (Fragment) OS=Mus musculus GN=Zfp800 PE=4 SV=1	1	4	5	7	0	1	1	3	2	1	1	2	1	4	5	7	0	1	1	3	2	1	1	2	1	4	5	7	0	1	1	3	2	1	1	2	74.812	2.6	6.3	14.8	14.4	0
B7ZMU0;Q8CCA0;Q8C5X2;D3Z664;D3Z4A7;D3Z7G2;D6RI45	B7ZMU0;Q8CCA0;Q8C5X2	4;4;4;1;1;1;1	3;3;3;1;1;1;1	3;3;3;1;1;1;1	DCN1-like protein 4	Dcun1d4	>tr|B7ZMU0|B7ZMU0_MOUSE DCN1-like protein 4 OS=Mus musculus GN=Dcun1d4 PE=2 SV=1;>sp|Q8CCA0|DCNL4_MOUSE DCN1-like protein 4 OS=Mus musculus GN=Dcun1d4 PE=2 SV=1;>tr|Q8C5X2|Q8C5X2_MOUSE DCN1, defective in cullin neddylation 1, domain containing 4 (S. cerevi	3	2	3	4	3	2	3	1	3	3	3	4	2	1	2	3	2	1	2	0	2	2	2	3	2	1	2	3	2	1	2	0	2	2	2	3	29.855	11.7	7.4	11.7	15.6	11.7
Q8C7Q4;B7ZN14	Q8C7Q4;B7ZN14	16;16	16;16	0;0	RNA-binding protein 4	Rbm4	>sp|Q8C7Q4|RBM4_MOUSE RNA-binding protein 4 OS=Mus musculus GN=Rbm4 PE=1 SV=1;>tr|B7ZN14|B7ZN14_MOUSE MCG8382, isoform CRA_a OS=Mus musculus GN=Rbm4 PE=2 SV=1	13	10	15	10	11	13	12	12	13	11	11	10	13	10	15	10	11	13	12	12	13	11	11	10	0	0	0	0	0	0	0	0	0	0	0	0	40.045	50.1	34.3	49.9	31	34.3
Q91VU7;B7ZNL8;Q3ULP8;F7AC41;F7CG42;F6XMS4	Q91VU7;B7ZNL8;Q3ULP8;F7AC41	35;35;34;31;9;6	35;35;34;31;9;6	35;35;34;31;9;6		Pus7	>tr|Q91VU7|Q91VU7_MOUSE Protein Pus7 OS=Mus musculus GN=Pus7 PE=2 SV=2;>tr|B7ZNL8|B7ZNL8_MOUSE Protein Pus7 OS=Mus musculus GN=Pus7 PE=2 SV=1;>tr|Q3ULP8|Q3ULP8_MOUSE Protein Pus7 OS=Mus musculus GN=Pus7 PE=2 SV=1;>tr|F7AC41|F7AC41_MOUSE Protein Pus7 (Fragm	23	21	27	26	22	23	25	25	23	24	18	23	23	21	27	26	22	23	25	25	23	24	18	23	23	21	27	26	22	23	25	25	23	24	18	23	74.792	42.9	39.2	52.9	45.9	42.1
B7ZNL9;F8VQE6;F6W3K2;F7CWI0	B7ZNL9;F8VQE6	14;13;3;3	14;13;3;3	14;13;3;3		Tatdn2	>tr|B7ZNL9|B7ZNL9_MOUSE Protein Tatdn2 OS=Mus musculus GN=Tatdn2 PE=2 SV=1;>tr|F8VQE6|F8VQE6_MOUSE Protein Tatdn2 OS=Mus musculus GN=Tatdn2 PE=4 SV=1	3	6	9	7	4	6	3	1	2	4	4	0	3	6	9	7	4	6	3	1	2	4	4	0	3	6	9	7	4	6	3	1	2	4	4	0	87.561	6.3	9.2	15.1	10.9	8
B7ZNP3;Q3V4B5;B7ZNP2	B7ZNP3;Q3V4B5;B7ZNP2	3;3;3	3;3;3	3;3;3	COMM domain-containing protein 6	Commd6	>tr|B7ZNP3|B7ZNP3_MOUSE COMM domain-containing protein 6 OS=Mus musculus GN=Commd6 PE=4 SV=1;>sp|Q3V4B5|COMD6_MOUSE COMM domain-containing protein 6 OS=Mus musculus GN=Commd6 PE=2 SV=1;>tr|B7ZNP2|B7ZNP2_MOUSE COMM domain containing 6 OS=Mus musculus GN=Com	2	2	0	1	2	2	1	2	2	2	2	1	2	2	0	1	2	2	1	2	2	2	2	1	2	2	0	1	2	2	1	2	2	2	2	1	9.4097	33.7	30.1	0	16.9	33.7
Q9D3F7;B7ZNP9	Q9D3F7;B7ZNP9	3;3	3;3	3;3	DNA damage-inducible transcript 4 protein	Ddit4	>sp|Q9D3F7|DDIT4_MOUSE DNA damage-inducible transcript 4 protein OS=Mus musculus GN=Ddit4 PE=1 SV=1;>tr|B7ZNP9|B7ZNP9_MOUSE DNA-damage-inducible transcript 4 OS=Mus musculus GN=Ddit4 PE=2 SV=1	1	0	0	0	0	0	0	0	1	0	0	0	1	0	0	0	0	0	0	0	1	0	0	0	1	0	0	0	0	0	0	0	1	0	0	0	24.871	5.2	0	0	0	0
B7ZP47;Q65Z40;F6YCH1;G3UXQ2	B7ZP47;Q65Z40	60;60;27;6	60;60;27;6	60;60;27;6	Wings apart-like protein homolog	Wapal	>tr|B7ZP47|B7ZP47_MOUSE Wapal protein OS=Mus musculus GN=Wapal PE=2 SV=1;>sp|Q65Z40|WAPL_MOUSE Wings apart-like protein homolog OS=Mus musculus GN=Wapal PE=1 SV=2	42	40	40	47	49	46	49	35	41	42	34	41	42	40	40	47	49	46	49	35	41	42	34	41	42	40	40	47	49	46	49	35	41	42	34	41	133.35	39.5	40.3	41.6	47.9	49
Q9Z0H7;B7ZWE5;E9PW64	Q9Z0H7;B7ZWE5;E9PW64	8;8;6	8;8;6	8;8;6	B-cell lymphoma/leukemia 10	Bcl10	>sp|Q9Z0H7|BCL10_MOUSE B-cell lymphoma/leukemia 10 OS=Mus musculus GN=Bcl10 PE=2 SV=1;>tr|B7ZWE5|B7ZWE5_MOUSE B-cell leukemia/lymphoma 10 OS=Mus musculus GN=Bcl10 PE=2 SV=1;>tr|E9PW64|E9PW64_MOUSE B-cell lymphoma/leukemia 10 OS=Mus musculus GN=Bcl10 PE=4 S	4	4	5	6	4	4	2	0	2	5	2	3	4	4	5	6	4	4	2	0	2	5	2	3	4	4	5	6	4	4	2	0	2	5	2	3	25.948	26.6	27	23.6	42.5	27
F7BJW2;E0CXX6;Q3TV65;B8JJA3;E0CYJ7;B8JJA2;F7BQ76	F7BJW2;E0CXX6;Q3TV65;B8JJA3;E0CYJ7	6;6;6;6;4;1;1	6;6;6;6;4;1;1	6;6;6;6;4;1;1	MPN domain-containing protein	Mpnd	>tr|F7BJW2|F7BJW2_MOUSE MPN domain-containing protein (Fragment) OS=Mus musculus GN=Mpnd PE=4 SV=1;>tr|E0CXX6|E0CXX6_MOUSE MPN domain-containing protein OS=Mus musculus GN=Mpnd PE=4 SV=1;>sp|Q3TV65|MPND_MOUSE MPN domain-containing protein OS=Mus musculus G	2	3	1	2	4	2	2	3	2	4	3	3	2	3	1	2	4	2	2	3	2	4	3	3	2	3	1	2	4	2	2	3	2	4	3	3	49.72	6.2	8.4	3.5	6.6	13
Q3TJD7;B8JJB6;Q8BVJ7;Q3TJD7-3;Q3TJD7-2;B8JJB5;B8JJB3;B8JJB2;B8JJB1	Q3TJD7;B8JJB6;Q8BVJ7	14;14;7;5;5;5;5;4;2	14;14;7;5;5;5;5;4;2	14;14;7;5;5;5;5;4;2	PDZ and LIM domain protein 7	Pdlim7	>sp|Q3TJD7|PDLI7_MOUSE PDZ and LIM domain protein 7 OS=Mus musculus GN=Pdlim7 PE=2 SV=1;>tr|B8JJB6|B8JJB6_MOUSE PDZ and LIM domain 7 OS=Mus musculus GN=Pdlim7 PE=4 SV=1;>tr|Q8BVJ7|Q8BVJ7_MOUSE PDZ and LIM domain 7 OS=Mus musculus GN=Pdlim7 PE=2 SV=1	7	4	3	7	5	6	5	9	10	7	6	6	7	4	3	7	5	6	5	9	10	7	6	6	7	4	3	7	5	6	5	9	10	7	6	6	50.118	24.5	12	13.6	23	21
Q8BJ37;B8JJC1;D3Z075	Q8BJ37;B8JJC1	20;20;1	20;20;1	20;20;1	Tyrosyl-DNA phosphodiesterase 1	Tdp1	>sp|Q8BJ37|TYDP1_MOUSE Tyrosyl-DNA phosphodiesterase 1 OS=Mus musculus GN=Tdp1 PE=2 SV=2;>tr|B8JJC1|B8JJC1_MOUSE Tyrosyl-DNA phosphodiesterase 1 OS=Mus musculus GN=Tdp1 PE=4 SV=1	11	7	10	9	13	14	8	12	10	9	9	9	11	7	10	9	13	14	8	12	10	9	9	9	11	7	10	9	13	14	8	12	10	9	9	9	68.689	20.5	12.5	21.3	17.7	23.5
Q8CEE0-2;B8JJE8;B8JJE7;Q8CEE0;F7BGJ9;B8JJF0;D6RDR1;Q8CEE0-3;B8JJF1;D6RH89	Q8CEE0-2;B8JJE8;B8JJE7;Q8CEE0;F7BGJ9;B8JJF0;D6RDR1;Q8CEE0-3;B8JJF1;D6RH89	6;6;6;6;5;5;5;5;5;3	6;6;6;6;5;5;5;5;5;3	6;6;6;6;5;5;5;5;5;3	Centrosomal protein of 57 kDa	Cep57	>sp|Q8CEE0-2|CEP57_MOUSE Isoform 2 of Centrosomal protein of 57 kDa OS=Mus musculus GN=Cep57;>tr|B8JJE8|B8JJE8_MOUSE Centrosomal protein 57 OS=Mus musculus GN=Cep57 PE=4 SV=1;>tr|B8JJE7|B8JJE7_MOUSE Centrosomal protein 57 OS=Mus musculus GN=Cep57 PE=4 SV=1	1	1	1	1	0	3	2	1	1	3	0	1	1	1	1	1	0	3	2	1	1	3	0	1	1	1	1	1	0	3	2	1	1	3	0	1	54.285	2.5	1.9	1.9	1.9	0
Q3UHU5-3;B8JJF8;Q3UHU5;B8JJF7;H3BL83;Q3UHU5-2;B8JJI7	Q3UHU5-3;B8JJF8;Q3UHU5;B8JJF7;H3BL83;Q3UHU5-2;B8JJI7	12;12;12;12;9;7;7	12;12;12;12;9;7;7	12;12;12;12;9;7;7	Protein SOGA2	Soga2	>sp|Q3UHU5-3|SOGA2_MOUSE Isoform 3 of Protein SOGA2 OS=Mus musculus GN=Soga2;>tr|B8JJF8|B8JJF8_MOUSE Novel protein (1110012J17Rik) OS=Mus musculus GN=1110012J17Rik PE=4 SV=1;>sp|Q3UHU5|SOGA2_MOUSE Protein SOGA2 OS=Mus musculus GN=Soga2 PE=1 SV=1;>tr|B8JJF7	1	0	1	0	1	5	1	2	0	3	0	2	1	0	1	0	1	5	1	2	0	3	0	2	1	0	1	0	1	5	1	2	0	3	0	2	208.1	1.2	0	0.6	0	0.6
Q3TJZ6;B8JJG1	Q3TJZ6;B8JJG1	8;8	5;5	5;5	Protein FAM98A	Fam98a	>sp|Q3TJZ6|FA98A_MOUSE Protein FAM98A OS=Mus musculus GN=Fam98a PE=2 SV=1;>tr|B8JJG1|B8JJG1_MOUSE Novel protein (2810405J04Rik) OS=Mus musculus GN=Fam98a PE=4 SV=1	2	4	2	4	3	4	6	4	5	4	4	3	1	2	1	2	2	2	4	2	3	2	2	1	1	2	1	2	2	2	4	2	3	2	2	1	55.055	6.6	11.1	6.6	11.8	8.5
B8JJI3;Q8CDG5;B8JJI2	B8JJI3;Q8CDG5;B8JJI2	2;2;2	2;2;2	2;2;2	CREB3 regulatory factor	Crebrf	>tr|B8JJI3|B8JJI3_MOUSE Novel protein (A930001N09Rik) (Fragment) OS=Mus musculus GN=A930001N09Rik PE=4 SV=1;>sp|Q8CDG5|CRERF_MOUSE CREB3 regulatory factor OS=Mus musculus GN=Crebrf PE=2 SV=1;>tr|B8JJI2|B8JJI2_MOUSE Novel protein (A930001N09Rik) OS=Mus musc	0	0	1	0	1	1	1	0	1	1	1	1	0	0	1	0	1	1	1	0	1	1	1	1	0	0	1	0	1	1	1	0	1	1	1	1	16.133	0	0	6.6	0	6.6
B8JJZ4;E9PZ83;F8VQ38	B8JJZ4	23;7;6	20;6;5	10;0;0		Zfp808	>tr|B8JJZ4|B8JJZ4_MOUSE Novel zinc finger protein (EG630579) OS=Mus musculus GN=Zfp808 PE=4 SV=1	15	15	12	15	13	13	13	12	13	11	11	16	13	12	10	12	11	10	11	12	11	10	9	15	5	4	3	5	4	4	4	5	5	4	4	7	89.233	34.4	33.7	29.1	35.7	31.7
Q9D0E1;B8JK30;Q9D0E1-2;Q3THB3;B8JK32;B8JK33;E9Q0P7;F6W322;F7C9U3;Q91VC4;G3X924	Q9D0E1;B8JK30;Q9D0E1-2;Q3THB3;B8JK32;B8JK33;E9Q0P7	55;55;54;54;52;51;28;14;3;1;1	55;55;54;54;52;51;28;14;3;1;1	55;55;54;54;52;51;28;14;3;1;1	Heterogeneous nuclear ribonucleoprotein M	Hnrnpm	>sp|Q9D0E1|HNRPM_MOUSE Heterogeneous nuclear ribonucleoprotein M OS=Mus musculus GN=Hnrnpm PE=1 SV=3;>tr|B8JK30|B8JK30_MOUSE Heterogeneous nuclear ribonucleoprotein M OS=Mus musculus GN=Hnrnpm PE=4 SV=1;>sp|Q9D0E1-2|HNRPM_MOUSE Isoform 2 of Heterogeneous n	50	48	50	49	51	49	51	50	52	50	50	50	50	48	50	49	51	49	51	50	52	50	50	50	50	48	50	49	51	49	51	50	52	50	50	50	77.648	68.3	65.8	74.8	72.6	75
Q8K015;B8JK54;B8JK52;E9Q739;Q8K015-2;B8JK55;B8JK51	Q8K015;B8JK54;B8JK52;E9Q739;Q8K015-2;B8JK55;B8JK51	10;10;7;7;6;6;5	10;10;7;7;6;6;5	10;10;7;7;6;6;5	Centromere protein O	Cenpo	>sp|Q8K015|CENPO_MOUSE Centromere protein O OS=Mus musculus GN=Cenpo PE=2 SV=1;>tr|B8JK54|B8JK54_MOUSE Centromere protein O OS=Mus musculus GN=Cenpo PE=4 SV=1;>tr|B8JK52|B8JK52_MOUSE Centromere protein O OS=Mus musculus GN=Cenpo PE=4 SV=1;>tr|E9Q739|E9Q739	7	4	4	6	5	3	3	2	5	4	7	4	7	4	4	6	5	3	3	2	5	4	7	4	7	4	4	6	5	3	3	2	5	4	7	4	34.154	32.6	21.5	21.5	29.9	18.8
Q8K371;B8JK80;B8JK87;Q3TP05;Q8K371-2;B8JK81;B8JK82;B8JK86;B8JK84;B8JK83;B8JK85	Q8K371;B8JK80;B8JK87;Q3TP05;Q8K371-2;B8JK81	16;16;16;15;10;10;5;5;2;2;1	16;16;16;15;10;10;5;5;2;2;1	16;16;16;15;10;10;5;5;2;2;1	Angiomotin-like protein 2	Amotl2	>sp|Q8K371|AMOL2_MOUSE Angiomotin-like protein 2 OS=Mus musculus GN=Amotl2 PE=2 SV=1;>tr|B8JK80|B8JK80_MOUSE Angiomotin like 2 OS=Mus musculus GN=Amotl2 PE=4 SV=1;>tr|B8JK87|B8JK87_MOUSE Angiomotin like 2 OS=Mus musculus GN=Amotl2 PE=4 SV=1;>tr|Q3TP05|Q3TP	0	0	0	1	1	0	1	2	3	2	0	0	0	0	0	1	1	0	1	2	3	2	0	0	0	0	0	1	1	0	1	2	3	2	0	0	85.277	0	0	0	1.8	2.1
B8ZXI1;B8ZXI1-2;D6RGP3	B8ZXI1;B8ZXI1-2	3;2;1	3;2;1	3;2;1	Queuine tRNA-ribosyltransferase subunit QTRTD1	Qtrtd1	>sp|B8ZXI1|QTRD1_MOUSE Queuine tRNA-ribosyltransferase subunit QTRTD1 OS=Mus musculus GN=Qtrtd1 PE=1 SV=2;>sp|B8ZXI1-2|QTRD1_MOUSE Isoform 2 of Queuine tRNA-ribosyltransferase subunit QTRTD1 OS=Mus musculus GN=Qtrtd1	0	0	1	0	0	0	0	0	0	0	0	0	0	0	1	0	0	0	0	0	0	0	0	0	0	0	1	0	0	0	0	0	0	0	0	0	46.288	0	0	2.4	0	0
E9Q087;Q08369;B9EHF7;E9PXW9;Q3UYJ1;Q0VGJ0;P97489;Q3U320;O09100	E9Q087;Q08369;B9EHF7;E9PXW9;Q3UYJ1	6;6;6;6;5;1;1;1;1	6;6;6;6;5;1;1;1;1	4;4;4;4;3;0;0;0;0	Transcription factor GATA-4	Gata4	>tr|E9Q087|E9Q087_MOUSE Transcription factor GATA-4 OS=Mus musculus GN=Gata4 PE=4 SV=1;>sp|Q08369|GATA4_MOUSE Transcription factor GATA-4 OS=Mus musculus GN=Gata4 PE=1 SV=3;>tr|B9EHF7|B9EHF7_MOUSE GATA binding protein 4 OS=Mus musculus GN=Gata4 PE=2 SV=1;>	0	0	2	2	0	2	0	0	0	0	0	0	0	0	2	2	0	2	0	0	0	0	0	0	0	0	0	2	0	1	0	0	0	0	0	0	44.547	0	0	7.3	8.4	0
B9EHJ3;P39447	B9EHJ3;P39447	67;65	67;65	66;64	Tight junction protein ZO-1	Tjp1	>tr|B9EHJ3|B9EHJ3_MOUSE Tight junction protein ZO-1 OS=Mus musculus GN=Tjp1 PE=2 SV=1;>sp|P39447|ZO1_MOUSE Tight junction protein ZO-1 OS=Mus musculus GN=Tjp1 PE=1 SV=2	39	31	43	49	36	40	45	38	46	36	32	22	39	31	43	49	36	40	45	38	46	36	32	22	39	31	42	48	36	39	45	38	46	36	32	21	188.85	28.5	25.8	31.5	37	29.7
E9QKY7;B9EHJ7;Q9EPQ8-2;Q9EPQ8	E9QKY7;B9EHJ7;Q9EPQ8-2;Q9EPQ8	71;71;67;67	71;71;67;67	70;70;66;66	Transcription factor 20	Tcf20	>tr|E9QKY7|E9QKY7_MOUSE Transcription factor 20 OS=Mus musculus GN=Tcf20 PE=4 SV=1;>tr|B9EHJ7|B9EHJ7_MOUSE Tcf20 protein OS=Mus musculus GN=Tcf20 PE=2 SV=1;>sp|Q9EPQ8-2|TCF20_MOUSE Isoform 2 of Transcription factor 20 OS=Mus musculus GN=Tcf20;>sp|Q9EPQ8|TC	39	42	45	46	47	44	48	32	46	39	33	33	39	42	45	46	47	44	48	32	46	39	33	33	39	41	44	45	47	44	47	32	46	38	32	33	213.56	32	34.6	34.7	36.8	37.8
Q8BFR1;B9EHM1;Q8BFR1-2	Q8BFR1;B9EHM1;Q8BFR1-2	5;5;3	5;5;3	5;5;3	Zinc finger CCCH-type antiviral protein 1-like	Zc3hav1l	>sp|Q8BFR1|ZCCHL_MOUSE Zinc finger CCCH-type antiviral protein 1-like OS=Mus musculus GN=Zc3hav1l PE=2 SV=1;>tr|B9EHM1|B9EHM1_MOUSE Zinc finger CCCH-type, antiviral 1-like OS=Mus musculus GN=Zc3hav1l PE=2 SV=1;>sp|Q8BFR1-2|ZCCHL_MOUSE Isoform 2 of Zinc fin	2	0	1	2	1	3	2	3	2	1	0	0	2	0	1	2	1	3	2	3	2	1	0	0	2	0	1	2	1	3	2	3	2	1	0	0	32.831	7.4	0	3.7	7.4	3.7
Q02053;B9EHN0;P31254	Q02053;B9EHN0	47;47;10	47;47;10	47;47;10	Ubiquitin-like modifier-activating enzyme 1	Uba1	>sp|Q02053|UBA1_MOUSE Ubiquitin-like modifier-activating enzyme 1 OS=Mus musculus GN=Uba1 PE=1 SV=1;>tr|B9EHN0|B9EHN0_MOUSE Ubiquitin-activating enzyme E1, Chr X OS=Mus musculus GN=Uba1 PE=2 SV=1	35	30	40	38	42	38	33	36	40	37	38	35	35	30	40	38	42	38	33	36	40	37	38	35	35	30	40	38	42	38	33	36	40	37	38	35	117.81	45.2	39.7	50.5	50	51.2
B9EHX4;Q62388;F6UXV2;D3Z0Q2	B9EHX4;Q62388	65;65;5;3	65;65;5;3	65;65;5;3	Serine-protein kinase ATM	Atm	>tr|B9EHX4|B9EHX4_MOUSE Ataxia telangiectasia mutated homolog (Human) OS=Mus musculus GN=Atm PE=2 SV=1;>sp|Q62388|ATM_MOUSE Serine-protein kinase ATM OS=Mus musculus GN=Atm PE=1 SV=2	38	31	42	37	39	42	37	38	39	32	34	35	38	31	42	37	39	42	37	38	39	32	34	35	38	31	42	37	39	42	37	38	39	32	34	35	349.07	15	12.9	16.6	15	16.1
Q80W54;B9EHY2	Q80W54;B9EHY2	3;3	3;3	3;3	CAAX prenyl protease 1 homolog	Zmpste24	>sp|Q80W54|FACE1_MOUSE CAAX prenyl protease 1 homolog OS=Mus musculus GN=Zmpste24 PE=1 SV=2;>tr|B9EHY2|B9EHY2_MOUSE Zinc metallopeptidase, STE24 homolog (S. cerevisiae) OS=Mus musculus GN=Zmpste24 PE=2 SV=1	2	0	1	1	2	0	1	0	1	1	0	0	2	0	1	1	2	0	1	0	1	1	0	0	2	0	1	1	2	0	1	0	1	1	0	0	54.734	5.1	0	1.7	3.4	5.1
Q9JLB0-2;B9EHZ5;Q9JLB0;Q3UN60;E9PWC5	Q9JLB0-2;B9EHZ5;Q9JLB0;Q3UN60	8;8;8;8;3	8;8;8;8;3	8;8;8;8;3	MAGUK p55 subfamily member 6	Mpp6	>sp|Q9JLB0-2|MPP6_MOUSE Isoform Alpha of MAGUK p55 subfamily member 6 OS=Mus musculus GN=Mpp6;>tr|B9EHZ5|B9EHZ5_MOUSE Membrane protein, palmitoylated 6 (MAGUK p55 subfamily member 6) OS=Mus musculus GN=Mpp6 PE=2 SV=1;>sp|Q9JLB0|MPP6_MOUSE MAGUK p55 subfami	3	3	2	2	1	1	4	1	2	2	1	0	3	3	2	2	1	1	4	1	2	2	1	0	3	3	2	2	1	1	4	1	2	2	1	0	60.924	8	6.7	5.8	4.6	1.7
Q69ZB0-3;B9EI20;Q69ZB0-2;E9QNC6;Q69ZB0;G5E8Y2;E9PXJ1;E9PVL4;F7ANC5;E9Q8Q7;F7ABL5	Q69ZB0-3;B9EI20;Q69ZB0-2;E9QNC6;Q69ZB0;G5E8Y2;E9PXJ1;E9PVL4;F7ANC5;E9Q8Q7	4;4;4;4;4;4;4;2;2;2;1	4;4;4;4;4;4;4;2;2;2;1	4;4;4;4;4;4;4;2;2;2;1	Leucine-rich repeat and coiled-coil domain-containing protein 1	Lrrcc1	>sp|Q69ZB0-3|LRCC1_MOUSE Isoform 3 of Leucine-rich repeat and coiled-coil domain-containing protein 1 OS=Mus musculus GN=Lrrcc1;>tr|B9EI20|B9EI20_MOUSE Leucine rich repeat and coiled-coil domain containing 1 OS=Mus musculus GN=Lrrcc1 PE=2 SV=1;>sp|Q69ZB0-2	1	0	1	0	0	0	0	0	0	1	1	2	1	0	1	0	0	0	0	0	0	1	1	2	1	0	1	0	0	0	0	0	0	1	1	2	115.22	1	0	1.2	0	0
B9EI21	B9EI21	9	9	1		Zmat3	>tr|B9EI21|B9EI21_MOUSE Zinc finger matrin type 3 OS=Mus musculus GN=Zmat3 PE=2 SV=1	5	5	3	7	7	7	6	5	8	4	6	5	5	5	3	7	7	7	6	5	8	4	6	5	0	0	0	0	1	1	1	1	1	0	0	0	32.05	34.8	35.2	16.9	45.9	44.8
Q8CH25-2;Q8CH25;B9EI57;Q9CS69	Q8CH25-2;Q8CH25;B9EI57	47;47;47;11	47;47;47;11	47;47;47;11	SAFB-like transcription modulator	Sltm	>sp|Q8CH25-2|SLTM_MOUSE Isoform 2 of SAFB-like transcription modulator OS=Mus musculus GN=Sltm;>sp|Q8CH25|SLTM_MOUSE SAFB-like transcription modulator OS=Mus musculus GN=Sltm PE=1 SV=1;>tr|B9EI57|B9EI57_MOUSE SAFB-like, transcription modulator OS=Mus muscu	24	25	30	31	33	29	33	24	29	25	27	23	24	25	30	31	33	29	33	24	29	25	27	23	24	25	30	31	33	29	33	24	29	25	27	23	115.18	27.2	24.5	30.3	32.3	31.6
P84228;B9EI85	P84228;B9EI85	14;14	1;1	1;1	Histone H3.2;Histone H3	Hist1h3b;Hist2h3b	>sp|P84228|H32_MOUSE Histone H3.2 OS=Mus musculus GN=Hist1h3b PE=1 SV=2;>tr|B9EI85|B9EI85_MOUSE Histone H3 OS=Mus musculus GN=Hist2h3b PE=2 SV=1	11	11	12	10	14	12	14	10	14	13	11	10	1	1	1	1	1	1	1	1	1	1	1	1	1	1	1	1	1	1	1	1	1	1	1	1	15.388	63.2	65.4	63.2	62.5	68.4
P16381;B9EIA2	P16381;B9EIA2	31;31	3;3	3;3	Putative ATP-dependent RNA helicase Pl10	D1Pas1	>sp|P16381|DDX3L_MOUSE Putative ATP-dependent RNA helicase Pl10 OS=Mus musculus GN=D1Pas1 PE=1 SV=1;>tr|B9EIA2|B9EIA2_MOUSE DNA segment, Chr 1, Pasteur Institute 1 OS=Mus musculus GN=D1Pas1 PE=2 SV=1	18	18	24	23	23	24	26	25	26	21	21	24	0	0	0	0	0	0	0	0	0	1	0	0	0	0	0	0	0	0	0	0	0	1	0	0	73.14	29.5	29.1	41.1	39.2	39.2
P46664;B9EIE9;Q3UBP0;P28650;P28650-2	P46664;B9EIE9	22;22;2;2;2	22;22;2;2;2	22;22;2;2;2	Adenylosuccinate synthetase isozyme 2	Adss	>sp|P46664|PURA2_MOUSE Adenylosuccinate synthetase isozyme 2 OS=Mus musculus GN=Adss PE=1 SV=2;>tr|B9EIE9|B9EIE9_MOUSE Adenylosuccinate synthetase OS=Mus musculus GN=Adss PE=2 SV=1	12	9	12	8	16	14	15	14	13	13	13	12	12	9	12	8	16	14	15	14	13	13	13	12	12	9	12	8	16	14	15	14	13	13	13	12	50.02	35.1	24.8	32	19.7	45.4
D3YUW8;D3YUX1;Q8BZH4;B9EIG6;Q0VGT3;F7D0L1	D3YUW8;D3YUX1;Q8BZH4;B9EIG6;Q0VGT3	48;48;48;48;47;1	48;48;48;48;47;1	48;48;48;48;47;1	Pogo transposable element with ZNF domain	Pogz	>tr|D3YUW8|D3YUW8_MOUSE Pogo transposable element with ZNF domain OS=Mus musculus GN=Pogz PE=4 SV=1;>tr|D3YUX1|D3YUX1_MOUSE Pogo transposable element with ZNF domain OS=Mus musculus GN=Pogz PE=4 SV=1;>sp|Q8BZH4|POGZ_MOUSE Pogo transposable element with ZNF	29	31	37	34	33	32	29	31	34	33	31	28	29	31	37	34	33	32	29	31	34	33	31	28	29	31	37	34	33	32	29	31	34	33	31	28	144.86	32.9	32	37.9	35.8	34.2
Q9WVL3;B9EIV8;E9Q0L1;Q9WVL3-2	Q9WVL3;B9EIV8;E9Q0L1;Q9WVL3-2	2;2;1;1	2;2;1;1	2;2;1;1	Solute carrier family 12 member 7	Slc12a7	>sp|Q9WVL3|S12A7_MOUSE Solute carrier family 12 member 7 OS=Mus musculus GN=Slc12a7 PE=1 SV=1;>tr|B9EIV8|B9EIV8_MOUSE Solute carrier family 12, member 7 OS=Mus musculus GN=Slc12a7 PE=2 SV=1;>tr|E9Q0L1|E9Q0L1_MOUSE Solute carrier family 12 member 7 OS=Mus m	0	0	0	1	0	0	0	1	0	0	0	0	0	0	0	1	0	0	0	1	0	0	0	0	0	0	0	1	0	0	0	1	0	0	0	0	119.48	0	0	0	1.2	0
B9EJ22;E9Q158;P54279;E9QLM4;F6TK25	B9EJ22;E9Q158;P54279	21;18;15;9;7	21;18;15;9;7	21;18;15;9;7	Mismatch repair endonuclease PMS2	Pms2	>tr|B9EJ22|B9EJ22_MOUSE Mismatch repair endonuclease PMS2 OS=Mus musculus GN=Pms2 PE=2 SV=1;>tr|E9Q158|E9Q158_MOUSE Mismatch repair endonuclease PMS2 OS=Mus musculus GN=Pms2 PE=4 SV=1;>sp|P54279|PMS2_MOUSE Mismatch repair endonuclease PMS2 OS=Mus musculus	10	6	11	6	14	12	9	7	10	12	7	11	10	6	11	6	14	12	9	7	10	12	7	11	10	6	11	6	14	12	9	7	10	12	7	11	95.297	14.4	9.8	18.2	11.1	22.7
B9EJ23;O70589-3;O70589-4;O70589-5;O70589;F8WGK4;E9QM23;O70589-2;F6ZQR2;F6Y9I5	B9EJ23;O70589-3;O70589-4;O70589-5;O70589;F8WGK4;E9QM23;O70589-2	3;3;3;3;3;3;2;2;1;1	3;3;3;3;3;3;2;2;1;1	3;3;3;3;3;3;2;2;1;1	Peripheral plasma membrane protein CASK	Cask	>tr|B9EJ23|B9EJ23_MOUSE Cask protein OS=Mus musculus GN=Cask PE=2 SV=1;>sp|O70589-3|CSKP_MOUSE Isoform 3 of Peripheral plasma membrane protein CASK OS=Mus musculus GN=Cask;>sp|O70589-4|CSKP_MOUSE Isoform 4 of Peripheral plasma membrane protein CASK OS=Mus	0	1	0	1	0	1	0	1	0	0	0	0	0	1	0	1	0	1	0	1	0	0	0	0	0	1	0	1	0	1	0	1	0	0	0	0	100.19	0	0.8	0	0.8	0
G3X9N6;B9EJ86	G3X9N6;B9EJ86	8;8	8;8	8;8	Oxysterol-binding protein	Osbpl8	>tr|G3X9N6|G3X9N6_MOUSE Oxysterol-binding protein OS=Mus musculus GN=Osbpl8 PE=3 SV=1;>tr|B9EJ86|B9EJ86_MOUSE Oxysterol-binding protein OS=Mus musculus GN=Osbpl8 PE=2 SV=1	2	0	4	1	1	1	2	2	2	2	2	1	2	0	4	1	1	1	2	2	2	2	2	1	2	0	4	1	1	1	2	2	2	2	2	1	96.98	3.1	0	7	0.8	0.8
O35387;B9EJR4;G3X9M8	O35387;B9EJR4;G3X9M8	7;7;5	7;7;5	7;7;5	HCLS1-associated protein X-1	Hax1	>sp|O35387|HAX1_MOUSE HCLS1-associated protein X-1 OS=Mus musculus GN=Hax1 PE=1 SV=1;>tr|B9EJR4|B9EJR4_MOUSE HCLS1 associated X-1 OS=Mus musculus GN=Hax1 PE=2 SV=1;>tr|G3X9M8|G3X9M8_MOUSE HCLS1-associated protein X-1 OS=Mus musculus GN=Hax1 PE=4 SV=1	0	0	1	1	0	1	1	0	1	0	0	0	0	0	1	1	0	1	1	0	1	0	0	0	0	0	1	1	0	1	1	0	1	0	0	0	31.654	0	0	3.9	3.9	0
B9EJR8	B9EJR8	24	24	24		Heatr2	>tr|B9EJR8|B9EJR8_MOUSE HEAT repeat containing 2 OS=Mus musculus GN=Heatr2 PE=2 SV=1	14	9	12	13	7	16	14	12	9	14	10	15	14	9	12	13	7	16	14	12	9	14	10	15	14	9	12	13	7	16	14	12	9	14	10	15	93.85	20.6	12.8	19.7	18.9	10.7
B9EJX5;Q8C176	B9EJX5;Q8C176	32;30	32;30	32;30	Transcription initiation factor TFIID subunit 2	Taf2	>tr|B9EJX5|B9EJX5_MOUSE TAF2 RNA polymerase II, TATA box binding protein (TBP)-associated factor OS=Mus musculus GN=Taf2 PE=2 SV=1;>sp|Q8C176|TAF2_MOUSE Transcription initiation factor TFIID subunit 2 OS=Mus musculus GN=Taf2 PE=2 SV=2	16	13	17	15	19	20	19	11	22	16	18	18	16	13	17	15	19	20	19	11	22	16	18	18	16	13	17	15	19	20	19	11	22	16	18	18	136.92	17.9	14	19.7	16.4	21.5
Q9D0W5;B9EJX8	Q9D0W5;B9EJX8	7;7	7;7	7;7	Peptidyl-prolyl cis-trans isomerase-like 1;Peptidyl-prolyl cis-trans isomerase	Ppil1	>sp|Q9D0W5|PPIL1_MOUSE Peptidyl-prolyl cis-trans isomerase-like 1 OS=Mus musculus GN=Ppil1 PE=2 SV=1;>tr|B9EJX8|B9EJX8_MOUSE Peptidyl-prolyl cis-trans isomerase OS=Mus musculus GN=Ppil1 PE=2 SV=1	7	6	7	6	7	6	5	5	6	7	7	7	7	6	7	6	7	6	5	5	6	7	7	7	7	6	7	6	7	6	5	5	6	7	7	7	18.237	42.2	37.3	42.2	37.3	42.2
B9EKI3	B9EKI3	11	11	6	TATA element modulatory factor	Tmf1	>sp|B9EKI3|TMF1_MOUSE TATA element modulatory factor OS=Mus musculus GN=Tmf1 PE=1 SV=2	5	6	4	5	2	4	0	6	1	4	5	0	5	6	4	5	2	4	0	6	1	4	5	0	3	5	3	4	0	2	0	4	0	2	4	0	121.8	5.8	6.3	4.2	6	2.6
Q80TL7-2;B9EKJ3;Q80TL7	Q80TL7-2;B9EKJ3;Q80TL7	15;15;15	15;15;15	15;15;15	Protein MON2 homolog	Mon2	>sp|Q80TL7-2|MON2_MOUSE Isoform 2 of Protein MON2 homolog OS=Mus musculus GN=Mon2;>tr|B9EKJ3|B9EKJ3_MOUSE Mon2 protein OS=Mus musculus GN=Mon2 PE=2 SV=1;>sp|Q80TL7|MON2_MOUSE Protein MON2 homolog OS=Mus musculus GN=Mon2 PE=2 SV=2	6	4	4	1	4	6	4	4	8	5	5	4	6	4	4	1	4	6	4	4	8	5	5	4	6	4	4	1	4	6	4	4	8	5	5	4	188.28	3.9	2.2	2.4	0.5	2.5
B9EKS2;Q6ZPY7;Q6ZPY7-2;D3YWX6	B9EKS2;Q6ZPY7;Q6ZPY7-2	66;58;35;13	64;56;35;13	64;56;35;13	Lysine-specific demethylase 3B	Kdm3b	>tr|B9EKS2|B9EKS2_MOUSE Jumonji domain containing 1B OS=Mus musculus GN=Kdm3b PE=2 SV=1;>sp|Q6ZPY7|KDM3B_MOUSE Lysine-specific demethylase 3B OS=Mus musculus GN=Kdm3b PE=1 SV=2;>sp|Q6ZPY7-2|KDM3B_MOUSE Isoform 2 of Lysine-specific demethylase 3B OS=Mus mus	45	36	45	45	42	43	43	32	45	41	48	50	44	34	43	44	41	41	41	31	43	40	46	48	44	34	43	44	41	41	41	31	43	40	46	48	191.46	35.7	29.3	35.8	37.7	36.3
O35047;C4PFH5;D6RFC4	O35047;C4PFH5	9;9;4	9;9;4	9;9;4	Homologous-pairing protein 2 homolog	Psmc3ip	>sp|O35047|HOP2_MOUSE Homologous-pairing protein 2 homolog OS=Mus musculus GN=Psmc3ip PE=1 SV=1;>tr|C4PFH5|C4PFH5_MOUSE GT198 OS=Mus musculus GN=Psmc3ip PE=2 SV=1	6	7	8	7	5	6	6	6	6	5	6	7	6	7	8	7	5	6	6	6	6	5	6	7	6	7	8	7	5	6	6	6	6	5	6	7	24.748	34.1	38.7	42.9	38.7	28.1
CON__P01030;CON__ENSEMBL:ENSBTAP00000007350	CON__P01030;CON__ENSEMBL:ENSBTAP00000007350	4;4	4;4	4;4			>P01030 SWISS-PROT:P01030 (Bos taurus) similar to Complement C4-A precursor;>ENSEMBL:ENSBTAP00000007350 (Bos taurus) similar to Complement C4-A precursor	0	0	0	0	0	0	0	1	1	0	1	0	0	0	0	0	0	0	0	1	1	0	1	0	0	0	0	0	0	0	0	1	1	0	1	0	192.79	0	0	0	0	0
CON__ENSEMBL:ENSBTAP00000016046;Q08879;B2CQD6	CON__ENSEMBL:ENSBTAP00000016046	8;1;1	8;1;1	8;1;1			>ENSEMBL:ENSBTAP00000016046 (Bos taurus) similar to fibulin-1 C isoform 1	1	0	0	0	0	0	1	0	3	1	1	4	1	0	0	0	0	0	1	0	3	1	1	4	1	0	0	0	0	0	1	0	3	1	1	4	77.456	1.3	0	0	0	0
CON__Q3MHN5;CON__ENSEMBL:ENSBTAP00000018229	CON__Q3MHN5;CON__ENSEMBL:ENSBTAP00000018229	2;2	2;2	2;2			>Q3MHN5 SWISS-PROT:Q3MHN5 (Bos taurus) Vitamin D-binding protein precursor;>ENSEMBL:ENSBTAP00000018229 (Bos taurus) 54 kDa protein	0	0	0	0	0	1	1	0	0	0	0	1	0	0	0	0	0	1	1	0	0	0	0	1	0	0	0	0	0	1	1	0	0	0	0	1	53.341	0	0	0	0	0
CON__ENSEMBL:ENSBTAP00000024146	CON__ENSEMBL:ENSBTAP00000024146	15	15	14			>ENSEMBL:ENSBTAP00000024146 (Bos taurus) similar to alpha-2-macroglobulin isoform 1	0	1	2	1	1	2	5	1	3	0	0	9	0	1	2	1	1	2	5	1	3	0	0	9	0	1	1	1	1	1	4	1	3	0	0	8	164.34	0	0.9	1.7	1.3	1.3
CON__ENSEMBL:ENSBTAP00000025008;A2AQ07	CON__ENSEMBL:ENSBTAP00000025008;A2AQ07	11;8	6;3	6;3	Tubulin beta-1 chain	Tubb1	>ENSEMBL:ENSBTAP00000025008 (Bos taurus) hypothetical protein;>sp|A2AQ07|TBB1_MOUSE Tubulin beta-1 chain OS=Mus musculus GN=Tubb1 PE=1 SV=1	5	5	5	5	5	5	6	4	5	6	5	11	0	0	0	1	0	0	1	1	0	1	0	6	0	0	0	1	0	0	1	1	0	1	0	6	59.299	5.4	5.4	5.4	7.1	5.4
CON__ENSEMBL:ENSBTAP00000032840	CON__ENSEMBL:ENSBTAP00000032840	25	25	24			>ENSEMBL:ENSBTAP00000032840 (Bos taurus) similar to apolipoprotein B, partial	4	5	6	1	3	2	3	3	3	5	1	4	4	5	6	1	3	2	3	3	3	5	1	4	4	5	5	1	2	2	3	3	2	5	1	3	92.273	7	8.2	8.1	1.7	4.1
CON__P00711	CON__P00711	6	6	6			>P00711 SWISS-PROT:P00711 Alpha-lactalbumin - Bos taurus (Bovine).	2	3	4	3	2	3	4	2	3	4	3	6	2	3	4	3	2	3	4	2	3	4	3	6	2	3	4	3	2	3	4	2	3	4	3	6	14.186	19.5	26	26.8	26	19.5
CON__P00735;H7BX99;Q3TJ94;P19221	CON__P00735;H7BX99;Q3TJ94;P19221	7;4;4;4	7;4;4;4	7;4;4;4	Prothrombin;Activation peptide fragment 1;Activation peptide fragment 2;Thrombin light chain;Thrombin heavy chain	F2	>P00735 SWISS-PROT:P00735 (Bos taurus) Prothrombin precursor (Fragment);>tr|H7BX99|H7BX99_MOUSE Prothrombin OS=Mus musculus GN=F2 PE=3 SV=1;>tr|Q3TJ94|Q3TJ94_MOUSE Coagulation factor II OS=Mus musculus GN=F2 PE=2 SV=1;>sp|P19221|THRB_MOUSE Prothrombin OS=M	0	1	2	1	2	1	3	1	3	1	1	3	0	1	2	1	2	1	3	1	3	1	1	3	0	1	2	1	2	1	3	1	3	1	1	3	70.505	0	3	2.6	2.6	5.4
CON__P00761	CON__P00761	6	6	6			>P00761 SWISS-PROT:P00761|TRYP_PIG Trypsin - Sus scrofa (Pig).	4	5	5	4	5	5	5	4	5	5	5	4	4	5	5	4	5	5	5	4	5	5	5	4	4	5	5	4	5	5	5	4	5	5	5	4	24.409	26.8	32.9	31.2	25.1	31.2
CON__P01966;Q78PA4;P06467;A7M7S6	CON__P01966	9;1;1;1	9;1;1;1	8;0;0;0			>P01966 SWISS-PROT:P01966 (Bos taurus) Hemoglobin subunit alpha	6	4	5	6	5	4	5	5	6	4	5	6	6	4	5	6	5	4	5	5	6	4	5	6	5	4	5	6	5	4	5	5	6	4	5	6	15.184	57	42.3	52.1	57	52.1
CON__P02070	CON__P02070	5	2	2			>P02070 SWISS-PROT:P02070 (Bos taurus) Hemoglobin subunit beta	1	0	1	1	2	2	2	3	4	2	3	1	0	0	0	0	0	0	1	1	1	0	0	0	0	0	0	0	0	0	1	1	1	0	0	0	15.954	6.9	0	6.9	6.9	15.9
CON__P02533;CON__Q61782	CON__P02533	40;7	25;3	4;2			>P02533 SWISS-PROT:P02533 Tax_Id=9606 Gene_Symbol=KRT14 Keratin, type I cytoskeletal 14	24	23	39	20	24	22	25	20	26	27	39	28	13	12	25	9	12	12	13	11	14	15	24	15	3	3	4	2	2	3	3	3	3	3	4	3	51.621	54.4	50.6	73.9	46.8	50
CON__P02538;Q8VED5;CON__Q8VED5	CON__P02538	55;10;10	52;7;7	3;0;0			>P02538 SWISS-PROT:P02538 Tax_Id=9606 Gene_Symbol=KRT6A Keratin, type II cytoskeletal 6A	23	21	50	25	28	24	29	23	30	30	51	35	21	18	48	24	25	23	27	20	27	28	49	32	1	1	3	1	1	1	0	1	1	2	3	2	60.044	41.5	36.2	66.3	46.5	44.7
CON__P02662	CON__P02662	9	9	9			>P02662 SWISS-PROT:P02662 Alpha-S1-casein - Bos taurus (Bovine).	5	6	8	7	8	7	8	5	8	8	6	6	5	6	8	7	8	7	8	5	8	8	6	6	5	6	8	7	8	7	8	5	8	8	6	6	22.975	28.1	37.7	38.7	38.7	44.7
CON__P02663	CON__P02663	9	9	9			>P02663 SWISS-PROT:P02663 Alpha-S2-casein [Contains: Casocidin-1 - Bos taurus (Bovine).	7	5	7	6	8	8	8	7	7	7	7	8	7	5	7	6	8	8	8	7	7	7	7	8	7	5	7	6	8	8	8	7	7	7	7	8	24.348	32.9	23.2	27.5	24.2	36.7
CON__P02666	CON__P02666	5	5	5			>P02666 SWISS-PROT:P02666 Beta-casein - Bos taurus (Bovine).	3	3	2	4	2	3	2	3	1	1	2	2	3	3	2	4	2	3	2	3	1	1	2	2	3	3	2	4	2	3	2	3	1	1	2	2	23.583	20.6	16.3	16.7	23.9	16.7
CON__P02668	CON__P02668	7	7	7			>P02668 SWISS-PROT:P02668 Kappa-casein [Contains: Casoxin C; Casoxin 6; Casoxin A; Casoxin B; Casoplatelin] - Bos taurus (Bovine).	5	5	5	5	5	5	5	4	5	5	5	6	5	5	5	5	5	5	5	4	5	5	5	6	5	5	5	5	5	5	5	4	5	5	5	6	18.974	40.2	38.5	40.2	40.2	40.2
CON__P02672	CON__P02672	12	12	12			>P02672 SWISS-PROT:P02672 (Bos taurus) Fibrinogen alpha chain precursor	0	2	8	5	4	1	9	4	7	0	6	12	0	2	8	5	4	1	9	4	7	0	6	12	0	2	8	5	4	1	9	4	7	0	6	12	67.011	0	3.9	16.4	10.9	7.2
CON__P02676	CON__P02676	15	15	14			>P02676 SWISS-PROT:P02676 (Bos taurus) similar to Fibrinogen beta chain precursor	1	0	9	2	6	0	8	2	8	0	1	15	1	0	9	2	6	0	8	2	8	0	1	15	1	0	8	2	5	0	7	2	7	0	1	14	56.44	2.2	0	25.3	5.7	13.7
CON__P02754	CON__P02754	11	11	11			>P02754 SWISS-PROT:P02754 Beta-lactoglobulin - Bos taurus (Bovine).	6	7	8	8	8	4	7	6	9	9	7	8	6	7	8	8	8	4	7	6	9	9	7	8	6	7	8	8	8	4	7	6	9	9	7	8	18.281	36.4	41.4	57.4	57.4	53.1
CON__P02768-1	CON__P02768-1	28	24	21			>P02768-1 SWISS-PROT:P02768-1 Tax_Id=9606 Gene_Symbol=ALB Isoform 1 of Serum albumin precursor	3	4	27	4	13	10	9	11	7	12	14	6	0	0	23	1	10	6	5	8	3	8	11	2	0	0	20	1	10	6	5	7	3	8	9	2	69.366	5.1	5.1	48.3	6.4	25.6
CON__P02769	CON__P02769	42	42	37			>P02769 SWISS-PROT:P02769 (Bos taurus) Bovine serum albumin precursor	27	29	36	32	37	33	36	15	37	30	34	29	27	29	36	32	37	33	36	15	37	30	34	29	24	25	31	29	33	28	31	12	32	26	31	25	69.293	56.2	49.9	66.4	58	64.3
CON__P04259	CON__P04259	53	4	1			>P04259 SWISS-PROT:P04259 Tax_Id=9606 Gene_Symbol=KRT6B Keratin, type II cytoskeletal 6B	21	19	49	23	27	23	30	21	30	27	49	33	0	0	4	0	1	1	2	0	2	0	4	1	0	0	1	0	1	0	1	0	1	0	1	0	59.998	36.7	31.4	64.9	41.7	42.9
CON__P04264	CON__P04264	55	55	36			>P04264 SWISS-PROT:P04264 Tax_Id=9606 Gene_Symbol=KRT1 Keratin, type II cytoskeletal 1	38	38	46	39	42	36	45	36	46	45	47	43	38	38	46	39	42	36	45	36	46	45	47	43	23	21	29	25	27	23	28	22	28	30	29	26	66.017	54.8	52.2	58.2	54.7	55
P05784;CON__P05784	P05784;CON__P05784	31;31	29;29	28;28	Keratin, type I cytoskeletal 18	Krt18	>sp|P05784|K1C18_MOUSE Keratin, type I cytoskeletal 18 OS=Mus musculus GN=Krt18 PE=1 SV=5;>P05784 SWISS-PROT:P05784 Tax_Id=10090 Gene_Symbol=Krt18 Keratin, type I cytoskeletal 18	9	9	27	26	2	4	12	17	13	5	4	3	7	7	25	24	0	2	10	15	11	3	2	1	6	6	24	23	0	2	9	14	10	3	2	1	47.538	22.2	25.3	66.4	63.4	3.3
CON__P06868;P20918	CON__P06868	43;3	43;3	43;3			>P06868 SWISS-PROT:P06868 (Bos taurus) Plasminogen precursor	18	10	18	15	25	32	35	36	35	5	10	19	18	10	18	15	25	32	35	36	35	5	10	19	18	10	18	15	25	32	35	36	35	5	10	19	91.215	32	16.6	29.2	26.8	42.6
CON__P08727	CON__P08727	14	1	1			>P08727 SWISS-PROT:P08727 Tax_Id=9606 Gene_Symbol=KRT19 Keratin, type I cytoskeletal 19	6	7	13	9	7	7	9	7	10	7	8	6	0	0	1	1	1	1	1	1	0	1	0	0	0	0	1	1	1	1	1	1	0	1	0	0	44.091	13.2	13.2	26	19.8	13.2
CON__P08779	CON__P08779	41	38	18			>P08779 SWISS-PROT:P08779 Tax_Id=9606 Gene_Symbol=KRT16 Keratin, type I cytoskeletal 16	21	18	38	18	21	16	24	15	25	22	41	32	18	15	35	15	18	14	21	12	22	19	38	29	7	6	17	5	7	5	8	4	9	8	18	13	51.267	49.7	43.8	79.5	42.3	49.7
CON__P12763	CON__P12763	11	11	10			>P12763 SWISS-PROT:P12763 (Bos taurus) Alpha-2-HS-glycoprotein precursor	6	5	5	7	5	8	5	7	7	5	5	6	6	5	5	7	5	8	5	7	7	5	5	6	6	5	5	7	5	8	5	7	7	5	5	6	38.418	23.7	20.1	17.8	26.5	15.6
CON__P13645	CON__P13645	43	43	29			>P13645 SWISS-PROT:P13645 Tax_Id=9606 Gene_Symbol=KRT10 Keratin, type I cytoskeletal 10	34	30	40	35	34	34	35	34	37	34	40	37	34	30	40	35	34	34	35	34	37	34	40	37	23	19	28	24	22	23	23	22	25	23	27	24	59.51	58.5	55.3	63.2	61.4	60.2
CON__P13646-1;CON__Q6IFU5	CON__P13646-1	22;1	16;1	3;0			>P13646-1 SWISS-PROT:P13646-1 Tax_Id=9606 Gene_Symbol=KRT13 Isoform 1 of Keratin, type I cytoskeletal 13	10	5	18	5	10	10	12	3	11	13	10	8	6	1	13	0	5	5	7	0	6	8	5	3	2	0	2	0	1	2	1	0	2	2	0	0	49.586	17	8.7	37.8	10.7	17
CON__P13647	CON__P13647	47	30	8			>P13647 SWISS-PROT:P13647 Tax_Id=9606 Gene_Symbol=KRT5 Keratin, type II cytoskeletal 5	24	23	41	23	33	31	33	26	30	31	44	32	14	13	27	12	19	21	20	15	18	19	29	18	4	4	6	5	4	5	4	4	4	5	7	2	62.378	37.6	35.8	56.6	37.1	45.9
CON__P15497	CON__P15497	12	12	11			>P15497 SWISS-PROT:P15497 (Bos taurus) Apolipoprotein A-I precursor	4	1	6	6	5	6	7	5	5	2	3	6	4	1	6	6	5	6	7	5	5	2	3	6	4	1	5	6	4	5	6	5	4	2	3	5	30.276	15.1	5.3	27.5	26.4	23
CON__P19012	CON__P19012	14	5	5			>P19012 SWISS-PROT:P19012 Tax_Id=9606 Gene_Symbol=KRT15 Keratin, type I cytoskeletal 15	5	5	14	5	7	7	8	4	7	7	8	8	0	0	5	0	0	0	0	0	0	0	0	1	0	0	5	0	0	0	0	0	0	0	0	1	49.167	7.5	9.6	31.8	9.6	12.1
CON__P19013	CON__P19013	16	13	9			>P19013 SWISS-PROT:P19013 Tax_Id=9606 Gene_Symbol=KRT4 keratin 4	5	3	5	3	2	4	2	2	2	5	5	3	3	0	2	0	0	1	0	0	0	3	2	1	2	0	0	0	0	0	0	0	0	1	0	0	63.91	8.2	4	7.4	4	2.7
CON__P20930	CON__P20930	23	23	23			>P20930 SWISS-PROT:P20930 Tax_Id=9606 Gene_Symbol=FLG Filaggrin	1	2	22	2	1	1	2	0	2	1	3	1	1	2	22	2	1	1	2	0	2	1	3	1	1	2	22	2	1	1	2	0	2	1	3	1	435.16	0.3	0.9	15.2	1.1	0.3
CON__P28800	CON__P28800	3	3	3			>P28800 SWISS-PROT:P28800 (Bos taurus) Alpha-2-antiplasmin precursor	0	0	0	0	0	0	1	0	1	0	0	2	0	0	0	0	0	0	1	0	1	0	0	2	0	0	0	0	0	0	1	0	1	0	0	2	54.71	0	0	0	0	0
CON__P34955	CON__P34955	12	12	12			>P34955 SWISS-PROT:P34955 (Bos taurus) Alpha-1-antiproteinase precursor	2	0	4	1	3	7	5	4	4	3	4	5	2	0	4	1	3	7	5	4	4	3	4	5	2	0	4	1	3	7	5	4	4	3	4	5	46.103	5	0	9.4	3.6	8.9
CON__P35527	CON__P35527	41	40	40			>P35527 SWISS-PROT:P35527 Tax_Id=9606 Gene_Symbol=KRT9 Keratin, type I cytoskeletal 9	30	33	34	31	35	33	38	32	37	32	41	35	29	32	33	30	34	32	37	31	36	31	40	34	29	32	33	30	34	32	37	31	36	31	40	34	62.129	60	63.2	68.2	68.1	68.4
CON__P35908	CON__P35908	49	38	34			>P35908 SWISS-PROT:P35908 Tax_Id=9606 Gene_Symbol=KRT2 Keratin, type II cytoskeletal 2 epidermal	30	34	42	35	40	40	40	38	41	38	48	43	23	26	32	27	31	32	32	30	33	30	37	33	20	22	29	24	28	28	28	26	29	27	34	30	65.865	58.6	64.8	77.5	67.9	66.5
CON__P41361;Q543J5;P32261	CON__P41361	4;1;1	4;1;1	4;1;1			>P41361 SWISS-PROT:P41361 (Bos taurus) Antithrombin-III precursor	0	0	1	0	0	0	0	0	0	0	1	1	0	0	1	0	0	0	0	0	0	0	1	1	0	0	1	0	0	0	0	0	0	0	1	1	52.347	0	0	2.6	0	0
CON__P48668	CON__P48668	52	3	3			>P48668 SWISS-PROT:P48668 Tax_Id=9606 Gene_Symbol=KRT6C Keratin, type II cytoskeletal 6C	21	20	48	24	27	23	30	22	29	28	48	34	0	0	2	0	0	0	0	0	0	0	3	1	0	0	2	0	0	0	0	0	0	0	3	1	60.024	36	34.4	65.8	44.7	42.9
CON__Q03247	CON__Q03247	7	7	7			>Q03247 SWISS-PROT:Q03247 (Bos taurus) Apolipoprotein E precursor	1	0	1	0	1	1	2	1	2	0	0	1	1	0	1	0	1	1	2	1	2	0	0	1	1	0	1	0	1	1	2	1	2	0	0	1	35.979	4.7	0	4.7	0	4.4
CON__Q04695	CON__Q04695	33	19	5			>Q04695 SWISS-PROT:Q04695 Tax_Id=9606 Gene_Symbol=KRT17 Keratin, type I cytoskeletal 17	13	10	30	13	17	13	18	12	18	14	26	18	3	2	17	5	7	4	8	5	7	4	12	8	0	0	4	1	4	2	1	1	2	3	4	3	48.105	24.8	19.7	64.4	34.7	38.7
CON__Q0IIK2;CON__Q29443	CON__Q0IIK2;CON__Q29443	7;6	7;6	7;6			>Q0IIK2 TREMBL:Q0IIK2 (Bos taurus) Transferrin;>Q29443 SWISS-PROT:Q29443 Serotransferrin - Bos taurus (Bovine).	2	1	2	0	1	2	2	1	3	2	2	3	2	1	2	0	1	2	2	1	3	2	2	3	2	1	2	0	1	2	2	1	3	2	2	3	77.738	3.7	1.6	3.8	0	2.1
CON__Q14525;CON__Q9UE12;CON__Q15323;CON__O76011;CON__Q8IUT8;CON__Q6NTB9;CON__O76009	CON__Q14525;CON__Q9UE12;CON__Q15323;CON__O76011;CON__Q8IUT8	5;4;4;3;3;2;2	3;2;2;2;2;1;1	3;2;2;2;2;1;1			>Q14525 SWISS-PROT:Q14525 Keratin, type I cuticular HA3-II (Hair keratin, type I HA3-II);>Q9UE12 TREMBL:Q9UE12 Type I hair keratin 1 - Homo sapiens (Human).;>Q15323 SWISS-PROT:Q15323 Keratin, type I cuticular HA1 (Hair keratin, type I HA1);>O76011 SWISS-PR	2	2	2	1	2	1	2	1	2	2	1	1	0	0	0	0	0	0	0	0	0	0	0	0	0	0	0	0	0	0	0	0	0	0	0	0	46.213	3.5	3.5	3.5	1.7	3.5
CON__Q1RMK2	CON__Q1RMK2	7	7	7			>Q1RMK2 TREMBL:Q1RMK2 (Bos taurus) IGHM protein	1	0	4	2	2	0	3	1	3	1	0	2	1	0	4	2	2	0	3	1	3	1	0	2	1	0	4	2	2	0	3	1	3	1	0	2	65.056	4.2	0	7.7	4.2	5.7
CON__Q28107;O88783	CON__Q28107	7;1	7;1	7;1			>Q28107 SWISS-PROT:Q28107 (Bos taurus) Coagulation factor V precursor	2	3	2	2	2	2	2	2	3	3	2	1	2	3	2	2	2	2	2	2	3	3	2	1	2	3	2	2	2	2	2	2	3	3	2	1	248.98	1.4	1.9	1.3	1.3	1.3
CON__Q2UVX4	CON__Q2UVX4	21	21	18			>Q2UVX4 SWISS-PROT:Q2UVX4 (Bos taurus) Complement C3 precursor	0	1	6	5	3	8	3	4	7	1	2	10	0	1	6	5	3	8	3	4	7	1	2	10	0	1	4	3	2	6	2	2	4	1	2	8	187.37	0	0.7	5.2	4.8	2.8
CON__Q32MB2;CON__Q7RTS7	CON__Q32MB2;CON__Q7RTS7	8;6	4;2	1;0			>Q32MB2 TREMBL:Q32MB2;Q86Y46 Tax_Id=9606 Gene_Symbol=KRT73 Keratin-73;>Q7RTS7 SWISS-PROT:Q7RTS7 Tax_Id=9606 Gene_Symbol=KRT74 Keratin, type II cytoskeletal 74	7	4	5	5	4	5	5	5	4	6	6	5	4	2	1	2	2	2	2	2	2	2	2	2	1	1	0	1	1	1	1	1	1	1	1	1	58.923	11.5	6.9	7	7	6.9
CON__Q3KUS7;B8JJM3;F6W2T4;H3BK95;Q3UEG8;P04186;B8JJM5;F6VQX8;B8JJN0	CON__Q3KUS7	5;1;1;1;1;1;1;1;1	5;1;1;1;1;1;1;1;1	5;1;1;1;1;1;1;1;1			>Q3KUS7 TREMBL:Q3KUS7 (Bos taurus) Complement factor B	0	0	1	0	1	0	3	2	1	0	0	0	0	0	1	0	1	0	3	2	1	0	0	0	0	0	1	0	1	0	3	2	1	0	0	0	85.411	0	0	2.2	0	2.6
CON__Q3SX09;P02089;P02088;A8DUK4;E9Q223;P02104	CON__Q3SX09	13;2;2;2;1;1	13;2;2;2;1;1	10;1;1;1;0;0			>Q3SX09 TREMBL:Q3SX09 (Bos taurus) similar to HBG protein	10	4	10	9	9	11	10	10	12	9	8	9	10	4	10	9	9	11	10	10	12	9	8	9	9	4	9	8	7	9	9	8	9	7	5	8	22.06	49.3	22.9	49.3	44.8	41.8
CON__Q3SZH5	CON__Q3SZH5	6	6	6			>Q3SZH5 TREMBL:Q3SZH5 (Bos taurus) Similar to Angiotensinogen	1	0	1	0	3	0	1	0	3	0	1	1	1	0	1	0	3	0	1	0	3	0	1	1	1	0	1	0	3	0	1	0	3	0	1	1	45.456	4	0	4.5	0	10.6
CON__Q3SZV7	CON__Q3SZV7	1	1	1			>Q3SZV7 TREMBL:Q3SZV7 (Bos taurus) Similar to hemopexin	0	0	0	0	0	0	0	0	0	0	0	0	0	0	0	0	0	0	0	0	0	0	0	0	0	0	0	0	0	0	0	0	0	0	0	0	52.295	0	0	0	0	0
Q9Z2K1;Q3SYP5;CON__Q9Z2K1;Q3ZAW8;CON__Q3ZAW8	Q9Z2K1;Q3SYP5;CON__Q9Z2K1;Q3ZAW8;CON__Q3ZAW8	17;17;17;17;17	2;2;2;2;2	2;2;2;2;2	Keratin, type I cytoskeletal 16	Krt16	>sp|Q9Z2K1|K1C16_MOUSE Keratin, type I cytoskeletal 16 OS=Mus musculus GN=Krt16 PE=1 SV=3;>tr|Q3SYP5|Q3SYP5_MOUSE Keratin 16 OS=Mus musculus GN=Krt16 PE=2 SV=1;>Q9Z2K1 SWISS-PROT:Q9Z2K1 Tax_Id=10090 Gene_Symbol=Krt16 Keratin, type I cytoskeletal 16;>tr|Q3Z	9	7	14	8	9	7	12	7	9	8	15	12	0	0	0	0	0	0	0	0	0	0	0	0	0	0	0	0	0	0	0	0	0	0	0	0	51.606	16.6	14.1	22.2	16.2	16.6
CON__Q3ZBS7	CON__Q3ZBS7	11	11	11			>Q3ZBS7 TREMBL:Q3ZBS7 (Bos taurus) Vitronectin	5	2	4	4	7	7	8	8	8	1	1	4	5	2	4	4	7	7	8	8	8	1	1	4	5	2	4	4	7	7	8	8	8	1	1	4	54.099	10.5	5.2	7.9	11	17.1
Q497I4;CON__Q497I4	Q497I4;CON__Q497I4	3;3	1;1	1;1	Keratin, type I cuticular Ha5	Krt35	>sp|Q497I4|KRT35_MOUSE Keratin, type I cuticular Ha5 OS=Mus musculus GN=Krt35 PE=2 SV=1;>Q497I4 TREMBL:Q497I4 Tax_Id=10090 Gene_Symbol=Krt35 Krt35 protein	2	2	2	2	2	1	2	1	2	2	1	1	0	0	0	1	0	0	0	0	0	0	0	0	0	0	0	1	0	0	0	0	0	0	0	0	50.529	3.1	3.1	3.1	5.1	3.1
CON__Q5D862	CON__Q5D862	14	14	13			>Q5D862 SWISS-PROT:Q5D862 Tax_Id=9606 Gene_Symbol=FLG2 Filaggrin-2	1	2	8	2	4	4	5	4	4	3	12	4	1	2	8	2	4	4	5	4	4	3	12	4	1	2	8	2	4	4	5	4	4	3	12	4	248.07	0.4	2.6	6.5	2.6	3.9
CON__Q5XKE5	CON__Q5XKE5	13	1	1			>Q5XKE5 SWISS-PROT:Q5XKE5 Tax_Id=9606 Gene_Symbol=KRT79 Keratin, type II cytoskeletal 79	6	7	7	7	9	8	10	8	8	7	9	7	0	0	0	0	1	1	1	1	0	0	0	0	0	0	0	0	1	1	1	1	0	0	0	0	57.809	10.5	10.8	10.8	12	14.8
Q6IFX2;CON__Q6IFX2	Q6IFX2;CON__Q6IFX2	23;23	4;4	4;4	Keratin, type I cytoskeletal 42	Krt42	>sp|Q6IFX2|K1C42_MOUSE Keratin, type I cytoskeletal 42 OS=Mus musculus GN=Krt42 PE=1 SV=1;>Q6IFX2 SWISS-PROT:Q6IFX2 Tax_Id=10090 Gene_Symbol=Krt42 Keratin, type I cytoskeletal 42	12	10	18	10	13	12	14	10	14	11	17	13	1	0	0	0	1	0	1	2	1	0	0	0	1	0	0	0	1	0	1	2	1	0	0	0	50.133	26.3	21.2	31.4	23.2	26.8
CON__Q9NSB2;CON__Q6ISB0	CON__Q9NSB2;CON__Q6ISB0	8;8	4;4	3;3			>Q9NSB2 SWISS-PROT:Q9NSB2 Keratin, type II cuticular Hb4 (Hair keratin, type II Hb4) - Homo sapiens (Human).;>Q6ISB0 TREMBL:Q6ISB0 Keratin, hair, basic, 4 - Homo sapiens (Human).	2	3	2	3	3	3	3	3	3	3	4	3	0	0	0	0	0	0	0	0	0	0	0	0	0	0	0	0	0	0	0	0	0	0	0	0	64.895	2.5	3.7	2.5	3.7	3.7
CON__Q6KB66-1;Q0VBK2;CON__Q0VBK2;Q3TBQ1	CON__Q6KB66-1	7;2;2;1	7;2;2;1	7;2;2;1			>Q6KB66-1 SWISS-PROT:Q6KB66-1 Tax_Id=9606 Gene_Symbol=KRT80 Isoform 1 of Keratin, type II cytoskeletal 80	0	0	5	1	4	1	1	0	4	1	5	2	0	0	5	1	4	1	1	0	4	1	5	2	0	0	5	1	4	1	1	0	4	1	5	2	50.525	0	0	13.7	3.1	10.8
CON__Q8N1N4-2;CON__Q7RTT2	CON__Q8N1N4-2;CON__Q7RTT2	13;13	9;9	9;9			>Q8N1N4-2 SWISS-PROT:Q8N1N4-2 Tax_Id=9606 Gene_Symbol=KRT78 Isoform 2 of Keratin, type II cytoskeletal 78;>Q7RTT2 TREMBL:Q7RTT2 Tax_Id=9606 Gene_Symbol=KRT78 Keratin-78	5	5	6	4	6	5	6	3	5	7	12	7	2	3	4	2	4	2	4	1	3	4	8	5	2	3	4	2	4	2	4	1	3	4	8	5	56.964	9.2	9.6	12.7	7.3	11.7
[truncated: 5,289 more rows]
[truncated: 58 more columns]
